# Supplementary material for: Bidirectional Mediation Effects between Intratumoral Microbiome and Host DNA Methylation Changes Contribute to Stomach Adenocarcinoma
Source: Microbiol Spectr. 2023 Jun 1;11(4):e00904-23. doi: 10.1128/spectrum.00904-23 (PMC10434028; doi:10.1128/spectrum.00904-23)
Supplement: Supplemental file 2 — Tables S1 and S2. Download spectrum.00904-23-s0002.xlsx, XLSX file, 7.2 MB [file spectrum.00904-23-s0002.xlsx]

## Sheet: descriptions
Table S1	Bacteria component table (genera) before decontamination
Table S2	Bacteria component table (species level) before decontamination

## Sheet: S1
	g__Homo	g__Brassica	g__Heterostelium	g__Dictyostelium	g__Pseudomonas	g__Oblitimonas	g__Azotobacter	g__Permianibacter	g__Entomomonas	g__Acinetobacter	g__Moraxella	g__Psychrobacter	g__Aquirhabdus	g__Vibrio	g__Photobacterium	g__Salinivibrio	g__Enterovibrio	g__Grimontia	g__Aliivibrio	g__Thaumasiovibrio	g__Paraphotobacterium	g__Halomonas	g__Salinicola	g__Chromohalobacter	g__Zymobacter	g__Candidatus_Carsonella	g__Candidatus_Portiera	g__Cobetia	g__Halotalea	g__Kushneria	g__Pistricoccus	g__Alcanivorax	g__Ketobacter	g__Marinomonas	g__Marinobacterium	g__Neptunomonas	g__Thalassolituus	g__Nitrincola	g__Amphritea	g__Bermanella	g__Bacterioplanes	g__Oleiphilus	g__Hahella	g__Spartinivicinus	g__Reinekea	g__Saccharospirillum	g__Gynuella	g__Litoricola	g__Kangiella
TCGA-CD-8525-01A	748831	0	0	0	13841	0	46	0	0	707	128	0	0	148	0	0	0	0	0	0	0	157	0	13	0	0	0	29	0	0	10	30	0	0	0	0	0	0	0	0	0	0	0	0	13	0	0	0	0
TCGA-CD-A489-01A	126566	0	0	0	871	0	0	0	0	561	48	0	0	0	0	0	0	0	0	0	0	0	0	0	0	0	0	0	0	0	0	12	0	0	0	0	0	0	0	0	0	0	0	0	0	0	0	0	0
TCGA-IN-AB1X-11A	332324	0	0	0	1106240	29	52	0	17	2181	85	240	0	670	54	0	0	0	0	0	0	1052	0	0	0	71	23	0	0	0	0	60	0	41	0	0	0	0	0	0	0	0	0	14	0	0	0	0	0
TCGA-BR-7901-01A	2595836	0	0	0	6757	0	25	0	0	383	56	0	0	105	0	0	0	0	0	0	0	248	0	0	0	0	0	15	10	0	0	28	0	0	0	0	11	0	0	0	0	0	0	0	0	0	0	0	0
TCGA-D7-A6EX-01A	186515	0	0	0	18545	0	0	0	0	158	57	0	0	0	0	0	0	0	0	0	0	48	0	0	0	0	0	0	0	0	0	0	0	0	0	0	0	0	0	0	0	0	0	0	0	0	0	0	0
TCGA-CG-4477-01A	151546	0	0	0	467	0	0	0	0	147	16	0	0	0	0	0	0	0	0	0	0	0	0	0	0	0	0	0	0	0	0	0	0	0	0	0	0	0	0	0	0	0	0	0	0	0	0	0	0
TCGA-VQ-A8DU-01A	185185	0	0	0	2611971	85	142	12	44	3326	134	0	0	4527	125	16	0	0	0	0	0	1054	0	0	0	92	30	0	0	26	0	0	0	98	0	0	0	0	27	0	0	23	0	41	0	0	0	0	0
TCGA-VQ-A8PU-01A	278772	0	0	0	290526	0	0	0	0	269	0	0	0	0	0	0	0	0	0	0	0	74	0	0	0	0	0	0	0	0	0	0	0	0	0	0	0	0	0	0	0	0	0	0	0	0	0	0	0
TCGA-BR-A4J9-01A	688265	0	0	0	2820	0	0	0	0	846	103	0	0	47	0	0	0	0	0	0	0	70	0	0	0	0	0	0	0	0	0	0	0	0	0	0	0	0	0	0	0	0	0	0	0	0	0	0	11
TCGA-VQ-A94O-01A	1036989	0	0	0	793012	33	0	0	0	968	26	0	0	1825	46	0	0	0	0	0	0	256	0	0	0	0	12	0	0	0	0	89	0	0	0	0	0	0	0	0	0	0	0	0	0	0	0	0	0
TCGA-BR-8486-01A	1468179	0	0	0	1829	0	0	0	0	371	155	0	0	96	0	0	0	0	0	0	0	157	0	0	0	0	0	0	0	0	0	0	0	0	0	0	0	0	0	0	0	0	0	0	0	0	0	0	0
TCGA-FP-8210-01A	377923	0	0	0	21183	0	41	0	0	2850	151	0	0	199	0	17	0	0	0	0	0	169	0	12	0	0	0	24	0	0	11	72	0	0	21	0	28	0	0	0	0	0	25	0	20	0	0	0	0
TCGA-CD-8524-01A	929127	0	0	0	3187	0	0	0	0	181	17	0	0	23	0	0	0	0	0	0	0	87	0	0	0	0	0	0	0	0	0	0	0	0	0	0	0	0	0	0	0	0	0	0	0	0	0	0	0
TCGA-CD-5798-01A	3079810	0	0	0	8589	0	0	0	0	1395	192	0	0	193	0	0	0	0	0	0	0	191	0	0	0	0	0	0	0	0	0	27	0	0	0	0	0	0	0	0	0	0	0	0	0	0	0	0	0
TCGA-CD-8533-01A	6040627	0	0	0	2473	0	0	0	0	297	14	0	0	328	0	0	0	0	0	0	0	320	0	0	0	0	0	0	0	0	0	74	0	0	0	0	0	0	0	0	0	0	0	0	0	0	0	0	0
TCGA-HU-A4GY-01A	608153	0	0	0	1682	0	0	0	0	542	43	0	0	45	0	0	0	0	0	0	0	70	0	0	0	0	0	0	0	0	0	0	0	0	0	0	0	0	0	0	0	0	0	0	0	0	0	0	0
TCGA-BR-7715-11A	7097609	0	0	0	22158	0	0	0	0	741	18	0	0	369	0	0	0	0	0	0	0	431	0	0	0	0	0	0	0	0	0	822	0	0	0	0	0	0	0	0	0	0	0	0	0	0	0	0	0
TCGA-BR-6707-01A	7481257	0	0	0	11145	0	0	0	0	2892	260	0	0	1269	0	0	0	0	0	0	0	868	0	0	0	0	0	0	0	0	0	74	0	0	0	0	0	0	0	0	0	0	0	0	0	0	0	0	0
TCGA-BR-8361-01A	1389881	0	0	0	3203	0	0	0	0	180	17	0	0	54	0	0	0	0	0	0	0	128	0	0	0	0	0	0	0	0	0	0	0	0	0	0	0	0	0	0	0	0	0	0	0	0	0	0	0
TCGA-CD-8535-01A	5481993	0	0	0	3437	0	0	0	0	226	19	0	0	222	0	0	0	0	0	0	0	220	0	0	0	0	0	0	0	0	0	90	0	0	0	0	0	0	0	0	0	0	0	0	0	0	0	0	0
TCGA-CG-5720-01A	3055109	0	0	0	2430	0	0	0	0	346	43	0	0	152	0	0	0	0	0	0	0	166	0	0	0	0	0	0	0	0	0	0	0	0	0	0	0	0	0	0	0	0	0	0	0	0	0	0	0
TCGA-BR-6563-01A	660458	0	0	0	17639	0	0	0	0	2885	127	0	0	33	0	0	0	0	0	0	0	55	0	0	0	0	0	0	0	0	0	0	0	0	0	0	0	0	0	0	0	0	0	0	0	0	0	0	0
TCGA-CD-8528-01A	7536613	0	0	0	1539	0	0	0	0	97	0	0	0	325	0	0	0	0	0	0	0	238	0	0	0	0	0	0	0	0	0	46	0	0	0	0	0	0	0	0	0	0	0	0	0	0	0	0	0
TCGA-CD-8527-01A	371336	0	0	0	13580	0	22	0	0	1090	147	0	0	106	0	13	0	0	0	0	0	186	0	16	0	0	0	36	18	0	15	17	0	0	13	11	14	0	0	0	0	0	0	0	10	0	0	0	0
TCGA-BR-8483-01A	261868	0	0	0	2878	0	0	0	0	456	520	0	0	0	0	0	0	0	0	0	0	13	0	0	0	0	0	0	0	0	0	0	0	0	0	0	0	0	0	0	0	0	0	0	0	0	0	0	0
TCGA-CD-A4MH-01A	677427	0	0	0	1499	0	0	0	0	524	93	0	0	84	0	0	0	0	0	0	0	122	0	0	0	0	0	0	0	0	0	0	0	0	0	0	0	0	0	0	0	0	0	0	0	0	0	0	0
TCGA-D7-6524-01A	2521161	0	0	0	6521	0	0	0	0	475	24	0	0	255	0	0	0	0	0	0	0	332	0	0	0	0	0	0	0	0	0	37	0	0	0	0	0	0	0	0	0	0	0	0	0	0	0	0	0
TCGA-BR-7717-11A	9122796	0	0	0	32486	0	0	0	0	4794	57	0	0	650	0	0	0	0	0	0	0	843	0	0	0	0	0	0	0	0	0	276	0	0	0	0	0	0	0	0	0	0	0	0	0	0	0	0	0
TCGA-CD-8532-01A	8650585	0	0	0	6540	0	0	0	0	928	89	0	0	366	0	0	0	0	0	0	0	560	0	0	0	0	0	0	0	0	0	151	0	0	14	0	0	0	0	0	0	0	0	0	0	0	0	0	0
TCGA-RD-A8N5-01A	122875	0	0	0	3201766	50	122	15	37	5565	285	27	12	2859	83	0	0	0	0	0	0	1370	0	0	0	68	23	0	17	21	0	0	0	68	0	0	0	0	14	0	0	0	0	32	0	0	0	0	15
TCGA-BR-6802-01A	5265030	0	0	0	5733	0	0	0	0	1670	47	0	0	498	0	0	0	0	0	0	0	815	0	0	0	0	0	0	0	0	0	97	0	0	0	0	0	0	0	0	0	0	0	0	0	0	0	0	0
TCGA-R5-A7ZF-01A	29103	0	0	0	1098498	37	37	0	0	1416	989	0	0	676	29	0	0	0	0	0	0	465	0	0	0	0	13	0	0	0	0	0	0	0	0	0	0	0	0	0	0	0	0	0	0	0	0	0	14
TCGA-FP-8631-01A	1935264	0	0	0	2000	0	0	0	0	230	32	0	0	54	0	0	0	0	0	0	0	87	0	0	0	0	0	0	0	0	0	33	0	0	0	0	0	0	0	0	0	0	0	0	0	0	0	0	0
TCGA-IN-AB1X-01A	2877317	0	0	0	822061	32	40	0	0	1079	33	850	0	6572	65	0	0	0	0	0	0	419	0	0	0	0	12	0	0	0	0	129	0	0	0	0	0	0	0	0	0	0	0	0	0	0	0	0	0
TCGA-FP-7998-01A	6927954	0	0	0	3728	0	0	0	0	864	60	0	0	137	0	0	0	0	0	0	0	349	0	0	0	0	0	0	0	0	0	29	0	0	0	0	0	0	0	0	0	0	0	0	0	0	0	0	0
TCGA-HU-A4H8-01A	1052359	0	0	0	481	0	0	0	0	253	15	0	0	61	0	0	0	0	0	0	0	110	0	0	0	0	0	0	0	0	0	0	0	0	0	0	0	0	0	0	0	0	0	0	0	0	0	0	0
TCGA-CG-5726-01A	1838859	0	0	0	4334	0	0	0	0	616	98	0	0	99	0	0	0	0	0	0	0	148	0	0	0	0	0	0	0	0	0	0	0	0	0	0	0	0	0	0	0	0	0	0	0	0	0	0	0
TCGA-CG-4443-01A	542786	0	0	0	0	0	0	0	0	285	15	0	0	0	0	0	0	0	0	0	0	15	0	0	0	0	0	0	0	0	0	0	0	0	0	0	0	0	0	0	0	0	0	0	0	0	0	0	0
TCGA-BR-8682-01A	561084	0	0	0	339	0	0	0	0	0	44	0	0	27	0	0	0	0	0	0	0	56	0	0	0	0	0	0	0	0	0	0	0	0	0	0	0	0	0	0	0	0	0	0	0	0	0	0	0
TCGA-R5-A7O7-01A	65518	0	0	0	1425568	62	52	0	48	4294	162	38	0	2438	129	0	0	0	0	0	0	1180	0	0	0	65	42	0	0	0	14	0	0	60	0	0	0	0	12	0	0	24	0	14	22	0	0	0	47
TCGA-CG-5719-01A	3618261	0	0	0	9445	0	0	0	0	1196	272	0	0	215	0	0	0	0	0	0	0	234	0	0	0	0	0	0	0	0	0	25	0	0	0	0	0	0	0	0	0	0	0	0	0	0	0	0	0
TCGA-HU-A4G9-01A	385823	0	0	0	193	0	0	0	0	69	79	0	0	14	0	0	0	0	0	0	0	29	0	0	0	0	0	0	0	0	0	0	0	0	0	0	0	0	0	0	0	0	0	0	0	0	0	0	0
TCGA-FP-A8CX-01A	2803278	0	0	0	1049613	70	35	0	16	1710	27	0	0	5316	57	0	0	0	0	0	0	455	0	0	0	59	13	0	0	0	0	107	0	0	0	0	0	0	0	0	0	0	0	0	0	0	0	0	15
TCGA-B7-A5TK-01A	81528	0	0	0	1850741	63	136	0	41	4179	247	21	17	1974	85	0	0	0	38	0	0	1247	0	0	0	74	31	0	0	14	0	0	0	0	0	0	0	0	21	0	0	0	0	0	0	0	0	0	18
TCGA-IN-A6RI-01A	157129	0	0	0	1288803	31	41	0	15	2459	71	32	0	1170	37	0	0	0	0	0	0	938	0	0	0	42	12	0	0	0	0	0	0	0	0	0	0	0	0	0	0	0	0	21	0	0	0	0	0
TCGA-BR-8381-01A	2815867	0	0	0	2900	0	0	0	0	472	89	0	0	136	0	0	0	0	0	0	0	239	0	0	0	0	0	0	0	0	0	49	0	0	0	0	0	0	0	0	0	0	0	0	0	0	0	0	0
TCGA-VQ-A91Z-01A	730523	0	0	0	472399	0	0	0	0	577	20	0	0	1821	43	0	0	0	0	0	0	121	0	0	0	0	0	0	0	0	0	0	0	0	0	0	0	0	0	0	0	0	0	0	0	0	0	0	0
TCGA-BR-8059-01A	2261657	0	0	0	25134	0	37	0	0	5554	997	0	0	186	0	0	0	0	0	0	0	234	0	0	0	0	0	25	11	0	0	113	0	0	27	0	29	0	0	0	0	0	0	0	0	0	0	0	0
TCGA-IP-7968-01A	777036	0	0	0	1691	0	0	0	0	121	43	0	0	38	0	0	0	0	0	0	0	177	0	0	0	0	0	0	0	0	0	0	0	0	0	0	0	0	0	0	0	0	0	0	0	0	0	0	0
TCGA-BR-6453-11A	2502871	0	0	0	31152	0	0	61	0	47991	4928	2511	248	413	23	0	0	0	0	74	0	2158	0	0	0	19	32	0	0	0	0	170	0	0	43	0	0	0	0	11	0	0	0	0	0	0	0	0	0
TCGA-BR-6801-01A	5148443	0	0	0	1650	0	0	0	0	673	49	0	0	378	0	0	0	0	0	0	0	310	0	0	0	0	0	0	0	0	0	0	0	0	0	0	0	0	0	0	0	0	0	0	0	0	0	0	0
TCGA-IN-7806-11A	762117	0	0	0	5102	0	0	0	0	870	32	0	0	49	0	0	0	0	0	0	0	48	0	0	0	0	0	0	0	0	0	0	0	0	0	0	0	0	0	0	0	0	0	0	0	0	0	0	0
TCGA-VQ-A8DV-01A	120642	0	0	0	4296219	69	140	0	35	2973	207	0	0	2304	85	0	0	0	20	0	0	981	0	0	0	51	29	26	0	27	0	0	0	81	0	0	0	0	0	0	0	0	0	48	0	0	0	17	28
TCGA-CG-5734-01A	2278645	0	0	0	14392	0	0	0	0	139196	688	56	0	1010	0	0	0	0	0	0	0	335	0	0	0	0	0	0	0	0	0	20	0	0	0	0	0	0	0	0	0	0	0	0	0	0	0	0	0
TCGA-IN-7806-01A	540179	0	0	0	7825	0	0	0	0	733	0	0	0	81	0	0	0	0	0	0	0	88	0	0	0	0	0	0	0	0	0	0	0	0	0	0	0	0	0	0	0	0	0	0	0	0	0	0	0
TCGA-BR-7959-01A	6239529	0	0	0	4829	0	0	0	0	294	19	0	0	298	0	0	0	0	0	0	0	342	0	0	0	0	0	13	0	0	0	126	0	0	0	0	0	0	0	0	0	0	0	0	0	0	0	0	0
TCGA-CD-8526-01A	3359253	0	0	0	1936	0	0	0	0	237	27	0	0	187	0	0	0	0	0	0	0	214	0	0	0	0	0	0	0	0	0	0	0	0	0	0	0	0	0	0	0	0	0	0	0	0	0	0	0
TCGA-VQ-A8PJ-01A	1090180	0	0	0	817072	20	0	0	0	515	27	0	0	2450	46	0	0	0	0	0	0	151	0	0	0	0	0	0	0	0	0	0	0	0	0	0	0	0	0	0	0	0	0	0	0	0	0	0	0
TCGA-VQ-A91X-01A	127448	0	0	0	769602	15	27	0	0	724	29	0	0	1276	54	0	0	0	0	0	0	104	0	0	0	0	17	0	0	0	0	0	0	0	0	0	0	0	0	0	0	0	0	0	0	0	0	0	16
TCGA-RD-A7BW-01A	94804	0	0	0	611159	15	26	0	11	1567	73	0	0	662	27	0	0	0	0	0	0	592	0	0	0	0	16	0	0	0	0	0	0	0	0	0	0	0	0	0	0	0	0	0	0	0	0	0	0
TCGA-BR-8367-01A	2790066	0	0	0	1171	0	0	0	0	235	15	0	0	90	0	0	0	0	0	0	0	139	0	0	0	0	0	0	0	0	0	69	0	0	0	0	0	0	0	0	0	0	0	0	0	0	0	0	0
TCGA-IN-A7NT-01A	21430	0	0	0	2293564	18	31	0	25	1239	103	0	0	659	39	0	0	0	0	0	0	409	0	0	0	36	18	0	0	0	0	0	0	0	0	0	0	0	0	0	0	0	0	26	0	0	0	0	0
TCGA-HU-8238-01A	5320368	0	0	0	20202	0	38	0	0	1185	131	0	0	335	0	0	0	0	0	0	0	530	0	0	0	0	0	38	0	0	14	142	0	0	48	0	0	0	0	0	0	0	0	0	0	0	0	0	0
TCGA-CD-5800-01A	1872013	0	0	0	3555	0	0	0	0	547	118	0	0	44	0	0	0	0	0	0	0	78	0	0	0	0	0	0	0	0	0	0	0	0	0	0	0	0	0	0	0	0	0	0	0	0	0	0	0
TCGA-VQ-A8PC-01A	350310	0	0	0	1241085	37	40	0	0	1175	52	0	0	5255	96	0	0	0	0	0	0	276	0	0	0	56	12	0	0	0	0	47	0	0	0	0	0	0	0	0	0	0	0	0	10	0	0	0	0
TCGA-BR-6705-01A	14877294	0	0	0	20911	0	0	0	0	5241	69	0	0	972	0	0	0	0	0	0	0	1627	0	0	0	0	0	0	0	0	0	281	0	0	0	0	0	0	0	0	0	0	0	0	0	0	0	0	0
TCGA-BR-7722-01A	871519	0	0	0	8165	0	16	0	0	555	39	0	0	107	0	0	0	0	0	0	0	597	0	0	0	0	0	0	0	0	0	13	0	0	0	0	0	0	0	0	0	0	0	0	14	0	0	0	0
TCGA-VQ-A925-01A	850216	0	0	0	1128252	24	32	0	0	1999	35	0	0	2180	65	0	0	0	0	0	0	299	0	0	0	55	12	0	0	0	0	0	0	44	0	0	0	0	0	0	0	0	0	11	0	0	0	0	0
TCGA-RD-A8N6-01A	187381	0	0	0	967458	48	40	0	15	2164	161	0	0	1192	83	0	0	0	0	0	0	825	0	0	0	42	20	0	0	0	0	0	0	43	0	0	0	0	0	0	0	0	0	14	0	0	0	0	27
TCGA-HU-8249-01A	2285235	0	0	0	1356086	88	203	0	15	2137	71	0	0	8754	101	0	0	0	0	0	0	614	0	0	0	72	11	0	0	0	0	60	0	0	0	0	0	0	0	0	0	0	0	21	0	0	0	0	0
TCGA-CD-8530-01A	2339946	0	0	0	8863	0	0	0	0	406	97	0	0	176	0	0	0	0	0	0	0	170	0	0	0	0	0	0	0	0	0	30	0	0	0	0	0	0	0	0	0	0	0	0	0	0	0	0	0
TCGA-HU-A4GD-01A	413090	0	0	0	903171	14	62	0	0	972	42	0	0	454	72	0	0	0	0	0	0	243	0	0	0	42	12	0	0	0	0	0	0	0	0	0	0	0	0	0	0	0	0	14	0	0	0	0	0
TCGA-D7-6526-01A	1670776	0	0	0	1899	0	0	0	0	167	12	0	0	77	0	0	0	0	0	0	0	155	0	0	0	0	0	0	0	0	0	0	0	0	0	0	0	0	0	0	0	0	0	0	0	0	0	0	0
TCGA-HU-A4GU-01A	1422181	0	0	0	762	0	0	0	0	0	28	0	0	101	0	0	0	0	0	0	0	121	0	0	0	0	0	0	0	0	0	40	0	0	0	0	0	0	0	0	0	0	0	0	0	0	0	0	0
TCGA-HU-8602-01A	2886309	0	0	0	4556	0	0	0	0	112	15	0	0	244	0	0	0	0	0	0	0	147	0	0	0	0	0	0	0	0	0	46	0	0	0	0	0	0	0	0	0	0	0	0	0	0	0	0	0
TCGA-3M-AB47-01A	180056	0	0	0	2791563	54	62	0	45	1681	81	0	0	5386	150	15	0	0	46	0	0	243	0	0	0	105	35	0	15	33	12	0	0	56	0	0	0	0	24	0	0	0	0	18	0	0	0	0	24
TCGA-BR-6802-11A	1054986	0	0	0	12634	0	0	0	0	1299	264	0	0	25	0	0	0	0	0	0	0	73	0	0	0	0	0	0	0	0	0	0	0	0	0	0	0	0	0	0	0	0	0	0	0	0	0	0	0
TCGA-BR-8060-11A	6296926	0	0	0	4852	0	0	0	0	690	2214	0	0	92	0	0	0	0	0	0	0	255	0	0	0	0	0	0	0	0	0	58	0	0	0	0	0	0	0	0	0	0	0	0	0	0	0	0	0
TCGA-CG-5717-01A	1893217	0	0	0	3586	0	0	0	0	478	142	0	0	153	0	0	0	0	0	0	0	190	0	0	0	0	0	0	0	0	0	0	0	0	0	0	0	0	0	0	0	0	0	0	0	0	0	0	0
TCGA-VQ-A91D-01A	214353	0	0	0	707921	0	0	0	0	497	91	0	0	50	36	0	0	0	0	0	0	116	0	0	0	0	0	0	0	0	0	0	0	0	0	0	0	0	0	0	0	0	0	0	0	0	0	0	0
TCGA-BR-7703-11A	16930751	0	0	0	34408	0	0	0	0	2389	17	0	0	627	0	0	0	0	0	0	0	626	0	0	0	0	0	0	0	0	0	130	0	0	0	0	0	0	0	0	0	0	0	0	0	0	0	0	0
TCGA-BR-8284-01A	5331730	0	0	0	8705	0	24	0	0	956	68	0	0	315	0	0	0	0	0	0	0	232	0	0	0	0	0	18	0	0	0	75	0	0	0	0	0	0	0	0	0	0	0	0	0	0	0	0	0
TCGA-BR-8589-01A	168445	0	0	0	1662	0	0	0	0	179	206	0	0	0	0	0	0	0	0	0	0	16	0	0	0	0	0	0	0	0	0	0	0	0	0	0	0	0	0	0	0	0	0	0	0	0	0	0	0
TCGA-VQ-A928-01A	252890	0	0	0	386974	16	0	0	0	260	12	0	0	26	37	0	0	0	0	0	0	69	0	0	0	0	0	0	0	0	0	0	0	0	0	0	0	0	0	0	0	0	0	0	0	0	0	0	0
TCGA-VQ-A91V-01A	1083439	0	0	0	680532	17	25	0	0	643	25	0	0	282	61	0	0	0	0	0	0	142	0	0	0	0	0	0	0	0	0	0	0	0	0	0	0	0	0	0	0	0	0	0	0	0	0	0	0
TCGA-BR-4280-01A	806948	0	0	0	182	0	0	0	0	979	0	0	0	87	0	0	0	0	0	0	0	247	0	0	0	0	0	0	0	0	0	0	0	0	0	0	0	0	0	0	0	0	0	0	0	0	0	0	0
TCGA-BR-4256-01A	192683	0	0	0	702	0	0	0	0	639	19	0	0	0	0	0	0	0	0	0	0	27	0	0	0	0	0	0	0	0	0	0	0	0	0	0	0	0	0	0	0	0	0	0	0	0	0	0	0
TCGA-BR-8678-01A	3466672	0	0	0	756	0	0	0	0	383	19	0	0	250	0	0	0	0	0	0	0	204	0	0	0	0	0	0	0	0	0	98	0	0	0	0	0	0	0	0	0	0	0	0	0	0	0	0	0
TCGA-VQ-A92D-01A	342535	0	0	0	770027	18	0	0	0	656	17	0	0	178	41	0	0	0	0	0	0	143	0	0	0	0	0	0	0	0	0	0	0	0	0	0	0	0	0	0	0	0	0	0	0	0	0	0	0
TCGA-MX-A663-01A	272691	0	0	0	37042	0	0	0	0	352	144	0	0	0	72	0	0	0	0	0	0	25	0	0	0	0	0	0	0	0	0	0	0	0	0	0	0	0	0	0	0	0	0	0	0	0	0	0	0
TCGA-VQ-A8E7-01B	238483	0	0	0	769975	24	27	0	0	926	239	0	0	361	70	0	0	0	0	0	0	306	0	0	0	34	16	0	0	0	0	30	0	0	0	0	0	0	0	0	0	0	0	0	0	0	0	0	0
TCGA-BR-4279-01A	97037	0	0	0	1401	0	0	0	0	736	23	0	0	0	0	0	0	0	0	0	0	14	0	0	0	0	0	0	0	0	0	0	0	0	0	0	0	0	0	0	0	0	0	0	0	0	0	0	0
TCGA-BR-A4J5-01A	761434	0	0	0	1604	0	0	0	0	920	840	0	0	90	0	0	0	0	0	0	0	2553	0	0	0	0	0	0	0	0	0	21	0	0	0	0	0	0	0	0	0	0	0	0	0	0	0	0	0
TCGA-BR-4363-01A	148634	0	0	0	1224708	19	25	0	0	766	0	0	0	868	33	0	0	0	0	0	0	101	0	0	0	0	10	0	0	0	0	0	0	0	0	0	0	0	0	0	0	0	0	0	0	0	0	0	0
TCGA-BR-4357-01A	118533	0	0	0	78	0	0	0	0	158	28	0	0	0	0	0	0	0	0	0	0	0	0	0	0	0	0	0	0	0	0	0	0	0	0	0	0	0	0	0	0	0	0	0	0	0	0	0	0
TCGA-IN-A6RR-01A	215325	0	0	0	834625	43	46	0	0	3181	127	0	0	2225	135	12	0	0	0	0	0	1055	0	0	0	55	17	0	0	0	0	0	0	0	0	0	0	0	16	0	0	0	0	15	0	0	0	0	0
TCGA-HU-8610-01A	623858	0	0	0	629	0	0	0	0	105	0	0	0	288	0	0	0	0	0	0	0	1063	0	0	0	0	0	0	0	0	0	1470	0	0	0	0	0	0	0	0	0	0	0	0	0	0	0	0	0
TCGA-IN-A7NR-01A	36488	0	0	0	1423149	29	55	0	30	2528	293	0	0	797	64	0	0	0	0	0	0	781	0	0	0	29	20	0	0	14	15	0	0	0	0	0	0	0	0	0	0	0	0	16	0	0	0	0	0
TCGA-BR-7715-01A	1257106	0	0	0	5737	0	0	0	0	1359	16	0	0	87	0	0	0	0	0	0	0	85	0	0	0	0	0	0	0	0	0	46	0	0	0	0	0	0	0	0	0	0	0	0	0	0	0	0	0
TCGA-CG-5718-01A	3610967	0	0	0	5516	0	0	0	0	948	122	0	0	198	0	0	0	0	0	0	0	223	0	0	0	0	0	0	0	0	0	0	0	0	0	0	0	0	0	0	0	0	0	0	0	0	0	0	0
TCGA-BR-7716-11A	4810757	0	0	0	9241	0	0	0	0	2065	0	0	0	320	0	0	0	0	0	0	0	501	0	0	0	0	0	0	0	0	0	101	0	0	0	0	0	0	0	0	0	0	0	0	0	0	0	0	0
TCGA-D7-A4YU-01A	932469	0	0	0	384	0	0	0	0	355	73	0	0	66	0	0	0	0	0	0	0	99	0	0	0	0	0	0	0	0	0	0	0	0	0	0	0	0	0	0	0	0	0	0	0	0	0	0	0
TCGA-MX-A666-01A	716866	0	0	0	22273	0	0	0	0	89	30	0	0	20	0	0	0	0	0	0	0	54	0	0	0	0	0	0	0	0	0	0	0	0	0	0	0	0	0	0	0	0	0	0	0	0	0	0	0
TCGA-VQ-A91E-01A	745831	0	0	0	1130416	26	41	0	0	1063	273	0	0	976	68	0	0	0	26	0	0	146	0	0	0	36	16	0	0	11	0	0	0	0	0	0	0	0	0	0	0	0	0	0	0	0	0	0	21
TCGA-RD-A8N9-01A	158100	0	0	0	1069136	21	47	11	16	712	32	0	11	1238	63	0	0	0	19	0	0	130	0	0	0	53	24	0	0	0	0	0	0	0	0	0	0	0	0	0	0	0	0	21	0	0	0	0	13
TCGA-R5-A7ZR-01A	142622	0	0	0	608243	22	26	0	0	1740	42	0	0	305	61	0	0	0	0	0	0	634	0	0	0	38	0	0	0	0	0	0	0	0	0	0	0	0	0	0	0	0	0	0	0	0	0	0	0
TCGA-HU-A4H5-01A	173441	0	0	0	806	0	0	0	0	236	86	0	0	0	0	0	0	0	0	0	0	13	0	0	0	0	0	0	0	0	0	0	0	0	0	0	0	0	0	0	0	0	0	0	0	0	0	0	0
TCGA-CD-5804-01A	231178	0	0	0	8011	0	0	0	0	2618	12	0	0	43	0	0	0	0	0	0	0	29	0	0	0	0	0	0	0	0	0	0	0	0	0	0	0	0	0	0	0	0	0	0	0	0	0	0	0
TCGA-IN-A6RJ-01A	150572	0	0	0	3173232	164	89	17	109	5888	240	71	0	10970	319	0	11	0	0	0	0	1654	0	0	0	188	60	0	0	28	0	0	0	155	0	0	19	0	34	11	0	0	0	36	24	0	0	10	33
TCGA-FP-A9TM-01A	615306	0	0	0	1083493	21	0	0	0	1269	50	0	0	1345	89	0	0	0	25	0	0	313	0	0	0	74	13	0	0	0	0	0	0	0	0	0	0	0	15	0	0	0	0	0	0	0	0	0	0
TCGA-BR-4257-01A	147328	0	0	0	430	0	0	0	0	145	0	0	0	0	0	0	0	0	0	0	0	0	0	0	0	0	0	0	0	0	0	0	0	0	0	0	0	0	0	0	0	0	0	0	0	0	0	0	0
TCGA-BR-8590-01A	289995	0	0	0	691	34	0	0	0	7954	736	0	0	0	0	0	0	0	0	0	0	18	0	0	0	0	0	0	0	0	0	0	0	0	0	0	0	0	0	0	0	0	0	0	0	0	0	0	0
TCGA-FP-A4BF-01A	255413	0	0	0	4143951	97	250	18	53	4635	617	251	15	8785	216	0	0	0	20	0	0	1195	0	0	0	147	46	0	13	39	0	0	0	104	0	0	0	0	22	0	0	0	0	48	0	0	0	0	33
TCGA-CG-5721-11A	1859684	0	0	0	7789	0	0	0	0	1461	418	88	0	58	0	0	0	0	0	0	0	221	0	0	0	0	0	0	0	0	0	68	0	0	0	0	0	0	0	0	0	0	0	0	0	0	0	0	0
TCGA-CD-5801-01A	838079	0	0	0	14261	0	0	0	0	1137	360	0	0	29	0	0	0	0	0	0	0	54	0	0	0	0	0	0	0	0	0	0	0	0	0	0	0	0	0	0	0	0	0	0	0	0	0	0	0
TCGA-SW-A7EB-01A	42200	0	0	0	718352	26	0	0	0	3074	711	0	0	1511	50	0	0	0	0	0	0	681	0	0	0	30	11	0	0	0	0	0	0	0	0	0	0	0	0	0	0	0	0	0	0	0	0	0	0
TCGA-BR-6456-01A	1865520	0	0	0	3853	0	0	0	0	574	0	0	0	22	0	0	0	0	0	0	0	138	0	0	0	0	0	0	0	0	0	0	0	0	0	0	0	0	0	0	0	0	0	0	0	0	0	0	0
TCGA-CD-8531-01A	8126484	0	0	0	7923	0	24	0	0	843	49	0	0	408	0	0	0	0	0	0	0	425	0	0	0	0	0	0	0	0	0	56	0	0	0	0	0	0	0	0	0	0	0	0	0	0	0	0	0
TCGA-VQ-A8PQ-01A	284286	0	0	0	1019799	32	57	0	14	1022	47	238	0	1552	50	0	0	0	25	0	0	246	0	0	0	0	20	0	0	17	0	39	0	0	0	0	0	0	0	0	0	0	0	11	0	0	0	0	0
TCGA-HF-7133-01A	2872161	0	0	0	16495	0	0	0	0	1004	0	0	0	602	0	0	0	0	0	0	0	367	0	0	0	0	0	0	0	0	0	66	0	0	0	0	0	0	0	0	0	0	0	0	0	0	0	0	0
TCGA-BR-6803-01A	11323510	0	0	0	18113	0	0	0	0	4083	255	0	0	1106	0	0	0	0	0	0	0	1021	0	0	0	0	0	0	0	0	0	0	0	0	0	0	0	0	0	0	0	0	0	0	0	0	0	0	0
TCGA-D7-6519-01A	5122874	0	0	0	4093	0	0	0	0	417	46	0	0	333	0	0	0	0	0	0	0	324	0	0	0	0	0	0	0	0	0	137	0	0	0	0	0	0	0	0	0	0	0	0	0	0	0	0	0
TCGA-CG-4469-01A	177575	0	0	0	0	0	0	0	0	185	0	0	0	0	0	0	0	0	0	0	0	167	0	0	0	0	0	0	0	0	0	0	0	0	0	0	0	0	0	0	0	0	0	0	0	0	0	0	0
TCGA-BR-8080-01A	2709446	0	0	0	10580	0	21	0	0	862	120	0	0	206	0	0	0	0	0	0	0	222	19	0	0	0	0	0	0	0	14	101	0	11	0	0	0	0	0	0	0	0	11	0	19	0	0	0	0
TCGA-VQ-A8DZ-01A	171524	0	0	0	3025280	96	160	19	36	4087	90	0	16	4688	142	0	0	0	18	0	0	981	0	0	0	120	40	13	0	36	0	0	25	72	0	0	0	0	19	0	0	0	0	17	11	0	0	0	0
TCGA-D7-A6EZ-01A	122612	0	0	0	18625	0	0	0	0	578	100	0	0	0	0	0	0	0	0	0	0	70	0	0	0	0	0	0	0	0	0	0	0	0	0	0	0	0	0	0	0	0	0	0	0	0	0	0	0
TCGA-HU-8244-01A	1698174	0	0	0	5577	0	18	0	0	281	30	0	0	111	0	0	0	0	0	0	0	101	0	0	0	0	0	0	0	0	0	24	0	0	0	0	0	0	0	0	0	0	0	0	0	0	0	0	0
TCGA-KB-A93J-01A	2589293	0	0	0	740538	0	0	0	0	903	29	0	0	2537	0	0	0	0	0	0	0	215	0	0	0	0	0	0	0	0	0	36	0	0	0	0	0	0	0	0	0	0	0	0	0	0	0	0	0
TCGA-BR-8687-01A	4948302	0	0	0	1520	0	0	0	0	875	44	0	0	298	0	0	0	0	0	0	0	431	0	0	0	0	0	0	0	0	0	91	0	0	0	0	0	0	0	0	0	0	0	0	0	0	0	0	0
TCGA-HU-A4GC-11A	88947	0	0	0	2275	0	0	0	0	499	89	0	0	0	0	0	0	0	0	0	0	13	0	0	0	0	0	0	0	0	0	0	0	0	0	0	0	0	0	0	0	0	0	0	0	0	0	0	0
TCGA-IN-8663-01A	463217	0	0	0	787	0	0	0	0	71	15	0	0	0	0	0	0	0	0	0	0	25	0	0	0	0	0	0	0	0	0	0	0	0	0	0	0	0	0	0	0	0	0	0	0	0	0	0	0
TCGA-HU-A4GP-11A	295283	0	0	0	3624	0	0	0	0	514	57	0	0	20	0	0	0	0	0	0	0	32	0	0	0	0	0	0	0	0	0	0	0	0	0	0	0	0	0	0	0	0	0	0	0	0	0	0	0
TCGA-HF-7131-01A	1670540	0	0	0	4292	0	0	0	0	368	0	0	0	92	0	0	0	0	0	0	0	123	0	0	0	0	0	0	0	0	0	0	0	0	0	0	0	0	0	0	0	0	0	0	0	0	0	0	0
TCGA-BR-8296-01A	535905	0	0	0	3335	0	0	0	0	251	86	0	0	14	0	0	0	0	0	0	0	38	0	0	0	0	0	0	0	0	0	0	0	0	0	0	0	0	0	0	0	0	0	0	0	0	0	0	0
TCGA-BR-8372-01A	4160605	0	0	0	4166	0	0	0	0	338	45	0	0	288	0	0	0	0	0	0	0	224	0	0	0	0	0	0	0	0	0	40	0	0	0	0	0	0	0	0	0	0	0	0	0	0	0	0	0
TCGA-CG-4305-01A	270122	0	0	0	0	0	0	0	0	131	21	0	0	0	0	0	0	0	0	0	0	12	0	0	0	0	0	0	0	0	0	0	0	0	0	0	0	0	0	0	0	0	0	0	0	0	0	0	0
TCGA-CG-5728-11A	2902747	0	0	0	12420	0	0	0	0	1097	184	0	0	47	0	0	0	0	0	0	0	150	0	0	0	0	0	0	0	0	0	0	0	0	0	0	0	0	0	0	0	0	0	0	0	0	0	0	0
TCGA-D7-5578-01A	705901	0	0	0	2323	0	0	0	0	248	54	0	0	22	0	0	0	0	0	0	0	48	0	0	0	0	0	0	0	0	0	0	0	0	0	0	0	0	0	0	0	0	0	0	0	0	0	0	0
TCGA-HU-A4GQ-01A	57211	0	0	0	740485	30	32	0	18	1558	84	0	0	1133	41	0	0	0	0	0	0	671	0	0	0	33	11	0	0	0	0	0	0	0	0	0	0	0	0	0	0	0	0	0	0	0	0	0	11
TCGA-CG-5720-11A	5437385	0	0	0	7635	0	0	0	0	870	91	0	0	318	0	0	0	0	0	0	0	321	0	0	0	0	0	0	0	0	0	0	0	0	0	0	0	0	0	0	0	0	0	0	0	0	0	0	0
TCGA-BR-8295-01A	640363	0	0	0	3089	0	0	0	0	264	74	0	0	86	0	0	0	0	0	0	0	105	0	0	0	0	0	0	0	0	0	0	0	0	0	0	0	0	0	0	0	0	0	0	0	0	0	0	0
TCGA-D7-A6F2-01A	2484063	0	0	0	26453	0	0	0	0	284	51	0	0	0	0	0	0	0	0	0	0	26	0	0	0	0	0	0	0	0	0	0	0	0	0	0	0	0	0	0	0	0	0	0	0	0	0	0	0
TCGA-CD-5803-01A	8554194	0	0	0	6747	0	0	0	0	1255	61	0	0	355	0	0	0	0	0	0	0	658	0	0	0	0	0	0	0	0	0	232	0	0	0	0	0	0	0	0	0	0	0	0	0	0	0	0	0
TCGA-HJ-7597-01A	261985	0	0	0	2655	0	0	0	0	75	23	0	0	315	0	0	0	0	0	0	0	30	0	0	0	0	0	0	0	0	0	0	0	0	0	0	0	0	0	0	0	0	0	0	0	0	0	0	0
TCGA-BR-7196-01A	4356730	0	0	0	9248	0	0	0	0	1900	16	0	0	236	0	0	0	0	0	0	0	301	0	0	0	0	0	0	0	0	0	97	0	0	0	0	0	0	0	0	0	0	0	0	0	0	0	0	0
TCGA-IN-8462-01A	221250	0	0	0	13487	0	35	0	0	974	184	0	0	118	0	0	0	0	0	0	0	104	0	15	0	0	0	13	17	0	11	14	0	0	26	0	17	0	0	0	0	0	0	0	0	0	0	0	0
TCGA-B7-A5TJ-01A	2042683	0	0	0	21269	0	0	0	0	293	164	0	0	0	0	0	0	0	0	0	0	34	0	0	0	0	0	0	0	0	0	0	0	0	0	0	0	0	0	0	0	0	0	0	0	0	0	0	0
TCGA-HF-A5NB-01A	1018804	0	0	0	39134	0	0	0	0	402	136	0	0	49	0	0	0	0	0	0	0	87	0	0	0	0	0	0	0	0	0	0	0	0	0	0	0	0	0	0	0	0	0	0	0	0	0	0	0
TCGA-FP-7735-11A	2777721	0	0	0	11995	0	0	0	0	2320	0	0	0	380	0	0	0	0	0	0	0	493	0	0	0	0	0	0	0	0	0	120	0	0	0	0	0	0	0	0	0	0	0	0	0	0	0	0	0
TCGA-B7-A5TI-01A	243040	0	0	0	32474	0	0	0	0	110	54	0	0	0	0	0	0	0	0	0	0	25	0	0	0	0	0	0	0	0	0	0	0	0	0	0	0	0	0	0	0	0	0	0	0	0	0	0	0
TCGA-D7-A747-01A	71980	0	0	0	1614635	13	41	0	18	1066	54	0	0	1598	21	0	0	0	0	0	0	507	0	0	0	25	10	0	0	0	0	0	0	0	0	0	0	0	0	0	0	0	0	15	0	0	0	0	0
TCGA-CG-4441-01A	2533664	0	0	0	6050	0	0	0	0	420	62	0	0	125	0	0	0	0	0	0	0	275	0	0	0	0	0	0	0	0	0	0	0	0	0	0	0	0	0	0	0	0	0	0	0	0	0	0	0
TCGA-EQ-8122-01A	446708	0	0	0	4365	0	0	0	0	278	51	0	0	49	0	0	0	0	0	0	0	128	0	0	0	0	0	0	0	0	0	34	0	0	0	0	0	0	0	0	0	0	0	0	0	0	0	0	0
TCGA-CD-A4MG-01A	1001457	0	0	0	2440	0	0	0	0	662	128	0	0	31	0	0	0	0	0	0	0	275	0	0	0	0	0	0	0	0	0	46	0	0	0	0	0	0	0	0	0	0	0	0	0	0	0	0	0
TCGA-BR-8690-01A	237743	0	0	0	3968	0	0	0	0	1211	763	0	0	16	0	0	0	0	0	0	0	68	0	0	0	0	0	0	0	0	0	18	0	0	0	0	0	0	0	0	0	0	0	0	0	0	0	0	0
TCGA-BR-6565-01A	10485250	0	0	0	10970	0	0	0	0	3078	29	0	0	861	0	0	0	0	0	0	0	890	0	0	0	0	0	0	0	0	0	165	0	0	0	0	0	0	0	0	0	0	0	0	0	0	0	0	0
TCGA-B7-5818-01A	8601353	0	0	0	11679	0	0	0	0	2159	258	0	0	653	0	0	0	0	0	0	0	701	0	0	0	0	0	0	0	0	0	247	0	0	0	0	0	0	0	0	0	0	0	0	0	0	0	0	0
TCGA-BR-6458-01A	4472015	0	0	0	8243	0	0	0	0	617	15	0	0	143	0	0	0	0	0	0	0	302	0	0	0	0	0	0	0	0	0	72	0	0	0	0	0	0	0	0	0	0	0	0	0	0	0	0	0
TCGA-HU-A4GH-01A	1211633	0	0	0	1293	0	0	0	0	611	61	0	0	29	0	0	0	0	0	0	0	491	0	0	0	0	0	0	0	0	0	46	0	0	0	0	0	0	0	0	0	0	0	0	0	0	0	0	0
TCGA-D7-A6EY-01A	233200	0	0	0	21207	0	0	0	0	157	30	0	0	0	0	0	0	0	0	0	0	14	0	0	0	0	0	0	0	0	0	0	0	0	0	0	0	0	0	0	0	0	0	0	0	0	0	0	0
TCGA-CG-5722-01A	7793924	0	0	0	10161	0	0	0	0	1418	148	0	0	207	0	0	0	0	0	0	0	511	0	0	0	0	0	0	0	0	0	47	0	0	0	0	0	0	0	0	0	0	0	0	0	0	0	0	0
TCGA-IN-A6RS-01A	71277	0	0	0	2517759	57	82	0	17	1844	105	0	0	1737	52	0	0	0	0	0	0	885	0	0	0	54	20	0	15	0	0	0	0	0	0	0	0	0	0	0	0	0	0	22	0	0	0	0	0
TCGA-D7-8575-01A	6923073	0	0	0	3642	0	0	0	0	1022	56	0	0	447	0	0	0	0	0	0	0	324	0	0	0	0	0	0	0	0	0	38	0	0	0	0	0	0	0	0	0	0	0	0	0	0	0	0	0
TCGA-HU-A4GH-11A	153624	0	0	0	1124623	41	115	0	0	1585	95	0	0	1294	40	0	0	0	0	0	0	451	0	0	0	56	11	0	0	19	0	0	0	0	0	0	0	0	17	0	0	0	0	14	0	0	0	0	0
TCGA-BR-7704-01A	241751	0	0	0	13982	0	0	0	0	1767	0	0	0	15	0	0	0	0	0	0	0	0	0	0	0	0	0	0	0	0	0	0	0	0	0	0	0	0	0	0	0	0	0	0	0	0	0	0	0
TCGA-VQ-A8PH-01A	86380	0	0	0	1299050	20	32	0	0	1016	95	0	0	3262	85	0	0	0	0	0	0	155	0	0	0	65	16	0	0	17	0	0	0	0	0	0	0	0	0	0	0	0	0	18	0	0	0	0	0
TCGA-BR-8592-01A	339623	0	0	0	2901	0	0	0	0	257	34	0	0	15	0	0	0	0	0	0	0	27	0	0	0	0	0	0	0	0	0	0	0	0	0	0	0	0	0	0	0	0	0	0	0	0	0	0	0
TCGA-CG-5730-11A	3070689	0	0	0	15716	0	0	0	0	1618	378	0	0	40	0	0	0	0	0	0	0	189	0	0	0	0	0	0	0	0	0	0	0	0	0	0	0	0	0	0	0	0	0	0	0	0	0	0	0
TCGA-VQ-A8PO-01A	850594	0	0	0	856369	0	30	0	0	880	15	0	0	2208	64	0	0	0	0	0	0	177	0	0	0	0	0	0	0	0	0	0	0	0	0	0	0	0	0	0	0	0	0	0	0	0	0	0	0
TCGA-KB-A6F7-01A	146577	0	0	0	1997101	90	88	0	50	5562	101	25	0	5391	149	0	0	0	0	0	0	2419	0	0	0	78	27	0	0	0	0	0	0	0	0	0	0	0	20	0	0	0	0	0	15	0	0	0	0
TCGA-BR-6709-01A	16581945	0	0	0	2135	0	0	0	0	1997	38	41	0	1607	30	0	0	0	0	0	0	1422	0	0	0	0	0	0	0	0	0	71	0	0	0	0	0	0	0	0	0	0	0	0	0	0	0	0	0
TCGA-BR-7723-01A	6418532	0	0	0	8304	0	0	0	0	1955	0	0	0	1351	0	0	0	0	0	0	0	883	0	0	0	0	0	0	0	0	0	129	0	0	0	0	0	0	0	0	0	0	0	0	0	0	0	0	0
TCGA-D7-8570-01A	5449395	0	0	0	8872	0	0	0	0	1975	139	0	0	361	0	0	0	0	0	0	0	257	0	0	0	0	0	0	0	0	0	0	0	0	0	0	0	0	0	0	0	0	0	0	0	0	0	0	0
TCGA-FP-7735-01A	1875487	0	0	0	13971	0	0	0	0	737	118	0	0	116	0	0	0	0	0	0	0	129	0	0	0	0	0	0	0	0	0	0	0	0	0	0	0	0	0	0	0	0	0	0	0	0	0	0	0
TCGA-D7-5577-01A	194836	0	0	0	5102	0	0	0	0	1006	128	0	0	14	0	0	0	0	0	0	0	13	0	0	0	0	0	0	0	0	0	0	0	0	0	0	0	0	0	0	0	0	0	0	0	0	0	0	0
TCGA-VQ-A8PB-01A	136595	0	0	0	872339	0	0	0	0	139	20	0	0	0	0	0	0	0	0	0	0	21	0	0	0	0	0	0	0	0	0	0	0	0	0	0	0	0	0	0	0	0	0	0	0	0	0	0	0
TCGA-BR-4253-01A	144152	0	0	0	1494182	37	41	0	18	1146	60	0	0	2555	118	0	0	0	0	0	0	99	0	0	0	21	22	0	0	0	0	0	0	0	0	0	0	0	0	0	0	0	0	0	0	0	0	0	55
TCGA-D7-6520-01A	3833921	0	0	0	5338	0	0	0	0	548	41	0	0	133	0	0	0	0	0	0	0	319	0	0	0	0	0	0	0	0	0	45	0	0	0	0	0	0	0	0	0	0	0	0	0	0	0	0	0
TCGA-BR-8297-01A	286754	0	0	0	6345	0	0	0	0	575	97	0	0	36	0	0	0	0	0	0	0	45	0	0	0	0	0	16	0	0	0	22	0	0	10	0	0	0	0	0	0	0	0	0	11	0	0	0	0
TCGA-HU-A4GP-01A	6075723	0	0	0	4267	0	0	0	0	1213	52	0	0	337	0	0	0	0	0	0	0	707	0	0	0	0	0	0	0	0	0	96	0	0	0	0	0	0	0	0	0	0	0	0	0	0	0	0	0
TCGA-FP-7829-01A	334581	0	0	0	3446	0	0	0	0	532	0	0	0	55	0	0	0	0	0	0	0	64	0	0	0	0	0	0	0	0	0	0	0	0	0	0	0	0	0	0	0	0	0	0	0	0	0	0	0
TCGA-D7-6521-01A	2621923	0	0	0	3819	0	0	0	0	319	75	0	0	207	0	0	0	0	0	0	0	276	0	0	0	0	0	0	0	0	0	23	0	0	0	0	0	0	0	0	0	0	0	0	0	0	0	0	0
TCGA-HU-A4HB-01A	2299168	0	0	0	5395	0	0	0	0	943	66	0	0	138	0	0	0	0	0	0	0	253	0	0	0	0	0	0	0	0	0	63	0	0	0	0	0	0	0	0	0	0	0	0	0	0	0	0	0
TCGA-CG-4465-01A	151691	0	0	0	0	0	0	0	0	141	0	0	0	0	0	0	0	0	0	0	0	0	0	0	0	0	0	0	0	0	0	0	0	0	0	0	0	0	0	0	0	0	0	0	0	0	0	0	0
TCGA-VQ-A927-01A	715074	0	0	0	1416807	25	53	0	20	1231	66	0	0	3333	96	0	0	0	35	0	0	329	0	0	0	68	29	0	0	14	0	0	0	49	0	0	0	0	13	0	0	0	0	0	0	0	0	0	19
TCGA-BR-A4J7-01A	588235	0	0	0	1286	0	0	0	0	408	37	0	0	39	0	0	0	0	0	0	0	100	0	0	0	0	0	0	0	0	0	0	0	0	0	0	0	0	0	0	0	0	0	0	0	0	0	0	0
TCGA-HF-7134-01A	1316012	0	0	0	4876	0	0	0	0	270	14	0	0	66	0	0	0	0	0	0	0	87	0	0	0	0	0	0	0	0	0	0	0	0	0	0	0	0	0	0	0	0	0	0	0	0	0	0	0
TCGA-BR-8371-01A	763270	0	0	0	6355	0	0	0	0	592	889	0	0	67	0	0	0	0	0	0	0	96	0	0	0	0	0	0	0	0	0	24	0	0	0	0	0	0	0	0	0	0	0	0	0	0	0	0	0
TCGA-VQ-A94P-01A	138624	0	0	0	1357208	29	44	0	0	941	47	0	0	405	114	0	0	0	0	0	0	186	0	0	0	40	18	0	0	0	0	0	0	34	0	0	0	0	0	0	0	0	0	18	0	0	0	0	13
TCGA-MX-A5UG-01A	551801	0	0	0	41017	0	70	0	0	398	69	0	0	20	44	0	0	0	0	0	0	227	0	0	0	0	0	0	17	0	0	24	0	0	0	0	0	0	0	0	0	0	0	0	0	0	0	0	0
TCGA-BR-4191-01A	203409	0	0	0	231	0	0	0	0	270	31	0	0	0	0	0	0	0	0	0	0	0	0	0	0	0	0	0	0	0	0	0	0	0	0	0	0	0	0	0	0	0	0	0	0	0	0	0	0
TCGA-BR-4371-01A	175129	0	0	0	0	0	0	0	0	814	0	0	0	107	0	0	0	0	0	0	0	0	0	0	0	0	0	0	0	0	0	0	0	0	0	0	0	0	0	0	0	0	0	0	0	0	0	0	0
TCGA-BR-6453-01A	1903771	0	0	0	13877	0	0	0	0	962	196	0	0	51	0	0	0	0	0	0	0	189	0	0	0	0	0	0	0	0	0	26	0	0	0	0	0	0	0	0	0	0	0	0	0	0	0	0	0
TCGA-RD-A8N2-01A	64429	0	0	0	1010587	0	41	0	0	927	88	0	0	1160	36	0	0	0	0	0	0	338	0	0	0	27	0	0	0	0	0	0	0	0	0	0	0	0	0	0	0	0	0	0	0	0	0	0	0
TCGA-VQ-A8PF-01A	924277	0	0	0	473473	0	0	0	0	351	17	0	0	75	41	0	0	0	0	0	0	97	0	0	0	0	0	0	0	0	0	0	0	0	0	0	0	0	0	0	0	0	0	0	0	0	0	0	0
TCGA-VQ-AA68-01A	964570	0	0	0	462914	0	0	0	0	420	18	0	0	49	0	0	0	0	0	0	0	124	0	0	0	0	0	0	0	0	0	0	0	0	0	0	0	0	0	0	0	0	0	0	0	0	0	0	0
TCGA-HU-A4HB-11A	265645	0	0	0	3722	0	0	0	0	3906	176	0	0	37	0	0	0	0	0	0	0	141	0	0	0	0	0	0	0	0	0	0	0	0	0	0	0	0	0	0	0	0	0	0	0	0	0	0	0
TCGA-CG-5724-01A	1623342	0	0	0	4525	0	0	0	0	622	167	0	0	108	0	0	0	0	0	0	0	195	0	0	0	0	0	0	0	0	0	0	0	0	0	0	0	0	0	0	0	0	0	0	0	0	0	0	0
TCGA-VQ-AA69-01A	572404	0	0	0	539370	0	0	0	0	448	0	0	0	1186	0	0	0	0	0	0	0	178	0	0	0	0	11	0	0	0	0	0	0	0	0	0	0	0	0	0	0	0	0	0	0	0	0	0	0
TCGA-HU-A4GY-11A	89274	0	0	0	955793	51	66	0	12	2737	221	0	0	2097	55	0	0	0	0	0	0	480	0	0	0	38	0	0	0	0	0	0	0	0	0	0	0	0	0	0	0	0	0	11	0	0	0	0	0
TCGA-HU-A4GN-11A	297790	0	0	0	3175	0	0	0	0	643	82	0	0	11	0	0	0	0	0	0	0	33	0	0	0	0	0	0	0	0	0	0	0	0	0	0	0	0	0	0	0	0	0	0	0	0	0	0	0
TCGA-VQ-A91U-01A	96992	0	0	0	251655	0	0	0	0	143	0	0	0	0	0	0	0	0	0	0	0	35	0	0	0	0	0	0	0	0	0	0	0	0	0	0	0	0	0	0	0	0	0	0	0	0	0	0	0
TCGA-BR-8060-01A	3816394	0	0	0	4176	0	0	0	0	295	34	0	0	195	0	0	0	0	0	0	0	220	0	0	0	0	0	0	0	0	0	156	0	0	0	0	0	0	0	0	0	0	0	0	0	0	0	0	0
TCGA-CG-4304-01A	1114123	0	0	0	436	0	0	0	0	317	33	0	0	0	0	0	0	0	0	0	0	0	0	0	0	0	0	0	0	0	0	0	0	0	0	0	0	0	0	0	0	0	0	0	0	0	0	0	0
TCGA-FP-8099-01A	1295357	0	0	0	2993	0	0	0	0	208	32	0	0	48	0	0	0	0	0	0	0	104	0	0	0	0	0	0	0	0	0	0	0	0	0	0	0	0	0	0	0	0	0	0	0	0	0	0	0
TCGA-D7-A6EV-01A	221723	0	0	0	12662	0	0	0	0	365	27	0	0	0	0	0	0	0	0	0	0	123	0	0	0	0	0	0	0	0	0	0	0	0	0	0	0	0	0	0	0	0	0	0	0	0	0	0	0
TCGA-VQ-A8PD-01A	642808	0	0	0	1157443	35	50	0	0	891	23	0	10	348	85	0	0	0	0	0	0	220	0	0	0	34	17	0	0	0	0	0	0	0	0	0	0	0	0	0	0	0	0	12	0	0	0	0	0
TCGA-BR-7707-01A	310552	0	0	0	7028	0	0	0	0	1152	26	0	0	16	0	0	0	0	0	0	0	26	0	0	0	0	0	0	0	0	0	0	0	0	0	0	0	0	0	0	0	0	0	0	0	0	0	0	0
TCGA-BR-A4J8-01A	697763	0	0	0	1556	0	0	0	0	511	34	0	0	37	0	0	0	0	0	0	0	48	0	0	0	0	0	0	0	0	0	0	0	0	0	0	0	0	0	0	0	0	0	0	0	0	0	0	0
TCGA-BR-6710-01A	26723227	0	0	0	3339	0	0	0	0	1599	13	0	0	2095	0	0	0	0	0	0	0	1759	0	0	0	0	0	0	0	0	0	51	0	0	0	0	0	0	0	0	0	0	0	0	0	0	0	0	0
TCGA-BR-7704-11A	1653096	0	0	0	19464	0	0	0	0	1176	64	0	0	128	0	0	0	0	0	0	0	308	0	0	0	0	0	0	0	0	0	0	0	0	0	0	0	0	0	0	0	0	0	0	0	0	0	0	0
TCGA-CG-5734-11A	2230673	0	0	0	7018	0	0	0	0	1323	233	0	0	34	0	0	0	0	0	0	0	105	0	0	0	0	0	0	0	0	0	0	0	0	0	0	0	0	0	0	0	0	0	0	0	0	0	0	0
TCGA-BR-A4CR-01A	5577377	0	0	0	886	0	0	0	0	771	205	0	0	559	0	0	0	0	0	0	0	1923	0	0	0	0	0	0	0	0	0	487	0	0	0	0	0	0	0	0	0	0	0	0	0	0	0	0	0
TCGA-KB-A93G-01A	251657	0	0	0	688178	0	0	0	0	558	18	0	0	70	0	0	0	0	0	0	0	125	0	0	0	0	0	0	0	0	0	0	0	0	0	0	0	0	0	0	0	0	0	0	0	0	0	0	0
TCGA-CD-A48A-01A	298857	0	0	0	3136474	81	188	17	38	2865	98	30	0	9566	181	12	0	0	0	0	0	878	0	0	0	111	27	0	0	30	0	0	0	83	0	0	0	0	30	0	0	0	0	22	0	0	0	0	21
TCGA-B7-A5TN-01A	609866	0	0	0	18690	0	0	0	0	189	94	0	0	21	76	0	0	0	0	0	0	28	0	0	0	0	0	0	0	0	0	0	0	0	0	0	0	0	0	0	0	0	0	0	0	0	0	0	0
TCGA-D7-8579-01A	3290354	0	0	0	5524	0	0	0	0	215	27	0	0	169	0	0	0	0	0	0	0	188	0	0	0	0	0	0	0	0	0	22	0	0	0	0	0	0	0	0	0	0	0	0	0	0	0	0	0
TCGA-MX-A5UJ-01A	264877	0	0	0	29806	0	0	0	0	708	164	0	0	0	0	0	0	0	0	0	0	16	0	0	0	0	0	0	0	0	0	0	0	0	0	0	0	0	0	0	0	0	0	0	0	0	0	0	0
TCGA-BR-8382-01A	1443661	0	0	0	2023	0	0	0	0	466	54	0	0	99	0	0	0	0	0	0	0	111	0	0	0	0	0	0	0	0	0	24	0	0	0	0	0	0	0	0	0	0	0	0	0	0	0	0	0
TCGA-IN-A6RL-01A	120831	0	0	0	1002958	24	28	0	24	2491	36	0	0	3137	79	0	0	0	0	0	0	742	0	0	0	27	23	0	0	13	10	0	0	0	0	0	0	0	0	0	0	0	0	0	0	0	0	0	16
TCGA-VQ-A94T-01A	1039931	0	0	0	666368	0	0	0	0	1196	39	0	0	1297	70	0	0	0	0	0	0	174	0	0	0	0	0	0	0	0	0	0	0	0	0	0	0	0	0	0	0	0	0	0	0	0	0	0	0
TCGA-BR-4370-01A	92503	0	0	0	0	0	0	0	0	140	0	0	0	0	0	0	0	0	0	0	0	0	0	0	0	0	0	0	0	0	0	0	0	0	0	0	0	0	0	0	0	0	0	0	0	0	0	0	0
TCGA-BR-A4J6-01A	1177298	0	0	0	2519	0	0	0	0	683	271	0	0	130	0	0	0	0	0	0	0	532	0	0	0	0	0	0	0	0	0	28	0	0	0	0	0	0	0	0	0	0	0	0	0	0	0	0	0
TCGA-D7-6528-01A	3668873	0	0	0	9234	0	0	0	0	1399	53	0	0	527	0	0	0	0	0	0	0	540	0	0	0	0	0	0	0	0	0	94	0	0	0	0	0	0	0	0	0	0	0	0	0	0	0	0	0
TCGA-VQ-A8PM-01A	1010108	0	0	0	1610907	38	49	0	0	1448	42	0	0	3314	123	0	0	0	0	0	0	244	0	0	0	46	18	0	0	0	0	0	0	42	0	0	0	0	0	0	0	0	0	12	0	0	0	0	0
TCGA-D7-6815-01A	12335435	0	0	0	9303	0	0	0	0	8049	0	0	0	1678	0	0	0	0	0	0	0	2224	0	0	0	0	0	0	0	0	0	0	0	0	0	0	0	0	0	0	0	0	0	0	0	0	0	0	0
TCGA-HU-A4H2-01A	5464381	0	0	0	2196	0	0	0	0	1701	46	0	0	331	0	0	0	0	0	0	0	390	0	0	0	0	0	0	0	0	0	46	0	0	0	0	0	0	0	0	0	0	0	0	0	0	0	0	0
TCGA-VQ-AA6G-01A	787595	0	0	0	458637	0	0	0	0	359	15	0	0	1735	0	0	0	0	0	0	0	71	0	0	0	0	12	0	0	0	0	0	0	0	0	0	0	0	0	0	0	0	0	0	0	0	0	0	0
TCGA-VQ-A91S-01A	417597	0	0	0	1314699	25	0	0	0	1143	48	0	0	1749	76	0	0	0	29	0	0	121	0	0	0	49	18	0	0	14	0	0	0	0	0	0	0	0	0	0	0	0	0	0	0	0	0	0	0
TCGA-D7-8576-01A	10193916	0	0	0	4087	0	0	0	0	491	87	0	0	474	0	0	0	0	0	0	0	318	0	0	0	0	0	0	0	0	0	70	0	0	0	0	0	0	0	0	0	0	0	0	0	0	0	0	0
TCGA-ZQ-A9CR-01A	321035	0	0	0	1754444	65	75	0	41	2300	75	0	0	8268	139	0	0	11	42	0	0	454	0	0	0	95	37	0	0	17	0	48	0	51	0	0	0	0	25	0	0	0	0	25	0	0	0	0	31
TCGA-BR-6457-11A	11476409	0	0	0	11626	0	0	0	0	2954	58	0	0	1376	0	0	0	0	0	0	0	865	0	0	0	0	0	0	0	0	0	0	0	0	0	0	0	0	0	0	0	0	0	0	0	0	0	0	0
TCGA-D7-8574-01A	433559	0	0	0	14328	0	40	0	0	874	134	0	0	126	0	10	0	0	0	0	0	149	0	0	0	0	0	20	0	0	14	38	0	0	17	0	11	0	0	0	0	0	0	0	0	0	0	0	0
TCGA-VQ-A94R-01A	179177	0	0	0	495947	0	0	0	0	472	42	0	0	1833	38	0	0	0	0	0	0	128	0	0	0	0	0	0	0	0	0	0	0	0	0	0	0	0	0	0	0	0	0	0	0	0	0	0	0
TCGA-R5-A805-01A	1141619	0	0	0	675290	37	43	0	0	1068	33	0	0	6401	44	0	0	0	0	0	0	475	0	0	0	0	0	0	0	0	0	0	0	0	0	0	0	0	0	0	0	0	0	0	0	0	0	0	0
TCGA-RD-A8MV-01A	203179	0	0	0	1738240	54	96	0	25	2782	118	0	0	4456	76	0	0	0	0	0	0	742	0	0	0	61	25	0	0	0	0	0	0	52	0	0	0	0	16	0	0	0	0	18	10	0	0	0	0
TCGA-CG-4475-01A	168409	0	0	0	96	0	0	0	0	145	14	0	0	0	0	0	0	0	0	0	0	0	0	0	0	0	0	0	0	0	0	0	0	0	0	0	0	0	0	0	0	0	0	0	0	0	0	0	0
TCGA-BR-7717-01A	1047500	0	0	0	29033	0	0	0	0	2724	54	0	0	54	0	0	0	0	0	0	0	81	0	0	0	0	0	0	0	0	0	0	0	0	0	0	0	0	0	0	0	0	0	0	0	0	0	0	0
TCGA-BR-A44T-01A	486467	0	0	0	12090	0	0	0	0	853	690	0	0	0	0	0	0	0	0	0	0	41	0	0	0	0	0	0	0	0	0	0	0	0	0	0	0	0	0	0	0	0	0	0	0	0	0	0	0
TCGA-BR-7716-01A	13674768	0	0	0	16133	0	0	0	0	2718	137	0	0	867	0	0	0	0	0	0	0	991	0	0	0	0	0	0	0	0	0	185	0	0	0	0	0	0	0	0	0	0	0	0	0	0	0	0	0
TCGA-IN-AB1V-01A	356070	0	0	0	1410916	44	47	10	33	1732	509	0	0	6877	202	30	0	0	27	0	0	258	0	0	0	74	26	0	0	23	0	0	0	53	0	0	0	0	26	0	0	24	0	14	14	0	0	0	0
TCGA-BR-7957-01A	1668909	0	0	0	3467	0	0	0	0	231	34	0	0	67	0	0	0	0	0	0	0	99	0	0	0	0	0	0	0	0	0	28	0	0	0	0	0	0	0	0	0	0	0	0	0	0	0	0	0
TCGA-BR-A4QL-01A	3851449	0	0	0	3891	0	0	0	0	827	1237	0	0	268	0	0	0	0	0	0	0	257	0	0	0	0	0	0	0	0	0	81	0	0	0	0	0	0	0	0	0	0	0	0	0	0	0	0	0
TCGA-CG-4466-01A	184739	0	0	0	0	0	0	0	0	103	0	0	0	0	0	0	0	0	0	0	0	0	0	0	0	0	0	0	0	0	0	0	0	0	0	0	0	0	0	0	0	0	0	0	0	0	0	0	0
TCGA-ZA-A8F6-01A	126181	0	0	0	905797	51	59	0	16	1387	32	0	0	2278	108	0	0	0	22	0	0	442	0	0	0	49	19	0	0	20	0	0	0	34	0	0	0	0	11	0	0	0	0	15	0	0	0	0	0
TCGA-IN-7808-01A	752681	0	0	0	11788	0	30	0	0	845	324	0	0	100	0	0	0	0	0	0	0	187	0	0	0	0	0	24	16	0	0	22	0	0	0	0	18	0	0	0	0	0	15	0	10	0	0	0	0
TCGA-BR-8368-01A	3175016	0	0	0	2680	0	0	0	0	167	20	0	0	132	0	0	0	0	0	0	0	182	0	0	0	0	0	0	0	0	0	35	0	0	0	0	0	0	0	0	0	0	0	0	0	0	0	0	0
TCGA-CG-4301-01A	1907504	0	0	0	223	0	0	0	0	240	17	0	0	0	0	0	0	0	0	0	0	0	0	0	0	0	0	0	0	0	0	0	0	0	0	0	0	0	0	0	0	0	0	0	0	0	0	0	0
TCGA-CG-5725-01A	2734620	0	0	0	5088	0	0	0	0	796	142	0	0	170	0	0	0	0	0	0	0	222	0	0	0	0	0	0	0	0	0	0	0	0	0	0	0	0	0	0	0	0	0	0	0	0	0	0	0
TCGA-CG-5716-01A	12615491	0	0	0	8385	0	0	0	0	1534	52	0	0	1218	0	0	0	0	0	0	0	1119	0	0	0	0	0	0	0	0	0	69	0	0	0	0	0	0	0	0	0	0	0	0	0	0	0	0	0
TCGA-VQ-A8E2-01A	354752	0	0	0	843892	30	62	0	29	1141	35	0	0	2491	63	0	0	0	0	0	0	296	0	0	0	42	0	0	0	0	0	0	0	0	0	0	0	0	22	0	0	0	0	12	0	0	0	0	0
TCGA-HU-8238-11A	7690546	0	0	0	3665	0	0	0	0	279	21	0	0	179	0	0	0	0	0	0	0	309	0	0	0	0	0	0	0	0	0	45	0	0	0	0	0	0	0	0	0	0	0	0	0	0	0	0	0
TCGA-D7-A74A-01A	187417	0	0	0	1852132	55	63	0	22	3330	111	0	0	2361	43	0	0	0	0	0	0	1754	0	0	0	54	12	0	16	0	0	0	14	0	0	0	0	0	0	0	0	0	0	21	0	0	0	0	0
TCGA-CG-4444-01A	160756	0	0	0	101	0	0	0	0	141	0	0	0	0	0	0	0	0	0	0	0	0	0	0	0	0	0	0	0	0	0	0	0	0	0	0	0	0	0	0	0	0	0	0	0	0	0	0	0
TCGA-D7-6522-01A	4676760	0	0	0	13883	0	0	0	0	801	147	0	0	243	0	0	0	0	0	0	0	367	0	0	0	0	0	0	0	0	0	0	0	0	0	0	0	0	0	0	0	0	0	0	0	0	0	0	0
TCGA-3M-AB46-01A	372115	0	0	0	2594971	46	99	23	47	3015	135	0	15	6809	184	0	0	0	83	0	0	486	0	0	0	128	43	0	0	33	0	57	17	67	0	0	0	0	27	0	0	0	0	18	20	0	0	0	34
TCGA-BR-8058-01A	10285079	0	0	0	5482	0	0	0	0	466	38	0	0	657	0	0	0	0	0	0	0	523	0	0	0	0	0	0	0	0	0	52	0	0	0	0	0	0	0	0	0	0	0	0	0	0	0	0	0
TCGA-RD-A7BT-01A	138376	0	0	0	869803	49	53	0	0	1845	52	0	0	2251	39	0	0	0	0	0	0	574	0	0	0	55	0	0	0	0	0	0	0	38	0	0	0	0	0	0	0	0	0	0	0	0	0	0	0
TCGA-BR-8676-01A	348888	0	0	0	8879	0	0	0	0	7517	1446	0	0	41	0	0	0	0	0	0	0	791	0	0	0	0	0	0	0	0	0	0	0	0	0	0	0	0	0	0	0	0	0	0	0	0	0	0	0
TCGA-BR-8679-01A	931361	0	0	0	1023	0	0	0	0	60	0	0	0	53	0	0	0	0	0	0	0	48	0	0	0	0	0	0	0	0	0	0	0	0	0	0	0	0	0	0	0	0	0	0	0	0	0	0	0
TCGA-FP-7829-11A	1078731	0	0	0	8658	0	0	0	0	1988	24	0	0	128	0	0	0	0	0	0	0	137	0	0	0	0	0	0	0	0	0	0	0	0	0	0	0	0	0	0	0	0	0	0	0	0	0	0	0
TCGA-CG-5723-01A	237474	0	0	0	10309	0	0	0	0	1167	238	0	0	0	0	0	0	0	0	0	0	61	0	0	0	0	0	0	0	0	0	0	0	0	0	0	0	0	0	0	0	0	0	0	0	0	0	0	0
TCGA-RD-A8NB-01A	149500	0	0	0	917978	18	36	0	0	849	31	0	0	312	73	0	0	0	0	0	0	163	0	0	0	41	0	0	0	0	0	0	0	0	0	0	0	0	0	0	0	0	0	0	0	0	0	0	0
TCGA-BR-8081-01A	893598	0	0	0	12902	0	18	0	0	914	113	0	0	92	0	0	0	0	0	0	0	151	0	0	0	0	0	26	0	0	11	42	0	0	0	0	24	0	0	0	0	0	0	0	0	0	0	0	0
TCGA-VQ-A8PX-01A	531934	0	0	0	518469	0	0	0	0	484	20	0	0	437	50	0	0	0	0	0	0	115	0	0	0	0	12	0	0	0	0	0	0	0	0	0	0	0	0	0	0	0	0	0	0	0	0	0	0
TCGA-R5-A7ZI-01A	71989	0	0	0	2584685	64	83	0	33	3165	86	0	0	2365	87	0	0	0	0	0	0	1389	0	0	0	48	32	0	0	0	0	0	0	0	0	0	0	0	0	0	0	0	0	37	11	0	0	0	20
TCGA-D7-A4YX-01A	4828830	0	0	0	3041	0	0	0	0	247	25	0	0	259	0	0	0	0	0	0	0	188	0	0	0	0	0	0	0	0	0	151	0	0	0	0	0	0	0	0	0	0	0	0	0	0	0	0	0
TCGA-F1-6177-01A	2914757	0	0	0	2243	0	0	0	0	346	71	0	0	81	0	0	0	0	0	0	0	188	0	0	0	0	0	0	0	0	0	84	0	0	0	0	0	0	0	0	0	0	0	0	0	0	0	0	0
TCGA-BR-8485-01A	758041	0	0	0	577	0	0	0	0	0	46	0	0	22	0	0	0	0	0	0	0	110	0	0	0	0	0	0	0	0	0	0	0	0	0	0	0	0	0	0	0	0	0	0	0	0	0	0	0
TCGA-VQ-A8E0-01A	376360	0	0	0	1242985	41	43	0	0	1228	32	0	10	4704	93	0	0	0	0	0	0	152	0	0	0	50	17	0	0	0	0	0	0	0	0	0	0	0	20	0	0	0	0	0	0	0	0	0	21
TCGA-BR-6852-01A	6737894	0	0	0	4922	0	0	0	0	1503	0	0	0	433	0	0	0	0	0	0	0	546	0	0	0	0	0	0	0	0	0	84	0	0	0	0	0	0	0	0	0	0	0	0	0	0	0	0	0
TCGA-D7-6527-01A	9329062	0	0	0	17226	0	0	0	0	2263	179	0	0	449	0	0	0	0	0	0	0	567	0	0	0	0	0	0	0	0	0	126	0	0	0	0	0	0	0	0	0	0	0	0	0	0	0	0	0
TCGA-BR-8291-01A	478298	0	0	0	4953	0	0	0	0	248	53	0	0	54	0	0	0	0	0	0	0	45	0	0	0	0	0	0	0	0	0	0	0	0	0	0	0	0	0	0	0	0	0	0	0	0	0	0	0
TCGA-VQ-A8P8-01A	353584	0	0	0	1852157	94	59	20	41	1729	81	0	12	5116	149	0	0	0	42	0	0	385	0	0	0	97	35	0	0	24	0	0	0	50	0	0	0	0	39	0	0	20	0	31	0	0	0	0	15
TCGA-CD-5813-01A	7348317	0	0	0	26688	0	0	0	0	6324	194	0	0	489	0	0	0	0	0	0	0	570	0	0	0	0	0	0	0	0	0	31	0	0	0	0	0	0	0	0	0	0	0	0	0	0	0	0	0
TCGA-HU-A4G2-01A	327615	0	0	0	5053	0	0	0	0	973	73	0	0	0	0	0	0	0	0	0	0	0	0	0	0	0	0	0	0	0	0	0	0	0	0	0	0	0	0	0	0	0	0	0	0	0	0	0	0
TCGA-CG-5733-11A	3040892	0	0	0	3914	0	0	0	0	742	147	0	0	72	0	0	0	0	0	0	0	123	0	0	0	0	0	0	0	0	0	0	0	0	0	0	0	0	0	0	0	0	0	0	0	0	0	0	0
TCGA-BR-7851-01A	662980	0	0	0	3203	0	0	0	0	198	140	0	0	43	0	0	0	0	0	0	0	102	0	0	0	0	0	0	0	0	0	0	0	0	0	0	0	0	0	0	0	0	0	0	0	0	0	0	0
TCGA-BR-A4IV-01A	1798879	0	0	0	3236	0	0	0	0	3158	253	0	0	102	0	0	0	0	0	0	0	209	0	0	0	0	0	0	0	0	0	0	0	0	0	0	0	0	0	0	0	0	0	0	0	0	0	0	0
TCGA-HU-A4H4-01A	710007	0	0	0	1404	0	0	0	0	281	32	0	0	25	0	0	0	0	0	0	0	73	0	0	0	0	0	0	0	0	0	0	0	0	0	0	0	0	0	0	0	0	0	0	0	0	0	0	0
TCGA-D7-8572-01A	6974126	0	0	0	3150	0	0	0	0	460	430	0	0	217	0	0	0	0	0	0	0	449	0	0	0	0	0	0	0	0	0	75	0	0	0	0	0	0	0	0	0	0	0	0	0	0	0	0	0
TCGA-F1-A448-01A	2046680	0	0	0	983	0	0	0	0	389	35	0	0	108	0	0	0	0	0	0	0	120	0	0	0	0	0	0	0	0	0	0	0	0	0	0	0	0	0	0	0	0	0	0	0	0	0	0	0
TCGA-IN-8663-11A	96589	0	0	0	2173	0	0	0	0	438	500	229	0	0	0	0	0	0	0	0	0	499	0	0	0	0	0	0	0	0	0	0	0	0	0	0	0	0	0	0	0	0	0	0	0	0	0	0	47
TCGA-VQ-AA6D-01A	714106	0	0	0	536594	0	0	0	0	353	16	0	0	821	0	0	0	0	0	0	0	121	0	0	0	0	0	0	0	0	0	0	0	0	0	0	0	0	0	0	0	0	0	0	0	0	0	0	0
TCGA-BR-8364-01A	2521491	0	0	0	6135	0	0	0	0	467	72	0	0	172	0	0	0	0	0	0	0	145	0	0	0	0	0	0	0	0	0	59	0	0	0	0	19	0	0	0	0	0	0	0	0	0	0	0	0
TCGA-BR-A4PF-01A	186672	0	0	0	561	0	0	0	0	100	36	0	0	0	0	0	0	0	0	0	0	0	0	0	0	0	0	0	0	0	0	0	0	0	0	0	0	0	0	0	0	0	0	0	0	0	0	0	0
TCGA-RD-A8MW-01A	431904	0	0	0	1893880	92	151	0	58	3531	168	21	0	6620	175	0	0	0	35	0	0	1085	0	0	0	102	30	0	0	28	0	31	0	0	0	0	16	0	20	0	0	0	0	22	20	0	0	0	21
TCGA-BR-A4J4-01A	5348517	0	0	0	979	0	0	0	0	1283	64	0	0	306	0	0	0	0	0	0	0	511	0	0	0	0	0	0	0	0	0	73	0	0	0	0	0	0	0	0	0	0	0	0	0	0	0	0	0
TCGA-CG-5732-01A	10225433	0	0	0	33653	0	0	0	0	2744	91	0	0	691	0	0	0	0	0	0	0	732	0	0	0	0	0	0	0	0	0	0	0	0	0	0	0	0	0	0	0	0	0	0	0	0	0	0	0
TCGA-SW-A7EA-01A	67508	0	0	0	5207327	42	108	0	22	2203	134	0	0	1253	59	0	10	0	0	0	0	1094	0	0	0	43	23	14	17	0	0	0	0	0	0	0	0	0	21	0	0	0	0	43	12	0	0	0	0
TCGA-BR-7958-01A	133029	0	0	0	5445	0	0	0	0	660	40	0	0	42	0	0	0	0	0	0	0	47	0	0	0	0	0	0	0	0	0	0	0	0	0	0	0	0	0	0	0	0	0	0	0	0	0	0	0
TCGA-HU-A4H3-01A	2006760	0	0	0	1108	0	0	0	0	532	104	0	0	209	0	0	0	0	21	0	0	116	0	0	0	0	0	0	0	0	0	27	0	0	0	0	0	0	0	0	0	0	0	0	0	0	0	0	0
TCGA-CG-4462-01A	184116	0	0	0	0	0	0	0	0	77	48	655	0	0	0	0	0	0	0	0	0	0	0	0	0	0	0	0	0	0	0	0	0	0	0	0	0	0	0	0	0	0	0	0	0	0	0	0	0
TCGA-BR-8686-01A	1600881	0	0	0	2533	0	0	0	0	327	53	0	0	130	0	0	0	0	0	0	0	134	0	0	0	0	0	0	0	0	0	68	0	0	0	0	0	0	0	0	0	0	0	0	0	0	0	0	0
TCGA-VQ-A922-01A	409456	0	0	0	308858	0	0	0	0	247	0	0	0	0	0	0	0	0	0	0	0	42	0	0	0	0	0	0	0	0	0	0	0	0	0	0	0	0	0	0	0	0	0	0	0	0	0	0	0
TCGA-RD-A8N0-01A	372877	0	0	0	1001306	63	47	10	39	1955	206	0	0	4048	93	0	0	0	28	0	0	710	0	0	0	51	25	0	0	19	0	0	0	47	0	0	0	0	0	0	0	0	0	22	0	0	0	0	39
TCGA-VQ-A91N-01A	228032	0	0	0	501836	12	0	0	0	327	15	0	0	1911	39	0	0	0	23	0	0	55	0	0	0	0	0	0	0	0	0	0	0	0	0	0	0	0	0	0	0	0	0	0	0	0	0	0	0
TCGA-BR-7851-11A	306059	0	0	0	4240	0	0	0	0	308	31	0	0	41	0	0	0	0	0	0	0	44	0	0	0	0	0	0	0	0	0	16	0	0	0	0	0	0	0	0	0	0	0	0	0	0	0	0	0
TCGA-IN-A6RN-01A	49070	0	0	0	1607664	0	33	0	0	1053	79	0	0	104	24	0	0	0	0	0	0	368	0	0	0	14	15	0	0	11	0	0	0	0	0	0	0	0	0	0	0	0	0	17	0	0	0	0	0
TCGA-HU-A4GJ-01A	651988	0	0	0	87261	0	0	0	0	556	581	0	0	44	0	0	0	0	0	0	0	553	0	0	0	0	0	0	0	0	0	498	0	0	0	0	0	0	0	0	0	0	0	0	0	0	0	0	0
TCGA-D7-8573-01A	3668489	0	0	0	3109	0	0	0	0	261	101	0	0	172	0	0	0	0	0	0	0	198	0	0	0	0	0	0	0	0	0	39	0	0	0	0	0	0	0	0	0	0	0	0	0	0	0	0	0
TCGA-VQ-A94U-01A	323753	0	0	0	1324757	45	54	0	34	1537	37	0	0	1289	121	0	0	0	0	0	0	245	0	0	0	59	25	0	0	23	0	0	0	36	0	0	0	0	22	0	0	0	0	18	0	0	0	0	17
TCGA-BR-6457-01A	11187054	0	0	0	22705	0	0	0	0	2538	102	0	0	767	0	0	0	0	0	0	0	674	0	0	0	0	0	0	0	0	0	83	0	0	0	0	0	0	0	0	0	0	0	0	0	0	0	0	0
TCGA-BR-6455-01A	6572973	0	0	0	6216	0	0	0	0	6218	38	0	0	534	0	0	0	0	0	0	0	311	0	0	0	0	0	0	0	0	0	53	0	0	0	0	0	0	0	0	0	0	0	0	0	0	0	0	0
TCGA-VQ-A91A-01A	685991	0	0	0	1114461	50	36	16	22	1213	17	0	0	2117	57	0	0	0	0	0	0	213	0	0	0	47	12	0	0	12	0	0	0	0	0	0	0	0	0	0	0	0	0	15	0	0	0	0	0
TCGA-HU-A4GC-01A	563220	0	0	0	2811	0	0	0	0	929	135	0	0	53	0	0	0	0	0	0	0	114	0	0	0	0	10	0	0	0	0	0	0	0	0	0	0	0	0	0	0	0	0	0	0	0	0	0	0
TCGA-BR-8289-01A	729956	0	0	0	2374	0	0	0	0	2628	86	0	0	503	0	0	0	0	0	0	0	74	0	0	0	0	0	0	0	0	0	26	0	0	0	0	0	0	0	0	0	0	0	0	0	0	0	0	0
TCGA-CD-A48C-01A	2528617	0	0	0	2487	0	0	0	0	2028	879	0	0	180	0	0	0	0	0	0	0	108	0	0	0	0	0	0	0	0	0	50	0	0	0	0	0	0	0	0	0	0	0	0	0	0	0	0	0
TCGA-VQ-A91K-01A	1052637	0	0	0	865095	21	23	0	0	887	35	0	0	739	46	0	0	0	0	0	0	185	0	0	0	55	0	0	0	0	0	0	0	0	0	0	0	0	0	0	0	0	0	11	0	0	0	0	0
TCGA-BR-4201-01A	92561	0	0	0	151	0	0	0	0	230	22	0	0	0	0	0	0	0	0	0	0	0	0	0	0	0	0	0	0	0	0	0	0	0	0	0	0	0	0	0	0	0	0	0	0	0	0	0	0
TCGA-VQ-A8P3-01A	900716	0	0	0	1525393	147	142	0	0	3228	58	0	0	5931	99	0	0	0	0	0	0	867	0	0	0	80	23	0	0	19	0	73	0	42	0	0	0	0	0	0	0	0	0	14	0	0	0	0	0
TCGA-HU-A4G8-01A	113173	0	0	0	288	0	0	0	0	0	44	0	0	0	0	0	0	0	0	0	0	0	0	0	0	0	0	0	0	0	0	0	0	0	0	0	0	0	0	0	0	0	0	0	0	0	0	0	0
TCGA-HU-A4GF-01A	2455534	0	0	0	1131	0	0	0	0	151	21	0	0	136	0	0	0	0	0	0	0	100	0	0	0	0	0	0	0	0	0	69	0	0	0	0	0	0	0	0	0	0	0	0	0	0	0	0	0
TCGA-VQ-A924-01A	75010	0	0	0	323261	0	0	0	0	196	11	0	0	18	0	0	0	0	0	0	0	35	0	0	0	0	0	0	0	0	0	0	0	0	0	0	0	0	0	0	0	0	0	0	0	0	0	0	0
TCGA-CG-5721-01A	3898653	0	0	0	17645	0	0	0	0	1762	273	0	0	255	0	0	0	0	0	0	0	267	0	0	0	0	0	0	0	0	0	35	0	0	0	0	0	0	0	0	0	0	0	0	0	0	0	0	0
TCGA-CG-4476-01A	622768	0	0	0	108	0	0	0	0	111	21	0	0	0	0	0	0	0	0	0	0	0	0	0	0	0	0	0	0	0	0	0	0	0	0	0	0	0	0	0	0	0	0	0	0	0	0	0	0
TCGA-HU-A4HD-01A	6686013	0	0	0	1628	0	0	0	0	1144	88	0	0	355	0	0	0	0	0	0	0	278	0	0	0	0	0	0	0	0	0	57	0	0	0	0	0	0	0	0	0	0	0	0	0	0	0	0	0
TCGA-CG-4442-01A	316208	0	0	0	146	0	0	0	0	223	19	0	0	11	0	0	0	0	0	0	0	50	0	0	0	0	0	0	0	0	0	27	0	0	0	0	0	0	0	0	0	0	0	0	0	0	0	0	0
TCGA-BR-8365-01A	639518	0	0	0	6609	0	18	0	0	578	957	0	0	66	0	0	0	0	0	0	0	106	0	0	0	0	0	0	0	0	0	10	0	0	12	0	0	0	0	0	0	0	0	0	0	0	0	0	0
TCGA-CD-A486-01A	4238137	0	0	0	4647	0	0	0	0	541	57	0	0	230	0	0	0	0	0	0	0	304	0	0	0	0	0	0	0	0	0	40	0	0	0	0	0	0	0	0	0	0	0	0	0	0	0	0	0
TCGA-BR-6454-11A	8382599	0	0	0	15166	0	0	0	0	2068	709	0	0	985	0	0	0	0	0	0	0	1099	0	0	0	0	0	0	0	0	0	295	0	0	0	0	0	0	0	0	0	0	0	0	0	0	0	0	0
TCGA-BR-6566-01A	5210817	0	0	0	12676	0	0	0	0	1316	105	0	0	412	0	0	0	0	0	0	0	282	0	0	0	0	0	0	0	0	0	0	0	0	0	0	0	0	0	0	0	0	0	0	0	0	0	0	0
TCGA-VQ-A8E3-01A	733695	0	0	0	1188889	18	41	0	16	1286	27	0	0	784	61	0	0	0	0	0	0	349	0	0	0	88	17	0	0	0	0	0	0	0	0	0	0	0	0	0	0	0	0	12	0	0	0	0	0
TCGA-VQ-A8P2-01A	2638714	0	0	0	660275	0	58	0	0	2004	31	0	0	3546	0	0	0	0	0	0	0	597	0	0	0	0	0	0	0	0	0	54	0	0	0	0	0	0	0	0	0	0	0	0	0	0	0	0	0
TCGA-VQ-AA6J-01A	329229	0	0	0	1329291	28	40	0	0	881	24	0	0	803	106	0	0	0	0	0	0	158	0	0	0	42	13	0	0	0	0	0	0	33	0	0	0	0	16	0	0	0	0	13	0	0	0	0	0
TCGA-HU-8608-01A	4494423	0	0	0	760	0	0	0	0	230	0	0	0	330	0	0	0	0	0	0	0	231	0	0	0	0	0	0	0	0	0	54	0	0	0	0	0	0	0	0	0	0	0	0	0	0	0	0	0
TCGA-BR-8380-01A	3390900	0	0	0	6487	0	0	0	0	586	77	0	0	215	0	0	0	0	0	0	0	213	0	0	0	0	0	0	0	0	0	55	0	0	0	0	0	0	0	0	0	0	0	0	0	0	0	0	0
TCGA-BR-8683-01A	390192	0	0	0	679	0	0	0	0	344	25	0	0	17	0	0	0	0	0	0	0	39	0	0	0	0	0	0	0	0	0	0	0	0	0	0	0	0	0	0	0	0	0	0	0	0	0	0	0
TCGA-F1-A72C-01A	55207	0	0	0	2125454	32	50	0	27	2891	319	0	0	513	66	0	0	0	0	0	0	1122	0	0	0	57	27	0	0	0	0	0	0	46	0	0	0	0	15	0	0	0	0	30	10	0	0	0	0
TCGA-BR-4367-01A	83916	0	0	0	358	0	0	0	0	641	163	0	0	0	0	0	0	0	0	0	0	0	0	0	0	0	0	0	0	0	0	0	0	0	0	0	0	0	0	0	0	0	0	0	0	0	0	0	0
TCGA-HU-A4G3-01A	698419	0	0	0	1295	0	0	0	0	303	66	0	0	12	0	0	0	0	0	0	0	31	0	0	0	0	0	0	0	0	0	0	0	0	0	0	0	0	0	0	0	0	0	0	0	0	0	0	0
TCGA-BR-8366-01A	1365665	0	0	0	7283	0	0	0	0	1842	68	0	0	94	0	0	0	0	0	0	0	115	0	0	0	0	0	0	0	0	12	28	0	0	12	0	0	0	0	0	0	0	0	0	0	0	0	0	0
TCGA-BR-6452-01A	5105063	0	0	0	10392	0	0	0	0	1639	29	0	0	615	0	0	0	0	0	0	0	439	0	0	0	0	0	0	0	0	0	134	0	0	0	0	0	0	0	0	0	0	0	0	0	0	0	0	0
TCGA-CD-8534-01A	586514	0	0	0	11133	0	32	0	0	2665	115	413	0	82	0	0	0	0	0	0	0	162	0	0	0	0	0	0	0	0	0	12	0	0	0	0	16	0	0	0	0	0	0	0	0	0	0	0	0
TCGA-VQ-A8PK-01A	109093	0	0	0	305145	0	0	0	0	537	0	0	0	19	0	0	0	0	0	0	0	73	0	0	0	0	0	0	0	0	0	0	0	0	0	0	0	0	0	0	0	0	0	0	0	0	0	0	0
TCGA-RD-A8N4-01A	137224	0	0	0	845572	32	125	0	16	1529	83	0	0	2538	56	0	0	0	0	0	0	551	0	0	0	56	15	0	0	0	0	0	0	0	0	0	0	0	0	0	0	0	0	13	0	0	0	0	0
TCGA-BR-A44U-01A	121801	0	0	0	2997433	69	26448	15	29	6485	435	0	0	2241	146	0	0	0	0	0	0	1495	0	0	0	80	38	0	16	18	0	0	0	83	0	0	0	0	16	0	17	0	0	23	0	0	0	0	32
TCGA-F1-6875-01A	1065946	0	0	0	7167	0	0	0	0	529	0	0	0	26	0	0	0	0	0	0	0	67	0	0	0	0	0	0	0	0	0	0	0	0	0	0	0	0	0	0	0	0	0	0	0	0	0	0	0
TCGA-IP-7968-11A	237405	0	0	0	13994	0	34	0	0	1140	2105	0	0	112	0	0	0	0	0	0	0	142	0	0	0	0	0	30	0	0	21	26	0	10	12	0	17	0	0	0	0	0	15	0	22	0	0	0	0
TCGA-VQ-AA6F-01A	1708131	0	0	0	1159875	60	56	0	33	5816	74	772	0	3880	68	0	0	0	0	0	0	461	0	0	0	44	16	0	0	0	0	310	0	0	0	0	0	0	0	0	0	0	0	12	11	0	0	0	17
TCGA-BR-7197-01A	2630417	0	0	0	1822	0	0	0	0	104	0	0	0	97	0	0	0	0	0	0	0	266	0	0	0	0	0	0	0	0	0	111	0	0	0	0	0	0	0	0	0	0	0	0	0	0	0	0	0
TCGA-BR-4369-01A	336265	0	0	0	231	0	0	0	0	298	36	0	0	0	0	0	0	0	0	0	0	0	0	0	0	0	0	0	0	0	0	0	0	0	0	0	0	0	0	0	0	0	0	0	0	0	0	0	0
TCGA-VQ-A91Y-01A	299078	0	0	0	1235172	41	42	0	16	1573	82	0	0	503	88	0	0	0	0	0	0	302	0	0	0	57	23	0	0	0	0	41	0	0	0	0	0	0	12	0	0	0	0	11	0	0	0	0	12
TCGA-VQ-A8DT-01A	308076	0	0	0	1420727	69	79	15	26	2168	54	0	0	2766	119	0	0	0	24	0	0	398	0	0	0	69	16	0	0	13	0	0	0	58	0	0	0	0	0	0	0	0	0	20	0	0	0	0	0
TCGA-RD-A7C1-01A	212095	0	0	0	988065	13	37	0	25	4103	418	0	0	1323	67	0	0	0	0	0	0	708	0	0	0	27	16	0	0	0	0	0	0	0	0	0	0	0	0	0	0	0	0	13	0	0	0	0	0
TCGA-D7-A6F0-01A	194531	0	0	0	14676	0	0	0	0	67	23	0	0	0	0	0	0	0	0	0	0	0	0	0	0	0	0	0	0	0	0	0	0	0	0	0	0	0	0	0	0	0	0	0	0	0	0	0	0
TCGA-CG-4460-01A	449955	0	0	0	0	0	0	0	0	104	0	0	0	0	0	0	0	0	0	0	0	0	0	0	0	0	0	0	0	0	0	0	0	0	0	0	0	0	0	0	0	0	0	0	0	0	0	0	0
TCGA-CG-5722-11A	10108580	0	0	0	13909	0	0	0	0	1933	51	0	0	491	0	0	0	0	0	0	0	568	0	0	0	0	0	0	0	0	0	65	0	0	0	0	0	0	0	0	0	0	0	0	0	0	0	0	0
TCGA-BR-8369-01A	877859	0	0	0	4605	0	0	0	0	1443	53	0	0	41	0	0	0	0	0	0	0	220	0	0	0	0	0	0	0	0	0	58	0	0	0	0	0	0	0	0	0	0	0	0	0	0	0	0	0
TCGA-BR-8677-01A	627590	0	0	0	1630	0	0	0	0	433	134	0	0	67	0	0	0	0	0	0	0	71	0	0	0	0	0	0	0	0	0	23	0	0	0	0	0	0	0	0	0	0	0	0	0	0	0	0	0
TCGA-VQ-AA64-01A	1323742	0	0	0	1191766	42	56	0	13	2627	54	0	0	5836	77	0	0	0	0	0	0	294	0	0	0	0	0	0	0	0	0	50	0	0	0	0	0	0	0	0	0	0	0	0	0	0	0	0	0
TCGA-D7-6822-01A	11373676	0	0	0	22615	0	0	0	0	7916	0	0	0	2028	0	0	0	0	0	0	0	2240	0	0	0	0	0	0	0	0	0	0	0	0	0	0	0	0	0	0	0	0	0	0	0	0	0	0	0
TCGA-IN-A6RO-01A	142648	0	0	0	555055	22	34	0	0	1564	32	0	0	42	50	0	0	0	0	0	0	456	0	0	0	33	0	0	0	0	0	0	0	0	0	0	0	0	0	0	0	0	0	0	0	0	0	0	0
TCGA-BR-8384-01A	744456	0	0	0	956	0	0	0	0	56	39	0	0	36	0	0	0	0	0	0	0	46	0	0	0	0	0	0	0	0	0	18	0	0	0	0	0	0	0	0	0	0	0	0	0	0	0	0	0
TCGA-VQ-A8PE-01A	663567	0	0	0	587433	19	0	0	0	560	43	0	0	927	44	0	0	0	0	0	0	128	0	0	0	26	0	0	0	0	0	0	0	0	0	0	0	0	0	0	0	0	0	0	0	0	0	0	0
TCGA-CG-4306-01A	256304	0	0	0	138	0	0	0	0	167	18	0	0	0	0	0	0	0	0	0	0	0	0	0	0	0	0	0	0	0	0	0	0	0	0	0	0	0	0	0	0	0	0	0	0	0	0	0	0
TCGA-BR-4267-01A	1258054	0	0	0	7435	0	0	0	0	511	61	0	0	144	0	0	0	0	0	0	0	77	0	0	0	0	0	0	0	0	0	51	0	0	0	0	0	0	0	0	0	0	0	0	0	0	0	0	0
TCGA-BR-8077-01A	1170754	0	0	0	18147	0	33	0	0	3007	197	0	0	173	0	12	0	0	0	0	0	3843	0	11	0	0	0	29	17	0	0	60	0	0	11	0	21	0	10	0	0	0	0	0	0	0	0	0	0
TCGA-RD-A8N1-01A	196706	0	0	0	1400011	37	79	0	13	1282	36	0	0	4099	99	0	0	0	0	0	0	374	0	0	0	59	19	0	0	0	0	51	0	40	0	0	0	0	15	0	0	0	0	19	0	0	22	0	0
TCGA-BR-6564-01A	10772663	0	0	0	21444	0	0	0	0	2783	162	0	0	634	0	0	0	0	0	0	0	834	0	0	0	0	0	0	0	0	0	196	0	0	0	0	0	0	0	0	0	0	0	0	0	0	0	0	0
TCGA-BR-8484-01A	1007112	0	0	0	641	0	0	0	0	85	25	0	0	79	0	0	0	0	0	0	0	72	0	0	0	0	0	0	0	0	0	0	0	0	0	0	0	0	0	0	0	0	0	0	0	0	0	0	0
TCGA-D7-A748-01A	48280	0	0	0	3426712	40	56	0	42	3014	90	0	0	1682	67	0	0	0	0	0	0	1503	0	0	0	57	19	0	0	0	0	0	0	0	0	0	0	0	0	0	0	0	0	28	0	0	0	0	0
TCGA-BR-8373-01A	2070412	0	0	0	830	0	0	0	0	63	78	0	0	63	0	0	0	0	0	0	0	94	0	0	0	0	0	0	0	0	0	0	0	0	0	0	0	0	0	0	0	0	0	0	0	0	0	0	0
TCGA-VQ-A8P5-01A	614930	0	0	0	678919	17	34	0	0	899	37	0	0	347	66	0	0	0	0	0	0	262	0	0	0	44	10	0	0	0	0	0	0	0	0	0	0	0	0	0	0	0	0	0	0	0	0	0	0
TCGA-BR-4187-01A	86328	0	0	0	784	0	0	0	0	355	15	0	0	0	0	0	0	0	0	0	0	22	0	0	0	0	0	0	0	0	0	0	0	0	0	0	0	0	0	0	0	0	0	0	0	0	0	0	0
TCGA-FP-8209-01A	777608	0	0	0	5492	0	0	0	0	312	235	0	0	59	0	0	0	0	0	0	0	95	0	0	0	0	0	0	0	0	0	18	0	0	0	0	0	0	0	0	0	0	0	0	0	0	0	0	0
TCGA-BR-4294-01A	430523	0	0	0	524	0	0	0	0	1118	161	0	0	0	0	0	0	0	0	0	0	12	0	0	0	0	0	0	0	0	0	0	0	0	0	0	0	0	0	0	0	0	0	0	0	0	0	0	0
TCGA-CG-4436-01A	203246	0	0	0	143	0	0	0	0	172	0	0	0	0	0	0	0	0	0	0	0	0	0	0	0	0	0	0	0	0	0	0	0	0	0	0	0	0	0	0	0	0	0	0	0	0	0	0	0
TCGA-HF-7132-01A	4363032	0	0	0	5086	0	0	0	0	2972	0	0	0	216	0	0	0	0	0	0	0	457	0	0	0	0	0	0	0	0	0	0	0	0	0	0	0	0	0	0	0	0	0	0	0	0	0	0	0
TCGA-VQ-AA6K-01A	519800	0	0	0	737151	0	0	0	0	360	24	0	0	80	43	0	0	0	0	0	0	107	0	0	0	0	0	0	0	0	0	0	0	0	0	0	0	0	0	0	0	0	0	0	0	0	0	0	0
TCGA-BR-8286-01A	440097	0	0	0	7506	0	0	0	0	396	54	0	0	53	0	0	0	0	0	0	0	39	0	0	0	0	0	0	0	0	0	0	0	0	0	0	0	0	0	0	0	0	0	0	0	0	0	0	0
TCGA-VQ-A8PP-01A	1026244	0	0	0	481646	0	0	0	0	482	16	0	0	1085	0	0	0	0	0	0	0	125	0	0	0	0	0	0	0	0	0	0	0	0	0	0	0	0	0	0	0	0	0	0	0	0	0	0	0
TCGA-IN-AB1V-11A	739878	0	0	0	661852	0	38	0	0	561	15	0	0	1066	0	0	0	0	0	0	0	171	0	0	0	0	0	0	0	0	0	0	0	0	0	0	0	0	0	0	0	0	0	0	0	0	0	0	0
TCGA-IN-A7NU-01A	53423	0	0	0	1376948	34	27	0	14	1833	66	0	0	743	54	0	0	0	0	0	0	828	0	0	0	34	22	0	0	17	14	0	0	0	0	0	0	0	0	0	0	0	0	0	11	0	0	0	21
TCGA-BR-6454-01A	6818674	0	0	0	13037	0	0	0	0	2702	204	0	0	714	0	0	0	0	0	0	0	909	0	0	0	0	0	0	0	0	0	297	0	0	0	0	0	0	0	0	0	0	0	0	0	0	0	0	0
TCGA-BR-8487-01A	460455	0	0	0	2529	0	0	0	0	537	103	0	0	25	0	0	0	0	0	0	0	115	0	0	0	0	0	0	0	0	0	0	0	0	0	0	0	0	0	0	0	0	0	0	0	0	0	0	0
TCGA-VQ-A91Q-01A	419006	0	0	0	567263	0	0	0	0	351	19	0	0	303	41	0	0	0	0	0	0	78	0	0	0	0	12	0	0	0	0	0	0	0	0	0	0	0	0	0	0	0	0	14	0	0	0	0	0
TCGA-D7-8578-01A	4291284	0	0	0	3234	0	0	0	0	166	93	0	0	157	0	0	0	0	0	0	0	255	0	0	0	0	0	0	0	0	0	0	0	0	0	0	0	0	0	0	0	0	0	0	0	0	0	0	0
TCGA-BR-A4CS-01A	5601406	0	0	0	2001	0	0	0	0	937	49	0	0	418	0	0	0	0	0	0	0	547	0	0	0	0	0	0	0	0	0	36	0	0	0	0	0	0	0	0	0	0	0	0	0	0	0	0	0
TCGA-FP-8211-01A	578232	0	0	0	9805	0	34	0	0	791	206	0	0	91	0	0	0	0	0	0	0	135	0	0	0	0	0	0	0	0	0	45	0	0	12	0	10	0	0	0	0	0	0	0	0	0	0	0	0
TCGA-CD-5799-01A	8037590	0	0	0	10960	0	0	0	0	1951	149	0	0	451	0	0	0	0	0	0	0	483	0	0	0	0	0	0	0	0	0	81	0	0	0	0	0	0	0	0	0	0	0	0	0	0	0	0	0
TCGA-RD-A7BS-01A	130451	0	0	0	1467899	12	43	0	10	1033	64	0	0	461	24	0	0	0	0	0	0	484	0	0	0	0	12	0	0	0	0	0	0	0	0	0	0	0	0	0	0	0	0	13	0	0	0	0	0
TCGA-CG-4437-01A	431551	0	0	0	5827	0	0	0	0	577	55	0	0	24	0	0	0	0	0	0	0	41	0	0	0	0	0	0	0	0	0	0	0	0	0	0	0	0	0	0	0	0	0	0	0	0	0	0	0
TCGA-HU-A4H6-01A	3894065	0	0	0	4699	0	0	0	0	1523	391	0	0	200	0	0	0	0	0	0	0	271	0	0	0	0	0	0	0	0	0	0	0	0	0	0	0	0	0	0	0	0	0	0	0	0	0	0	0
TCGA-D7-6818-01A	8850422	0	0	0	14034	0	0	0	0	4523	74	0	0	1257	0	0	0	0	0	0	0	1479	0	0	0	0	0	0	0	0	0	63	0	0	0	0	0	0	0	0	0	0	0	0	0	0	0	0	0
TCGA-CG-4438-01A	154511	0	0	0	77	0	0	0	0	72	0	0	0	0	0	0	0	0	0	0	0	0	0	0	0	0	0	0	0	0	0	0	0	0	0	0	0	0	0	0	0	0	0	0	0	0	0	0	0
TCGA-BR-4361-01A	109334	0	0	0	66	0	0	0	0	124	0	0	0	0	0	0	0	0	0	0	0	0	0	0	0	0	0	0	0	0	0	0	0	0	0	0	0	0	0	0	0	0	0	0	0	0	0	0	0
TCGA-BR-4368-01A	84647	0	0	0	0	0	0	0	0	180	15	0	0	0	0	0	0	0	0	0	0	0	0	0	0	0	0	0	0	0	0	0	0	0	0	0	0	0	0	0	0	0	0	0	0	0	0	0	0
TCGA-KB-A93H-01A	321983	0	0	0	1127829	16	53	0	0	2027	89	2327	0	851	58	0	0	0	0	0	0	211	0	0	0	57	13	0	0	0	0	0	0	0	0	0	0	0	0	0	0	0	0	17	0	0	0	0	0
TCGA-BR-8591-01A	679025	0	0	0	1050	0	0	0	0	50	24	0	0	44	0	0	0	0	0	0	0	66	0	0	0	0	0	0	0	0	0	18	0	0	0	0	0	0	0	0	0	0	0	0	0	0	0	0	0
TCGA-HU-A4GX-01A	3908936	0	0	0	2592	0	0	0	0	891	236	0	0	212	0	0	0	0	0	0	0	209	0	0	0	0	0	0	0	0	0	60	0	0	0	0	0	0	0	0	0	0	0	0	0	0	0	0	0
TCGA-R5-A7ZE-01B	222165	0	0	0	1378656	26	27	0	0	3120	3188	0	0	631	44	0	0	0	0	0	0	711	0	0	0	0	0	0	0	0	0	0	0	0	0	0	0	0	0	0	0	0	0	16	0	0	0	0	0
TCGA-BR-8680-01A	832109	0	0	0	4180	0	0	0	0	181	44	0	0	40	0	0	0	0	0	0	0	63	0	0	0	0	0	0	0	0	0	0	0	0	0	0	0	0	0	0	0	0	0	0	0	0	0	0	0
TCGA-HU-8604-01A	836707	0	0	0	1733	0	0	0	0	461	27	0	0	31	0	0	0	0	0	0	0	103	0	0	0	0	0	0	0	0	0	0	0	0	0	0	0	0	0	0	0	0	0	0	0	0	0	0	0
TCGA-CD-8529-01A	6167799	0	0	0	2642	0	0	0	0	355	37	0	0	167	0	0	0	0	0	0	0	224	0	0	0	0	0	0	0	0	0	36	0	0	0	0	0	0	0	0	0	0	0	0	0	0	0	0	0
TCGA-D7-A4Z0-01A	1113417	0	0	0	3400	0	0	0	0	354	90	0	0	60	0	0	0	0	0	0	0	102	0	0	0	0	0	0	0	0	0	0	0	0	0	0	0	0	0	0	0	0	0	0	0	0	0	0	0
TCGA-FP-7916-01A	2872829	0	0	0	3103	0	0	0	0	240	48	0	0	120	0	0	0	0	0	0	0	191	0	0	0	0	0	0	0	0	0	55	0	0	0	0	0	0	0	0	0	0	0	0	0	0	0	0	0
TCGA-BR-4366-01A	168778	0	0	0	0	0	0	0	0	199	0	0	0	0	0	0	0	0	0	0	0	0	0	0	0	0	0	0	0	0	0	0	0	0	0	0	0	0	0	0	0	0	0	0	0	0	0	0	0
TCGA-CG-4440-01A	173064	0	0	0	362	0	0	0	0	152	51	0	0	205	0	0	0	0	0	0	0	50	0	0	0	0	0	0	0	0	0	0	0	0	0	0	0	0	0	0	0	0	0	0	0	0	0	0	0
TCGA-VQ-A923-01A	219021	0	0	0	986291	19	33	0	0	1740	126	0	0	209	85	0	0	0	0	0	0	153	0	0	0	0	19	0	0	0	0	0	0	34	0	0	0	0	0	0	0	0	0	0	0	0	0	0	16
TCGA-D7-6525-01A	3672976	0	0	0	10281	0	0	0	0	1068	51	0	0	211	0	0	0	0	0	0	0	269	0	0	0	0	0	0	0	0	0	58	0	0	0	0	0	0	0	0	0	0	0	0	0	0	0	0	0
TCGA-F1-6874-01A	25795461	0	0	0	8264	0	0	0	0	17123	0	0	0	4151	0	0	0	0	0	0	0	6265	0	0	0	0	0	0	0	0	0	464	0	0	0	0	0	0	0	0	0	0	0	0	0	0	0	0	0
TCGA-BR-8588-01A	882841	0	0	0	1929	0	0	0	0	127	29	0	0	20	0	0	0	0	0	0	0	26	0	0	0	0	0	0	0	0	0	14	0	0	0	0	0	0	0	0	0	0	0	0	0	0	0	0	0
TCGA-HU-A4H0-01A	664675	0	0	0	450	0	0	0	0	133	13	0	0	33	0	0	0	0	0	0	0	39	0	0	0	0	0	0	0	0	0	0	0	0	0	0	0	0	0	0	0	0	0	0	0	0	0	0	0
TCGA-CD-A487-01A	1747078	0	0	0	2146	0	0	0	0	514	62	0	12	118	0	0	0	0	0	0	0	149	0	0	0	0	0	0	0	0	0	49	0	0	0	0	0	0	0	0	0	0	0	0	0	0	0	0	0
TCGA-HU-A4GT-01A	95337	0	0	0	911	0	0	0	0	1088	206	206	0	18	0	0	0	0	0	0	0	30	0	0	0	0	0	0	0	0	0	0	0	0	0	0	0	0	0	0	0	0	0	0	0	0	0	0	0
TCGA-VQ-AA6A-01A	958063	0	0	0	406055	0	0	0	0	475	0	0	0	78	0	0	0	0	0	0	0	119	0	0	0	0	0	0	0	0	0	36	0	0	0	0	0	0	0	0	0	0	0	0	0	0	0	0	0
[truncated: 1,188 more columns]

## Sheet: S2
	g__Homo.s__Homo_sapiens	g__Pseudomonas.s__Pseudomonas_sp._SXM.1	g__Pseudomonas.s__Pseudomonas_sp._NC02	g__Pseudomonas.s__Pseudomonas_sp._Colony2	g__Pseudomonas.s__Pseudomonas_sp._OE_28.3	g__Pseudomonas.s__Pseudomonas_sp._So3.2b	g__Pseudomonas.s__Pseudomonas_sp._ADAK13	g__Pseudomonas.s__Pseudomonas_sp._R3.52.08	g__Pseudomonas.s__Pseudomonas_sp._R76	g__Pseudomonas.s__Pseudomonas_sp._FIT28	g__Pseudomonas.s__Pseudomonas_sp._S150	g__Pseudomonas.s__Pseudomonas_sp._WCS374	g__Pseudomonas.s__Pseudomonas_sp._CFSAN084952	g__Pseudomonas.s__Pseudomonas_sp._LPH1	g__Pseudomonas.s__Pseudomonas_sp._phDV1	g__Pseudomonas.s__Pseudomonas_sp._MTM4	g__Pseudomonas.s__Pseudomonas_sp._R2.7.07	g__Pseudomonas.s__Pseudomonas_sp._AN.B15	g__Pseudomonas.s__Pseudomonas_sp._StFLB209	g__Pseudomonas.s__Pseudomonas_sp._BJP69	g__Pseudomonas.s__Pseudomonas_sp._SC3.2021.	g__Pseudomonas.s__Pseudomonas_sp._St316	g__Pseudomonas.s__Pseudomonas_sp._Cab53	g__Pseudomonas.s__Pseudomonas_sp._St386	g__Pseudomonas.s__Pseudomonas_sp._Pc102	g__Pseudomonas.s__Pseudomonas_sp._Seg1	g__Pseudomonas.s__Pseudomonas_sp._Ost2	g__Pseudomonas.s__Pseudomonas_sp._KUIN.1	g__Pseudomonas.s__Pseudomonas_sp._OIL.1	g__Pseudomonas.s__Pseudomonas_sp._BIGb0427	g__Pseudomonas.s__Pseudomonas_sp._TUM18999	g__Pseudomonas.s__Pseudomonas_sp._MSPm1	g__Pseudomonas.s__Pseudomonas_sp._gcc21	g__Pseudomonas.s__Pseudomonas_sp._MPC6	g__Pseudomonas.s__Pseudomonas_sp._SNU_WT1	g__Pseudomonas.s__Pseudomonas_sp._SWI7	g__Pseudomonas.s__Pseudomonas_sp._THAF7b	g__Pseudomonas.s__Pseudomonas_sp._13159349	g__Pseudomonas.s__Pseudomonas_sp._NIBRBAC000502773	g__Pseudomonas.s__Pseudomonas_sp._C27.2019.	g__Pseudomonas.s__Pseudomonas_sp._J380	g__Pseudomonas.s__Pseudomonas_sp._LPB0260	g__Pseudomonas.s__Pseudomonas_sp._CFA	g__Pseudomonas.s__Pseudomonas_sp._SCB32	g__Pseudomonas.s__Pseudomonas_sp._DTU12.1	g__Pseudomonas.s__Pseudomonas_sp._14181154	g__Pseudomonas.s__Pseudomonas_sp._SK3.2021.	g__Pseudomonas.s__Pseudomonas_sp._SDM007	g__Pseudomonas.s__Pseudomonas_sp._SORT22
TCGA-CD-8525-01A	748831	257	208	124	15	0	17	0	0	24	0	0	0	64	118	24	0	0	27	151	0	0	0	0	24	0	12	0	0	0	0	0	24	0	0	0	0	0	0	0	0	0	0	0	0	0	0	0	0
TCGA-CD-A489-01A	126566	0	0	0	0	0	0	0	0	0	0	0	0	0	0	0	0	0	0	0	0	0	0	0	0	0	0	0	0	0	0	0	0	0	0	0	0	0	0	0	0	0	0	0	0	0	0	0	0
TCGA-IN-AB1X-11A	332324	13915	13323	12500	405	1647	6496	223	1671	51	803	3443	11265	113	67	21	835	107	161	0	95	57	71	0	22	24	86	0	0	81	19	39	0	107	47	184	0	454	151	44	352	43	290	45	195	25	262	317	36
TCGA-BR-7901-01A	2595836	134	124	127	0	0	0	0	0	0	0	0	0	50	79	0	0	0	20	47	0	0	0	0	0	0	0	0	0	0	0	0	16	0	0	0	0	0	0	0	115	0	0	0	0	0	0	0	0
TCGA-D7-A6EX-01A	186515	2424	1844	2056	0	163	50	0	0	0	97	0	0	52	0	0	0	0	0	0	0	0	0	0	0	0	0	0	0	0	0	0	0	0	0	0	0	0	0	0	0	0	0	0	0	0	0	0	0
TCGA-CG-4477-01A	151546	0	0	0	0	0	0	0	0	0	0	0	0	0	0	0	0	0	0	0	0	0	0	0	0	0	0	0	0	0	0	0	0	0	0	0	0	0	0	0	0	0	0	0	0	0	0	0	0
TCGA-VQ-A8DU-01A	185185	22425	21789	19889	934	3032	14435	394	4069	139	2306	7455	23861	184	163	47	1958	213	349	67	234	167	170	0	52	83	224	1401	20	117	24	68	0	266	180	249	0	618	354	93	898	110	502	110	461	144	646	797	68
TCGA-VQ-A8PU-01A	278772	5439	5188	5402	105	588	1797	0	408	21	260	805	3074	0	0	0	194	30	37	0	0	24	0	0	0	0	30	0	0	0	0	0	0	28	27	0	0	0	48	13	69	16	0	0	69	0	49	92	0
TCGA-BR-A4J9-01A	688265	0	0	0	0	0	0	0	0	0	0	0	0	49	163	0	0	0	0	0	0	0	0	0	0	0	0	0	0	0	0	0	0	0	0	0	0	0	0	0	0	0	0	0	0	0	0	0	0
TCGA-VQ-A94O-01A	1036989	12285	12291	10905	311	1231	4505	114	1160	32	559	2913	7943	77	0	22	425	110	93	0	68	33	96	0	0	22	78	0	0	0	0	0	0	97	39	0	0	715	139	30	222	29	423	16	146	0	221	260	0
TCGA-BR-8486-01A	1468179	0	0	0	0	0	0	0	0	0	0	0	0	0	0	0	0	0	0	0	0	0	0	0	0	0	0	0	0	0	0	0	0	0	0	0	0	0	0	0	0	0	0	0	0	0	0	0	0
TCGA-FP-8210-01A	377923	167	121	268	873	0	11	0	18	23	0	0	0	87	113	17	0	0	55	168	0	0	0	0	0	0	0	0	0	0	0	13	38	0	17	0	0	0	0	0	0	0	0	0	94	0	0	0	0
TCGA-CD-8524-01A	929127	74	65	78	0	0	0	0	0	0	0	0	0	0	0	0	0	0	0	0	0	0	0	0	0	0	0	0	0	0	0	0	0	0	0	0	0	0	0	0	0	0	0	0	0	0	0	0	0
TCGA-CD-5798-01A	3079810	0	0	0	575	0	17	0	0	0	0	0	0	393	516	31	0	0	0	0	0	0	0	0	0	0	0	0	0	0	0	40	0	0	0	0	0	0	0	0	0	0	0	0	0	0	0	0	0
TCGA-CD-8533-01A	6040627	0	0	0	0	0	0	0	0	0	0	0	0	0	0	0	0	0	0	0	0	0	0	0	0	0	0	0	0	0	0	0	0	0	0	0	0	0	0	0	0	0	0	0	0	0	0	0	0
TCGA-HU-A4GY-01A	608153	0	0	0	0	0	0	0	0	0	0	0	0	0	0	0	0	0	0	0	0	0	0	0	0	0	0	0	0	0	0	0	0	0	0	0	0	0	0	0	0	0	0	0	0	0	0	0	0
TCGA-BR-7715-11A	7097609	2018	1608	1644	280	128	75	0	23	0	0	0	0	0	0	0	0	0	0	0	0	0	0	0	0	0	0	0	0	0	0	0	0	0	0	0	0	0	0	0	0	0	0	0	0	0	0	0	0
TCGA-BR-6707-01A	7481257	0	0	0	339	0	0	0	0	0	0	0	0	267	1619	0	0	0	0	0	0	0	0	0	0	0	0	0	0	0	0	36	0	0	0	0	0	0	0	0	0	0	0	0	0	0	0	0	0
TCGA-BR-8361-01A	1389881	0	108	0	0	0	0	0	0	0	0	0	0	0	0	0	0	0	0	0	0	0	0	0	0	0	0	0	0	0	0	0	0	0	0	0	0	0	0	0	0	0	0	0	0	0	0	0	0
TCGA-CD-8535-01A	5481993	125	0	0	0	0	0	0	0	0	0	0	0	0	0	0	0	0	0	0	0	0	0	0	0	0	0	0	0	0	0	0	0	0	0	0	0	0	0	0	0	0	0	0	0	0	0	0	0
TCGA-CG-5720-01A	3055109	0	0	0	216	0	0	0	0	0	0	0	0	51	145	0	0	0	0	0	0	0	0	0	0	0	0	0	0	0	0	0	0	0	0	154	0	0	0	0	0	0	0	0	0	0	0	0	0
TCGA-BR-6563-01A	660458	3118	2674	2659	294	175	129	0	0	0	0	0	0	0	0	0	0	0	0	0	0	0	0	0	0	0	0	0	0	0	0	0	0	0	0	0	0	0	0	0	0	0	0	0	0	0	0	0	0
TCGA-CD-8528-01A	7536613	0	0	0	0	0	0	0	0	0	0	0	0	0	0	0	0	0	0	0	0	0	0	0	0	0	0	0	0	0	0	0	0	0	0	0	0	0	0	0	0	0	0	0	0	0	0	0	0
TCGA-CD-8527-01A	371336	254	245	276	0	0	31	0	0	0	0	0	0	65	86	15	0	0	29	77	0	0	0	0	0	0	0	0	0	0	0	20	29	17	17	0	0	0	0	0	0	0	0	0	0	0	0	0	0
TCGA-BR-8483-01A	261868	0	0	0	0	0	21	0	0	0	0	0	0	0	0	0	0	69	0	0	0	0	0	0	91	0	0	0	0	0	79	0	0	0	0	0	0	0	0	0	0	0	0	0	0	0	0	0	0
TCGA-CD-A4MH-01A	677427	0	0	0	0	0	0	0	0	0	0	0	0	0	38	0	0	0	0	0	0	0	0	0	0	0	0	0	0	0	0	0	0	0	0	0	0	0	0	0	0	0	0	0	0	0	0	0	0
TCGA-D7-6524-01A	2521161	0	0	0	153	0	0	0	0	0	0	0	0	131	1171	0	0	0	0	0	0	0	0	0	0	0	0	0	0	0	0	39	0	0	0	0	0	0	0	0	0	0	0	0	0	0	0	0	0
TCGA-BR-7717-11A	9122796	5194	4752	4081	535	383	210	77	34	0	0	0	312	0	0	0	0	0	0	0	0	0	0	0	0	0	0	0	0	0	0	0	0	0	0	0	0	0	0	0	0	0	0	0	0	0	0	0	0
TCGA-CD-8532-01A	8650585	136	141	88	0	0	0	0	0	0	0	0	0	0	0	0	0	0	0	63	0	0	0	0	0	0	0	0	0	0	0	0	12	0	0	0	0	0	0	0	0	0	0	0	0	0	0	0	0
TCGA-RD-A8N5-01A	122875	26296	26334	24318	1346	2909	20330	541	4824	112	1547	5403	27090	323	297	63	1957	372	475	94	291	187	141	0	91	115	312	634	27	157	74	102	0	368	203	99	33	483	566	124	960	121	812	159	436	129	756	867	50
TCGA-BR-6802-01A	5265030	0	0	0	173	0	0	0	0	0	0	0	0	116	1076	0	0	0	0	0	0	0	0	0	0	0	0	0	0	0	0	0	0	0	0	0	0	0	0	0	0	0	0	0	0	0	0	0	0
TCGA-R5-A7ZF-01A	29103	6444	6444	5697	430	911	6553	112	1625	45	1069	1684	7714	87	51	14	733	100	134	63	53	59	43	0	22	33	108	413	0	66	27	28	0	123	54	0	0	281	184	40	308	37	227	42	138	45	193	308	30
TCGA-FP-8631-01A	1935264	138	0	0	0	0	0	0	0	0	0	0	0	41	0	0	0	0	0	0	0	0	0	0	0	0	0	0	0	0	0	0	0	0	0	0	0	0	0	0	0	0	0	0	0	0	0	0	0
TCGA-IN-AB1X-01A	2877317	11823	11613	10162	305	1247	4449	181	1327	41	675	4035	8835	93	0	24	560	87	139	143	65	37	74	0	0	33	90	0	0	39	31	38	0	63	43	293	0	637	158	38	278	20	381	36	122	0	147	214	0
TCGA-FP-7998-01A	6927954	91	0	0	0	0	0	0	0	0	0	0	0	0	0	0	0	0	0	0	0	0	0	0	0	0	0	0	0	0	0	0	0	0	0	0	0	0	0	0	0	0	0	0	0	0	0	0	0
TCGA-HU-A4H8-01A	1052359	0	0	0	0	0	0	0	0	0	0	0	0	0	0	0	0	0	0	0	0	0	0	0	0	0	0	0	0	0	0	0	0	0	0	0	0	0	0	0	0	0	0	0	0	0	0	0	0
TCGA-CG-5726-01A	1838859	0	0	0	336	0	0	0	0	0	0	0	0	205	284	0	0	0	0	0	0	0	0	0	0	0	0	0	0	0	0	21	0	0	0	0	0	0	0	0	0	0	0	0	0	0	0	0	0
TCGA-CG-4443-01A	542786	0	0	0	0	0	0	0	0	0	0	0	0	0	0	0	0	0	0	0	0	0	0	0	0	0	0	0	0	0	0	0	0	0	0	0	0	0	0	0	0	0	0	0	0	0	0	0	0
TCGA-BR-8682-01A	561084	0	0	0	0	0	0	0	0	0	0	0	0	0	0	0	0	0	0	0	0	0	0	0	0	0	0	0	0	0	0	0	0	0	0	0	0	0	0	0	0	0	0	0	0	0	0	0	0
TCGA-R5-A7O7-01A	65518	7531	7522	6713	474	765	6956	166	1640	64	1857	3196	8590	136	94	17	806	112	200	207	112	97	47	0	26	61	118	2040	13	93	32	38	0	113	71	83	0	833	176	82	326	51	195	61	159	115	217	295	21
TCGA-CG-5719-01A	3618261	0	0	0	516	0	0	0	0	0	0	0	0	345	1201	0	0	0	0	0	0	0	0	0	0	0	0	0	0	0	0	32	0	0	0	0	0	0	0	0	0	0	0	0	0	0	0	0	0
TCGA-HU-A4G9-01A	385823	0	0	0	0	0	0	0	0	0	0	0	0	0	0	0	0	0	0	0	0	0	0	0	0	0	0	0	0	0	0	0	0	0	0	0	0	0	0	0	0	0	0	0	0	0	0	0	0
TCGA-FP-A8CX-01A	2803278	8010	8411	7461	332	1037	5671	183	1205	44	871	2115	8354	92	80	23	404	106	220	0	96	47	107	0	32	46	85	0	0	42	40	34	0	83	70	0	0	0	122	48	222	32	337	41	118	0	214	268	0
TCGA-B7-A5TK-01A	81528	16823	15295	15158	689	2378	10375	203	2672	51	1498	4242	17078	212	183	483	1153	111	265	92	102	119	103	0	39	57	144	188	25	63	18	57	0	158	98	283	0	668	291	62	504	101	533	80	221	89	427	586	27
TCGA-IN-A6RI-01A	157129	6942	7769	6525	455	846	6840	207	1620	27	884	2104	8526	79	53	26	638	108	199	0	89	77	0	0	26	27	80	244	0	96	25	54	0	106	67	86	0	266	171	42	318	67	188	55	162	43	218	335	38
TCGA-BR-8381-01A	2815867	61	0	0	0	0	0	0	0	0	0	0	0	0	0	0	0	0	0	0	0	0	0	0	0	0	0	0	0	0	0	0	0	0	0	0	0	0	0	0	0	0	0	0	0	0	0	0	0
TCGA-VQ-A91Z-01A	730523	7485	7235	6891	204	922	2833	72	728	0	526	1869	4605	53	0	0	292	62	65	0	0	37	0	0	0	27	44	0	0	38	0	0	0	45	44	0	0	0	63	18	111	15	194	22	60	0	123	126	0
TCGA-BR-8059-01A	2261657	157	203	92	22	0	0	0	0	37	0	0	0	109	303	26	0	0	39	219	0	0	0	0	0	0	12	0	0	0	0	22	44	19	21	0	0	0	0	0	101	0	0	0	156	0	0	0	0
TCGA-IP-7968-01A	777036	78	0	0	0	0	0	0	0	0	0	0	0	0	0	0	0	0	0	0	0	0	0	0	0	0	0	0	0	0	0	0	0	0	0	0	0	0	0	0	0	0	0	0	0	0	0	0	0
TCGA-BR-6453-11A	2502871	0	0	0	572	0	0	0	0	0	43	0	0	690	819	42	0	0	0	0	0	0	0	0	0	0	0	0	0	0	0	97	16	0	0	0	0	0	0	172	36	170	0	0	0	0	0	0	0
TCGA-BR-6801-01A	5148443	0	0	0	75	0	0	0	0	0	0	0	0	52	176	0	0	0	0	0	0	0	0	0	0	0	0	0	0	0	0	0	0	0	0	0	0	0	0	0	0	0	0	0	0	0	0	0	0
TCGA-IN-7806-11A	762117	1023	366	616	295	0	0	0	0	0	0	0	0	0	0	0	0	0	0	0	0	0	0	0	0	0	0	0	0	0	0	0	0	0	0	0	0	0	0	0	0	0	0	0	0	0	0	0	0
TCGA-VQ-A8DV-01A	120642	32482	32477	29217	1770	3228	27277	877	7241	146	1441	4893	37509	345	178	45	2999	300	526	112	259	249	332	136	78	126	372	186	41	146	88	129	22	501	299	136	52	412	649	123	1146	179	912	200	581	76	965	1269	120
TCGA-CG-5734-01A	2278645	0	0	0	445	0	0	0	0	0	0	0	0	522	439	33	0	0	0	0	0	0	0	0	0	0	0	0	0	0	27	65	0	0	0	0	44	0	0	0	0	0	0	15	0	0	0	0	0
TCGA-IN-7806-01A	540179	1069	891	771	97	0	30	0	0	0	0	0	0	0	0	0	0	0	0	0	0	0	0	0	0	0	0	0	0	0	0	0	0	0	0	0	0	0	0	0	0	0	0	0	0	0	0	0	0
TCGA-BR-7959-01A	6239529	126	0	117	25	0	0	0	0	0	0	0	0	0	0	0	0	0	19	68	0	0	0	0	0	0	0	0	0	0	0	0	0	0	0	0	0	0	0	0	0	0	0	0	0	0	0	0	0
TCGA-CD-8526-01A	3359253	92	77	92	0	0	0	0	0	0	0	0	0	0	0	0	0	0	0	0	0	0	0	0	0	0	0	0	0	0	0	0	0	0	0	0	0	0	0	0	0	0	0	0	0	0	0	0	0
TCGA-VQ-A8PJ-01A	1090180	15096	14184	13089	320	1496	5182	268	1346	43	482	2444	8730	100	0	0	664	95	137	0	54	39	52	0	0	31	103	0	0	48	26	27	0	63	35	0	0	0	124	33	221	41	310	28	167	0	148	298	0
TCGA-VQ-A91X-01A	127448	14621	13406	12574	288	1288	4645	175	1143	47	762	2926	7850	59	0	17	573	74	124	90	56	40	66	0	31	28	71	0	0	66	19	23	0	78	29	0	0	0	113	35	222	28	249	31	98	0	175	208	0
TCGA-RD-A7BW-01A	94804	3537	3881	3355	279	405	3407	68	753	30	694	1082	4315	53	0	16	333	61	100	62	39	29	44	0	0	16	56	638	0	50	0	18	0	73	41	0	0	0	76	30	173	23	105	21	104	42	124	145	0
TCGA-BR-8367-01A	2790066	0	0	0	0	0	0	0	0	0	0	0	0	0	0	0	0	0	0	0	0	0	0	0	0	0	0	0	0	0	0	0	0	0	0	0	0	0	0	0	0	0	0	0	0	0	0	0	0
TCGA-IN-A7NT-01A	21430	12832	13948	11388	1021	1367	15573	493	3614	97	723	2409	16174	164	86	28	1603	238	317	56	113	132	106	0	60	92	265	262	14	135	55	75	0	305	175	0	0	281	317	74	619	89	380	80	322	117	476	715	62
TCGA-HU-8238-01A	5320368	505	305	434	19	0	18	0	0	17	0	0	0	95	174	23	0	0	26	158	0	0	0	0	0	0	0	0	14	0	0	0	27	0	0	0	0	0	0	0	0	0	0	0	0	0	0	0	0
TCGA-CD-5800-01A	1872013	0	0	0	252	0	0	0	0	0	0	0	0	173	229	0	0	0	0	0	0	0	0	0	0	0	0	0	0	0	0	16	0	0	0	0	0	0	0	0	27	0	0	0	0	0	0	0	0
TCGA-VQ-A8PC-01A	350310	20663	19649	18305	480	1865	7195	326	1907	56	901	3468	13294	115	76	21	943	179	212	0	111	55	95	0	31	49	126	0	0	48	27	38	0	121	77	0	0	503	208	56	382	35	398	49	166	36	243	320	29
TCGA-BR-6705-01A	14877294	0	0	0	140	0	0	0	0	0	0	0	0	363	4809	0	0	0	0	0	0	0	0	0	0	0	0	0	0	0	0	57	0	0	0	0	0	0	0	0	0	0	0	0	0	0	0	0	0
TCGA-BR-7722-01A	871519	202	108	176	19	0	0	0	0	0	0	0	0	37	56	14	0	33	24	66	0	0	0	0	0	0	0	0	0	0	0	0	13	0	0	0	0	0	0	0	0	0	0	0	0	0	0	0	0
TCGA-VQ-A925-01A	850216	17983	16205	14885	400	1676	6396	226	1655	30	876	2612	10961	92	0	20	738	120	159	68	65	60	60	0	27	42	123	0	0	54	23	38	0	99	58	0	0	381	171	57	325	36	274	26	121	27	208	352	28
TCGA-RD-A8N6-01A	187381	8927	9181	7624	306	845	4260	148	1068	34	1537	2495	7509	97	86	22	543	63	141	91	130	46	47	0	0	19	68	0	0	31	21	14	0	82	37	152	0	253	102	60	379	20	239	43	99	50	174	229	0
TCGA-HU-8249-01A	2285235	11378	11968	11213	404	1509	6679	219	1582	42	1533	4114	11885	127	144	29	821	110	244	0	162	79	64	0	0	27	112	0	0	64	37	42	0	130	71	209	0	552	172	53	416	50	359	46	236	88	211	311	0
TCGA-CD-8530-01A	2339946	165	113	0	0	0	0	0	0	0	0	0	0	33	100	0	0	0	15	100	0	0	0	0	0	0	0	0	0	0	0	0	0	0	0	0	0	0	0	0	0	0	0	0	0	0	0	0	0
TCGA-HU-A4GD-01A	413090	15150	14380	14213	315	1543	5253	206	1512	31	785	2641	10331	90	0	13	734	72	121	0	79	44	74	0	22	34	58	0	0	32	0	29	0	94	47	357	0	247	129	38	361	28	230	33	180	0	240	261	30
TCGA-D7-6526-01A	1670776	0	0	0	136	0	0	0	0	0	0	0	0	83	225	0	0	0	0	0	0	0	0	0	0	0	0	0	0	0	0	0	0	0	0	0	0	0	0	0	0	0	0	0	0	0	0	0	0
TCGA-HU-A4GU-01A	1422181	0	0	0	0	0	0	0	0	0	0	0	0	0	0	0	0	0	0	0	0	0	0	0	0	0	0	0	0	0	0	0	0	0	0	0	0	0	0	0	0	0	0	0	0	0	0	0	0
TCGA-HU-8602-01A	2886309	0	0	0	0	0	0	0	0	0	0	0	0	0	0	0	0	0	0	0	0	0	0	0	0	0	0	0	0	0	0	0	0	0	0	0	0	0	0	0	0	0	0	0	0	0	0	0	0
TCGA-3M-AB47-01A	180056	44860	39121	36713	1047	4547	16901	760	4497	140	2249	8033	25245	191	78	56	2009	284	348	126	216	197	288	0	49	94	268	644	19	188	67	91	0	284	157	231	0	705	453	106	736	93	689	103	369	94	551	882	57
TCGA-BR-6802-11A	1054986	0	0	0	478	0	0	0	0	0	0	0	0	802	628	19	0	28	0	0	0	0	0	0	0	0	0	0	0	0	0	70	0	0	0	0	0	0	0	0	0	17	0	0	0	0	0	0	0
TCGA-BR-8060-11A	6296926	141	146	93	0	0	0	0	0	0	0	0	0	26	45	0	0	0	0	0	0	0	0	0	0	0	0	0	0	0	0	0	12	0	0	0	0	0	0	0	0	0	0	0	0	0	0	0	0
TCGA-CG-5717-01A	1893217	0	0	0	273	0	0	0	0	0	0	0	0	206	401	0	0	0	0	0	0	0	0	0	0	0	0	0	0	0	0	0	0	0	0	0	0	0	0	0	0	0	0	0	0	0	0	0	0
TCGA-VQ-A91D-01A	214353	12791	11302	11275	256	1171	4324	182	1034	28	509	2115	7301	45	0	0	394	75	89	0	68	45	0	0	18	22	56	0	0	0	18	25	0	75	57	0	0	0	151	33	237	16	170	29	83	0	198	221	0
TCGA-BR-7703-11A	16930751	3321	2858	2940	113	248	151	0	55	0	0	0	444	0	0	0	0	0	0	0	0	0	0	0	0	0	0	0	0	0	0	0	0	0	0	0	0	0	0	0	592	0	0	0	0	0	0	45	0
TCGA-BR-8284-01A	5331730	99	89	189	21	0	0	0	0	0	0	0	0	41	154	0	0	0	20	153	0	0	0	0	0	0	0	0	0	0	0	0	0	0	0	0	0	0	0	0	0	0	0	0	0	0	0	0	0
TCGA-BR-8589-01A	168445	0	0	0	0	0	0	0	0	0	0	0	0	0	57	0	0	0	0	0	0	0	0	0	0	0	0	0	0	0	0	0	0	0	0	0	0	0	0	0	0	0	0	0	0	0	0	0	0
TCGA-VQ-A928-01A	252890	6566	6354	6078	167	607	2322	98	570	20	254	1423	3979	27	0	0	275	29	42	0	41	17	0	0	0	15	31	0	0	0	0	0	0	38	19	0	0	0	75	0	171	0	87	26	52	0	57	110	0
TCGA-VQ-A91V-01A	1083439	10864	9772	8910	251	1039	3819	191	993	34	721	1934	6512	80	0	0	400	69	99	0	80	44	0	0	21	25	58	0	0	35	0	15	0	62	46	0	0	249	114	40	182	17	197	41	86	0	150	200	0
TCGA-BR-4280-01A	806948	0	0	0	95	0	0	0	0	0	0	0	0	0	0	0	0	0	0	0	0	0	0	0	0	0	0	0	0	0	0	0	0	0	0	0	0	0	0	0	0	0	0	0	0	0	0	0	0
TCGA-BR-4256-01A	192683	0	0	0	51	0	0	0	0	0	0	0	0	0	0	0	0	0	0	0	0	0	0	0	0	0	0	0	0	0	0	0	0	0	0	0	0	0	0	0	0	0	0	0	0	0	0	0	0
TCGA-BR-8678-01A	3466672	0	0	0	0	0	0	0	0	0	0	0	0	0	0	0	0	0	0	0	0	0	0	0	0	0	0	0	0	0	0	0	0	0	0	0	0	0	0	0	0	0	0	0	0	0	0	0	0
TCGA-VQ-A92D-01A	342535	12167	11685	10442	314	1199	4592	152	1146	37	412	1929	7959	91	56	14	570	89	114	0	64	40	50	0	0	23	74	0	0	52	24	24	0	67	56	0	0	0	108	29	195	22	169	39	96	28	155	219	25
TCGA-MX-A663-01A	272691	5307	4027	4466	0	554	157	0	0	0	134	0	227	0	0	0	0	0	0	0	0	0	0	0	0	0	0	0	0	0	0	0	0	0	0	0	0	0	0	0	39	0	0	0	0	0	0	0	0
TCGA-VQ-A8E7-01B	238483	15434	14203	13384	310	1529	4766	186	1244	50	570	2989	8972	80	0	0	447	109	87	0	60	52	71	0	19	25	74	0	0	62	0	18	0	86	56	0	0	256	140	35	179	23	319	25	155	0	173	235	0
TCGA-BR-4279-01A	97037	0	0	0	17	0	0	0	0	0	0	0	0	0	0	0	0	0	0	0	0	0	0	0	0	0	0	0	0	0	0	0	0	0	0	0	0	0	0	0	55	0	0	0	0	0	0	0	0
TCGA-BR-A4J5-01A	761434	0	0	0	0	0	0	0	0	0	0	0	0	0	0	0	0	0	0	0	0	0	0	0	0	0	0	0	0	0	0	0	0	0	0	0	0	0	0	0	0	0	0	0	0	0	0	0	0
TCGA-BR-4363-01A	148634	7591	7401	7243	438	804	6993	115	1815	38	418	1492	12642	38	0	0	521	101	106	0	69	67	63	0	0	65	133	190	0	37	27	42	0	101	58	0	0	0	551	17	280	17	324	24	113	30	260	288	0
TCGA-BR-4357-01A	118533	0	0	0	78	0	0	0	0	0	0	0	0	0	0	0	0	0	0	0	0	0	0	0	0	0	0	0	0	0	0	0	0	0	0	0	0	0	0	0	0	0	0	0	0	0	0	0	0
TCGA-IN-A6RR-01A	215325	4523	4505	4423	194	486	3325	85	745	25	1153	2648	5328	51	0	18	387	37	132	0	47	52	82	0	22	14	50	851	0	53	18	21	0	58	44	0	0	323	95	67	196	14	110	17	54	81	127	175	0
TCGA-HU-8610-01A	623858	0	0	0	0	0	0	0	0	0	0	0	0	0	0	0	0	0	0	0	0	0	0	0	0	0	0	0	0	0	0	0	0	0	0	0	0	0	0	0	0	0	0	0	0	0	0	0	0
TCGA-IN-A7NR-01A	36488	8111	8520	7383	549	871	8596	220	1938	68	1019	2174	9083	181	78	27	898	153	163	76	87	62	72	0	35	46	126	536	13	78	17	43	0	165	76	0	0	373	172	59	428	64	277	53	262	70	247	413	0
TCGA-BR-7715-01A	1257106	126	152	0	172	0	0	0	0	0	0	0	0	0	0	0	0	0	0	0	0	0	0	0	0	0	0	0	0	0	0	0	0	0	0	0	0	0	0	0	0	0	0	0	0	0	0	0	0
TCGA-CG-5718-01A	3610967	0	0	0	222	0	0	0	0	0	0	0	0	145	721	0	0	0	0	0	0	0	0	0	0	0	0	0	0	0	0	29	0	0	0	0	0	0	0	0	0	0	0	0	0	0	0	0	0
TCGA-BR-7716-11A	4810757	2108	1807	1681	201	164	58	0	0	0	0	0	155	0	0	0	0	0	0	0	0	0	0	0	0	0	0	0	0	0	0	0	0	0	0	0	0	0	0	0	0	0	0	0	0	0	0	0	0
TCGA-D7-A4YU-01A	932469	0	0	0	0	0	0	0	0	0	0	0	0	0	0	0	0	0	0	0	0	0	0	0	0	0	0	0	0	0	0	0	0	0	0	0	0	0	0	0	0	0	0	0	0	0	0	0	0
TCGA-MX-A666-01A	716866	1847	1375	1661	0	120	55	0	0	0	0	0	0	0	0	0	0	0	0	0	0	0	0	0	0	0	0	0	0	0	0	0	0	0	0	0	0	0	0	0	0	0	0	0	0	0	0	0	0
TCGA-VQ-A91E-01A	745831	17749	17227	15180	439	1580	6757	162	1764	65	1090	4313	11129	96	0	16	853	103	141	88	113	64	111	0	17	45	128	0	0	101	37	25	0	97	79	171	0	372	204	40	314	34	347	38	161	25	261	329	25
TCGA-RD-A8N9-01A	158100	17344	14994	14594	446	1803	6202	252	1633	46	881	3507	10115	81	0	20	860	114	138	69	88	47	82	0	22	45	112	183	17	42	0	20	0	106	64	129	0	347	137	53	357	31	225	48	139	40	226	312	36
TCGA-R5-A7ZR-01A	142622	4046	4035	3483	171	463	2812	61	703	25	690	2446	3990	34	56	0	259	32	83	0	67	20	62	0	20	23	41	464	0	62	0	18	0	72	33	0	0	0	66	42	142	0	0	18	45	57	119	159	0
TCGA-HU-A4H5-01A	173441	0	0	0	0	0	0	0	0	0	0	0	0	0	0	0	0	0	0	0	0	0	0	0	0	0	0	0	0	0	0	0	0	0	0	0	0	0	0	0	0	0	0	0	0	0	0	0	0
TCGA-CD-5804-01A	231178	660	328	397	260	0	20	0	0	0	0	0	0	0	0	0	0	0	0	0	0	0	0	0	0	0	0	0	0	0	0	0	0	0	0	0	0	0	0	0	0	0	0	0	0	0	0	0	0
TCGA-IN-A6RJ-01A	150572	17201	18403	16144	969	1923	14531	408	3280	88	3808	6006	19047	188	107	86	1413	268	468	364	254	142	157	0	49	90	210	2079	17	185	45	77	0	274	155	235	0	1580	350	226	698	80	528	102	373	169	471	778	52
TCGA-FP-A9TM-01A	615306	17282	15326	15071	413	1888	6173	207	1632	41	1085	4143	11266	73	69	21	710	112	133	103	66	55	90	0	31	45	95	0	0	67	0	23	0	106	70	171	0	500	151	72	359	33	242	26	182	0	246	299	0
TCGA-BR-4257-01A	147328	0	0	0	0	0	0	0	0	0	0	0	0	0	0	0	0	0	0	0	0	0	0	0	0	0	0	0	0	0	0	0	0	0	0	0	0	0	0	0	0	0	0	0	0	0	0	0	0
TCGA-BR-8590-01A	289995	0	0	0	0	0	0	0	0	0	0	0	0	0	0	0	0	0	0	0	0	0	0	0	0	0	0	0	0	0	0	0	0	0	0	0	0	0	0	50	0	0	0	0	0	0	0	0	0
TCGA-FP-A4BF-01A	255413	35645	36031	33185	1382	4643	23834	684	6881	161	2534	8117	40578	437	304	61	2553	335	681	206	280	225	242	216	90	102	368	295	46	176	86	120	0	433	226	498	0	856	673	184	996	147	957	157	605	134	921	1094	89
TCGA-CG-5721-11A	1859684	0	0	0	511	0	0	0	0	0	0	0	0	376	612	25	0	0	0	0	0	0	0	0	0	0	0	0	0	0	0	31	0	0	0	0	0	0	0	0	0	0	0	0	0	0	0	0	0
TCGA-CD-5801-01A	838079	0	0	0	640	0	13	0	18	0	0	0	78	650	574	14	0	0	0	0	0	0	0	0	0	0	0	0	0	0	0	78	0	0	0	0	0	0	0	0	152	0	0	0	0	0	0	0	0
TCGA-SW-A7EB-01A	42200	4300	4685	4155	238	551	4097	109	884	45	742	2135	4675	59	105	0	385	47	85	70	35	29	73	0	84	22	85	278	0	43	86	37	0	111	55	0	0	240	85	43	198	30	116	39	95	48	119	197	0
TCGA-BR-6456-01A	1865520	0	0	0	98	0	0	0	0	0	0	0	0	104	812	0	0	0	0	0	0	0	0	0	0	0	0	0	0	0	0	0	0	0	0	0	0	0	0	0	0	0	0	0	0	0	0	0	0
TCGA-CD-8531-01A	8126484	116	135	137	0	0	0	0	0	0	0	0	0	0	56	0	0	0	19	69	0	0	0	0	0	0	0	0	0	0	0	0	14	0	0	0	0	0	0	0	0	0	0	0	0	0	0	0	0
TCGA-VQ-A8PQ-01A	284286	11455	11198	10612	422	1155	5760	205	1405	37	1036	4033	9840	69	0	22	677	88	159	65	120	44	73	0	33	34	69	0	0	63	28	30	0	68	58	149	0	405	169	57	326	39	223	29	143	0	206	226	0
TCGA-HF-7133-01A	2872161	680	697	623	118	0	40	0	0	0	0	0	0	0	0	0	0	0	0	0	0	0	0	0	0	0	0	0	0	0	0	0	0	0	0	0	0	0	0	0	0	0	0	0	0	0	0	0	0
TCGA-BR-6803-01A	11323510	0	0	0	398	0	0	0	0	0	0	0	0	359	3455	34	0	0	0	0	0	0	0	0	0	0	0	0	0	0	0	34	0	0	0	0	0	0	0	0	0	0	0	0	0	0	0	0	0
TCGA-D7-6519-01A	5122874	0	0	0	143	0	0	0	0	0	0	0	0	161	480	0	0	0	0	0	0	0	0	0	0	0	0	0	0	0	0	17	0	0	0	0	0	0	0	0	0	0	0	0	0	0	0	0	0
TCGA-CG-4469-01A	177575	0	0	0	0	0	0	0	0	0	0	0	0	0	0	0	0	0	0	0	0	0	0	0	0	0	0	0	0	0	0	0	0	0	0	0	0	0	0	0	0	0	0	0	0	0	0	0	0
TCGA-BR-8080-01A	2709446	148	0	0	0	0	0	0	0	0	0	0	0	32	114	0	0	0	25	0	0	0	0	0	0	0	0	0	0	0	0	19	19	0	0	0	0	0	0	0	0	0	0	0	0	0	0	0	0
TCGA-VQ-A8DZ-01A	171524	23886	25079	23125	1068	2604	17860	465	4325	115	2069	5809	24595	230	309	70	1756	268	397	178	238	181	182	0	69	121	273	394	23	123	71	86	0	314	178	307	46	800	443	163	867	114	633	128	435	67	656	784	54
TCGA-D7-A6EZ-01A	122612	4071	3077	3333	18	404	129	0	0	0	0	0	0	0	0	0	0	0	0	0	0	0	0	0	0	0	13	0	0	0	0	0	0	0	0	0	0	0	0	0	0	0	0	0	0	0	0	0	0
TCGA-HU-8244-01A	1698174	252	202	203	176	0	15	0	0	0	0	0	0	0	39	0	0	0	24	0	0	0	0	0	0	0	0	0	0	0	0	0	0	0	0	0	0	0	0	0	36	0	0	0	0	0	0	0	0
TCGA-KB-A93J-01A	2589293	12327	12523	11508	266	1240	4162	196	1061	34	584	2329	7042	67	0	0	502	44	158	0	82	51	61	0	0	33	58	0	0	0	0	23	0	70	43	0	0	0	124	18	290	27	330	23	94	46	145	237	0
TCGA-BR-8687-01A	4948302	0	0	0	0	0	0	0	0	0	0	0	0	0	0	0	0	0	0	0	0	0	0	0	0	0	0	0	0	0	0	0	0	0	0	0	0	0	0	0	0	0	0	0	0	0	0	0	0
TCGA-HU-A4GC-11A	88947	98	0	0	20	0	0	0	0	0	0	0	0	0	53	0	0	0	0	0	0	0	0	0	0	0	0	0	0	0	0	0	0	0	0	0	0	0	0	0	0	0	0	0	0	0	0	0	0
TCGA-IN-8663-01A	463217	0	0	0	0	0	0	0	0	0	0	0	0	0	0	0	0	0	0	0	0	0	0	0	0	0	0	0	0	0	0	0	0	0	0	0	0	0	0	0	0	0	0	0	0	0	0	0	0
TCGA-HU-A4GP-11A	295283	0	0	0	0	0	0	0	0	0	0	0	0	0	80	0	0	0	0	0	0	0	0	0	0	0	0	0	0	0	0	0	0	0	0	0	0	0	0	0	0	0	0	0	0	0	0	0	0
TCGA-HF-7131-01A	1670540	991	1042	859	24	0	46	0	0	0	0	0	0	0	0	0	0	0	0	0	0	0	0	0	0	0	0	0	0	0	0	0	0	0	0	0	0	0	0	0	0	0	0	0	0	0	0	0	0
TCGA-BR-8296-01A	535905	64	58	110	26	0	0	0	0	0	0	0	0	0	0	0	0	0	0	0	0	0	0	0	0	0	0	0	0	0	0	0	0	0	0	0	0	0	0	0	0	0	0	0	0	0	0	0	0
TCGA-BR-8372-01A	4160605	123	84	93	0	0	0	0	0	0	0	0	0	55	54	0	0	0	0	0	0	0	0	0	0	0	0	0	0	0	0	0	0	0	0	0	0	0	0	0	0	0	0	0	0	0	0	0	0
TCGA-CG-4305-01A	270122	0	0	0	0	0	0	0	0	0	0	0	0	0	0	0	0	0	0	0	0	0	0	0	0	0	0	0	0	0	0	0	0	0	0	0	0	0	0	0	0	0	0	0	0	0	0	0	0
TCGA-CG-5728-11A	2902747	0	0	0	800	0	0	0	0	0	0	0	0	799	693	0	0	0	0	0	0	0	0	0	0	0	0	0	0	0	0	92	0	0	0	0	0	0	0	0	0	0	0	0	0	0	0	0	0
TCGA-D7-5578-01A	705901	0	0	0	130	0	0	0	0	0	0	0	0	140	98	0	0	0	0	0	0	0	0	0	0	0	0	0	0	0	0	21	0	0	0	0	0	0	0	0	0	0	0	0	0	0	0	0	0
TCGA-HU-A4GQ-01A	57211	5838	5952	5631	243	710	3427	133	983	37	895	2351	6358	103	78	19	596	56	105	0	68	33	66	0	0	19	46	0	0	0	19	31	0	73	48	0	0	0	87	38	196	26	225	19	115	0	138	180	0
TCGA-CG-5720-11A	5437385	0	0	0	322	0	0	0	0	0	0	0	0	233	487	0	0	0	0	0	0	0	0	0	0	0	0	0	0	0	0	0	0	0	0	0	0	0	0	0	48	0	0	0	0	0	0	0	0
TCGA-BR-8295-01A	640363	85	88	0	0	0	0	0	0	0	0	0	0	0	0	0	0	0	12	0	0	0	0	0	0	0	0	0	0	0	0	0	0	0	0	0	0	0	0	0	0	0	0	0	0	0	0	0	0
TCGA-D7-A6F2-01A	2484063	2155	1802	1803	0	151	61	0	0	0	71	0	0	0	0	0	0	0	0	0	0	0	0	0	0	0	0	0	0	0	0	0	0	0	0	0	0	0	0	0	0	0	0	0	0	0	0	0	0
TCGA-CD-5803-01A	8554194	0	0	0	224	0	0	0	0	0	0	0	0	227	1147	0	0	0	0	0	0	0	0	0	0	0	0	0	0	0	0	0	0	0	0	0	0	0	0	0	0	0	0	0	0	0	0	0	0
TCGA-HJ-7597-01A	261985	109	121	134	0	0	0	0	0	0	0	0	0	0	0	0	0	0	0	0	0	0	0	0	0	0	0	0	0	0	0	0	0	0	0	0	0	0	0	0	0	0	0	0	0	0	0	0	0
TCGA-BR-7196-01A	4356730	342	352	338	229	0	0	0	0	0	0	0	0	0	0	0	0	0	0	0	0	0	0	0	0	0	0	0	0	0	0	0	0	0	0	0	0	0	0	0	0	0	0	0	0	0	0	0	0
TCGA-IN-8462-01A	221250	394	409	315	70	0	20	0	15	17	0	0	0	66	69	19	0	0	23	49	0	0	0	0	0	0	0	0	0	0	0	0	25	0	0	0	0	0	0	0	0	0	0	0	0	0	0	0	0
TCGA-B7-A5TJ-01A	2042683	3105	2630	2618	0	0	75	0	0	0	0	0	0	0	0	0	0	0	0	0	0	0	0	0	0	0	0	0	0	0	0	0	0	0	0	0	0	0	0	0	0	0	0	0	0	0	0	0	0
TCGA-HF-A5NB-01A	1018804	3485	2841	2599	0	136	123	0	23	0	54	0	206	0	0	0	0	0	0	0	0	0	0	0	0	0	0	0	0	0	0	0	0	0	0	0	0	0	0	0	29	0	0	0	0	0	0	0	0
TCGA-FP-7735-11A	2777721	709	503	380	367	0	0	0	0	0	0	0	0	0	0	0	0	0	0	0	0	0	0	0	0	0	0	0	0	0	0	0	0	0	0	0	0	0	0	0	0	0	0	0	0	0	0	0	0
TCGA-B7-A5TI-01A	243040	2155	2066	1999	0	182	96	0	0	0	86	0	85	0	0	0	0	0	0	0	0	0	0	0	0	0	0	0	0	0	0	0	0	0	0	0	0	0	0	0	0	0	0	0	0	0	0	0	0
TCGA-D7-A747-01A	71980	9465	9710	8250	692	994	10636	268	2423	85	700	1924	11629	115	34	23	1241	169	216	69	64	94	86	0	29	75	180	521	10	103	32	48	0	196	103	0	0	344	212	35	413	69	269	62	322	33	346	438	42
TCGA-CG-4441-01A	2533664	0	0	0	82	0	0	0	0	0	0	0	0	224	873	0	0	0	0	0	0	0	0	0	0	0	0	0	0	0	0	22	0	0	0	0	0	0	0	0	0	0	0	0	0	0	0	0	0
TCGA-EQ-8122-01A	446708	74	53	75	12	0	0	0	0	0	0	0	0	0	0	0	0	0	19	0	0	0	0	0	0	0	0	0	0	0	0	0	0	0	0	0	0	0	0	0	0	0	0	0	0	0	0	0	0
TCGA-CD-A4MG-01A	1001457	0	0	91	0	0	0	0	0	0	0	0	0	34	326	0	0	0	0	0	0	0	0	0	0	0	0	0	0	0	0	0	0	0	0	0	0	0	0	53	0	0	0	0	0	0	0	0	0
TCGA-BR-8690-01A	237743	0	0	87	0	0	16	0	0	0	65	0	0	72	44	0	0	0	0	0	0	0	0	0	0	0	0	0	0	0	0	0	0	0	0	0	0	0	0	0	0	0	0	0	0	0	0	0	0
TCGA-BR-6565-01A	10485250	0	0	0	161	0	0	0	0	0	0	0	0	196	1715	0	0	0	0	0	0	0	0	0	0	0	0	0	0	0	0	32	0	0	0	0	0	0	0	0	0	0	0	0	0	0	0	0	0
TCGA-B7-5818-01A	8601353	0	0	0	324	0	0	0	0	0	0	0	0	297	1666	0	0	0	0	0	0	0	0	0	0	0	0	0	0	0	0	44	0	0	0	0	0	0	0	0	0	0	0	0	0	0	0	0	0
TCGA-BR-6458-01A	4472015	0	0	0	111	0	0	0	0	0	0	0	0	93	664	0	0	0	0	0	0	0	0	0	0	0	0	0	0	0	0	0	0	0	0	0	0	0	0	0	0	0	0	0	0	0	0	0	0
TCGA-HU-A4GH-01A	1211633	0	0	0	0	0	0	0	0	0	0	0	0	0	0	0	0	0	0	0	0	0	0	0	0	0	0	0	0	0	0	0	0	0	0	0	0	0	0	0	0	0	0	0	0	0	0	0	0
TCGA-D7-A6EY-01A	233200	3020	2622	2542	0	270	83	0	30	0	102	0	204	0	0	0	0	0	0	0	0	0	0	0	0	0	0	0	0	0	0	0	0	0	0	0	0	0	0	0	0	0	0	0	0	0	0	0	0
TCGA-CG-5722-01A	7793924	0	72	0	426	0	0	0	0	0	0	0	0	324	1149	0	0	0	0	0	0	0	0	0	0	0	0	0	0	0	0	35	0	0	0	0	0	0	0	0	0	0	0	0	0	0	0	0	0
TCGA-IN-A6RS-01A	71277	15676	15565	13784	988	1506	15849	370	3918	111	967	3519	19481	158	101	42	1664	255	326	0	140	135	95	0	43	77	236	389	37	136	65	91	0	313	154	0	0	393	358	63	684	100	525	83	393	71	533	717	47
TCGA-D7-8575-01A	6923073	94	66	0	0	0	0	0	0	0	0	0	0	0	0	0	0	0	0	0	0	0	0	0	0	0	0	0	0	0	0	0	13	0	0	0	0	0	0	0	0	0	0	0	0	0	0	0	0
TCGA-HU-A4GH-11A	153624	8959	8965	8304	374	1031	6192	177	1448	39	802	1886	8425	127	123	19	641	68	131	66	99	57	48	0	20	44	105	217	0	77	20	41	0	102	39	182	0	227	167	37	276	50	390	35	153	68	221	254	0
TCGA-BR-7704-01A	241751	2447	1884	1933	294	160	101	0	0	0	0	0	0	0	58	0	0	0	0	0	0	0	0	0	0	0	0	0	0	0	0	0	0	0	0	0	0	0	0	0	0	0	0	0	0	0	0	0	0
TCGA-VQ-A8PH-01A	86380	19389	17233	16288	524	1896	7922	318	2071	66	1170	3103	12553	111	72	32	881	94	168	0	85	51	145	0	28	35	145	0	12	61	20	34	0	124	84	157	0	378	183	49	401	46	329	49	211	35	253	394	0
TCGA-BR-8592-01A	339623	0	0	0	0	0	23	0	0	0	0	0	0	0	36	0	0	0	0	0	0	0	0	0	0	0	0	0	0	0	0	0	0	0	0	0	0	0	0	0	0	0	0	0	0	0	0	0	0
TCGA-CG-5730-11A	3070689	0	0	0	643	0	0	0	0	0	0	0	0	953	1037	15	0	0	0	0	0	0	0	0	0	0	0	0	0	0	0	107	0	0	0	0	0	0	0	0	0	11	0	0	0	0	0	0	0
TCGA-VQ-A8PO-01A	850594	15095	13975	12969	317	1431	5313	146	1448	40	735	2915	9172	48	0	18	545	88	141	0	85	60	80	0	40	49	97	0	0	43	0	21	0	90	47	0	0	343	145	28	258	20	176	26	142	38	186	260	0
TCGA-KB-A6F7-01A	146577	10625	11222	9718	680	1143	9938	242	2423	62	2238	3825	13347	151	59	44	1191	151	292	236	127	123	91	0	23	66	160	1404	0	117	32	51	0	180	84	109	0	714	228	95	412	60	391	58	240	142	364	474	41
TCGA-BR-6709-01A	16581945	0	0	0	58	0	0	0	0	0	0	0	0	63	286	0	0	0	0	0	0	0	0	0	0	0	0	0	0	0	0	0	0	0	0	0	0	0	0	0	0	0	0	0	0	0	0	0	0
TCGA-BR-7723-01A	6418532	561	494	403	81	0	22	0	0	0	0	0	0	0	0	0	0	0	0	0	0	0	0	0	0	0	0	0	0	0	0	0	0	0	0	0	0	0	0	0	0	0	0	0	0	0	0	0	0
TCGA-D7-8570-01A	5449395	0	0	131	37	0	0	0	0	0	0	0	0	35	46	0	0	0	0	81	0	0	0	0	0	0	0	0	0	0	0	26	0	0	0	0	0	0	0	0	0	0	0	0	0	0	0	0	0
TCGA-FP-7735-01A	1875487	2144	1920	1582	177	0	66	0	0	0	0	0	107	0	0	0	0	0	0	0	0	0	0	0	0	0	0	0	0	0	0	0	0	0	0	0	0	0	0	0	0	0	0	0	0	0	0	0	0
TCGA-D7-5577-01A	194836	0	0	0	203	0	13	0	0	0	0	0	0	290	234	0	0	0	0	0	0	0	0	0	0	0	0	0	0	0	0	33	0	0	0	0	0	0	0	0	0	0	0	0	0	0	0	0	0
TCGA-VQ-A8PB-01A	136595	18861	16676	16016	420	1531	6431	347	1421	55	129	996	6890	38	38	0	620	108	121	0	46	52	33	0	24	35	97	0	0	34	32	29	0	83	65	0	0	163	167	18	243	27	176	36	215	0	203	304	25
TCGA-BR-4253-01A	144152	10043	10313	9359	534	1218	8031	125	2298	72	768	3363	17978	63	0	22	728	133	148	0	57	84	173	0	0	51	180	0	0	34	0	64	0	81	66	0	0	0	747	44	336	25	338	23	152	51	250	347	26
TCGA-D7-6520-01A	3833921	0	0	0	140	0	0	0	0	0	0	0	0	125	1013	0	0	0	0	0	0	0	0	0	0	0	0	0	0	0	0	0	0	0	0	0	0	0	0	0	0	0	0	0	0	0	0	0	0
TCGA-BR-8297-01A	286754	105	108	130	29	0	0	0	0	17	0	0	0	35	57	0	0	0	14	38	0	0	0	0	0	0	0	0	0	0	0	0	19	0	0	0	0	0	0	0	0	0	0	0	0	0	0	0	0
TCGA-HU-A4GP-01A	6075723	0	0	0	0	0	0	0	0	0	0	0	0	0	588	0	0	0	0	0	0	0	0	0	0	0	0	0	0	0	0	0	0	0	0	0	0	0	0	0	0	0	0	0	0	0	0	0	0
TCGA-FP-7829-01A	334581	70	0	0	43	0	0	0	0	0	0	0	0	0	0	0	0	0	0	0	0	0	0	0	0	0	0	0	0	0	0	0	0	0	0	0	0	0	0	0	0	0	0	0	0	0	0	0	0
TCGA-D7-6521-01A	2621923	0	0	0	135	0	0	0	0	0	0	0	0	174	355	0	0	0	0	0	0	0	0	0	0	0	0	0	0	0	0	0	0	0	0	0	0	0	0	0	0	0	0	0	0	0	0	0	0
TCGA-HU-A4HB-01A	2299168	49	58	52	0	0	0	0	0	0	0	0	0	0	0	0	0	0	0	0	0	0	0	0	0	0	0	0	0	0	0	0	0	0	0	0	0	0	0	0	0	0	0	0	0	0	0	0	0
TCGA-CG-4465-01A	151691	0	0	0	0	0	0	0	0	0	0	0	0	0	0	0	0	0	0	0	0	0	0	0	0	0	0	0	0	0	0	0	0	0	0	0	0	0	0	0	0	0	0	0	0	0	0	0	0
TCGA-VQ-A927-01A	715074	22837	21134	19762	491	2129	8284	358	2269	64	1312	4995	13575	122	0	26	1026	131	195	119	154	107	132	0	46	54	130	285	0	59	31	40	0	151	67	193	0	457	174	89	367	43	381	39	240	50	302	415	37
TCGA-BR-A4J7-01A	588235	0	0	0	0	0	0	0	0	0	0	0	0	0	0	0	0	0	0	0	0	0	0	0	0	0	0	0	0	0	0	0	0	0	0	0	0	0	0	0	0	0	0	0	0	0	0	0	0
TCGA-HF-7134-01A	1316012	886	857	915	75	0	36	0	0	0	0	0	0	0	0	0	0	0	0	0	0	0	0	0	0	0	0	0	0	0	0	0	0	0	0	0	0	0	0	0	0	0	0	0	0	0	0	0	0
TCGA-BR-8371-01A	763270	92	142	103	0	0	0	0	0	0	0	0	0	0	60	16	0	0	16	0	0	0	0	0	0	0	0	0	0	0	0	0	14	0	0	0	0	0	0	0	0	0	0	0	0	0	0	0	0
TCGA-VQ-A94P-01A	138624	24883	22535	21824	499	2535	8302	324	2140	65	1205	4121	15265	158	0	22	981	138	205	0	115	65	141	0	0	55	93	0	0	102	25	38	0	123	75	195	0	351	213	68	391	38	276	36	200	0	328	413	0
TCGA-MX-A5UG-01A	551801	5070	4099	4590	0	553	124	0	37	0	127	0	240	0	0	0	0	0	16	0	0	0	0	0	0	0	21	0	0	0	0	0	0	0	0	0	0	0	0	0	0	0	0	0	0	0	0	0	0
TCGA-BR-4191-01A	203409	0	0	0	48	0	0	0	0	0	0	0	0	0	0	0	0	0	0	0	0	0	0	0	0	0	0	0	0	0	0	0	0	0	0	0	0	0	0	0	0	0	0	0	0	0	0	0	0
TCGA-BR-4371-01A	175129	0	0	0	0	0	0	0	0	0	0	0	0	0	0	0	0	0	0	0	0	0	0	0	0	0	0	0	0	0	0	0	0	0	0	0	0	0	0	0	0	0	0	0	0	0	0	0	0
TCGA-BR-6453-01A	1903771	0	0	0	616	0	0	0	0	0	0	0	0	816	747	20	0	0	0	0	0	0	0	0	0	0	0	0	0	0	0	91	0	0	0	0	0	0	0	0	0	0	0	0	0	0	0	0	0
TCGA-RD-A8N2-01A	64429	7935	7816	6829	463	694	6420	188	1425	37	477	1553	7255	119	81	15	623	131	119	0	43	46	37	0	16	61	112	173	0	67	32	37	0	124	55	0	0	205	114	25	289	38	265	65	157	46	176	279	21
TCGA-VQ-A8PF-01A	924277	6265	6046	5767	171	493	2713	145	634	20	373	1528	4222	41	0	0	300	48	81	0	0	28	0	0	0	20	38	0	0	45	0	16	0	24	22	0	0	0	68	15	173	17	104	16	86	0	82	135	0
TCGA-VQ-AA68-01A	964570	8116	7203	6982	131	686	2724	131	732	21	478	1432	5269	0	0	0	294	49	71	0	0	29	0	0	0	18	38	0	0	0	0	0	0	31	27	0	0	0	52	19	135	13	154	0	58	0	96	152	0
TCGA-HU-A4HB-11A	265645	0	95	0	17	0	0	0	0	0	0	0	0	0	47	0	0	0	0	0	0	0	0	0	0	0	0	0	0	0	0	0	0	0	0	0	0	0	0	0	0	0	0	0	0	0	0	0	0
TCGA-CG-5724-01A	1623342	0	0	0	514	0	0	0	0	0	0	0	0	261	243	0	0	0	0	0	0	0	0	0	0	0	0	0	0	0	0	14	0	0	0	0	0	0	0	0	0	0	0	0	0	0	0	0	0
TCGA-VQ-AA69-01A	572404	9593	8662	8129	212	1029	3207	106	804	34	328	2036	5417	41	0	0	417	66	80	0	0	31	52	0	0	0	44	0	0	0	0	20	0	53	36	0	0	0	103	16	193	22	188	28	85	0	101	124	0
TCGA-HU-A4GY-11A	89274	8028	8195	7471	303	853	5337	163	1360	39	710	1532	7013	108	311	0	562	83	98	48	62	32	38	0	27	24	98	366	12	97	25	35	0	100	72	134	0	0	123	27	198	35	228	52	142	81	202	225	0
TCGA-HU-A4GN-11A	297790	0	0	0	13	0	0	0	0	0	0	0	0	0	0	0	0	0	0	0	0	0	0	0	0	0	0	0	0	0	0	0	0	0	0	0	0	0	0	0	0	0	0	0	0	0	0	0	0
TCGA-VQ-A91U-01A	96992	5146	4766	4759	90	507	1508	60	443	0	231	1183	2923	0	0	0	258	31	40	0	0	16	0	0	0	0	22	0	0	0	0	0	0	38	19	0	0	0	48	12	80	0	0	0	47	0	95	72	0
TCGA-BR-8060-01A	3816394	94	0	0	0	0	0	0	0	0	0	0	0	0	0	0	0	0	0	0	0	0	0	0	0	0	0	0	0	0	0	0	13	0	0	0	0	0	0	0	0	0	0	0	0	0	0	0	0
TCGA-CG-4304-01A	1114123	0	0	0	0	0	0	0	0	0	0	0	0	0	0	0	0	0	0	0	0	0	0	0	0	0	0	0	0	0	0	0	0	0	0	0	0	0	0	0	0	0	0	0	0	0	0	0	0
TCGA-FP-8099-01A	1295357	84	0	93	0	0	0	0	0	0	0	0	0	0	0	0	0	0	0	0	0	0	0	0	0	0	0	0	0	0	0	0	0	0	0	0	0	0	0	0	0	0	0	0	0	0	0	0	0
TCGA-D7-A6EV-01A	221723	1252	961	1126	0	0	46	0	0	0	0	0	0	0	0	0	0	0	0	0	0	0	0	0	0	0	0	0	0	0	0	0	0	0	0	0	0	0	0	0	0	0	0	0	0	0	0	0	0
TCGA-VQ-A8PD-01A	642808	21969	20406	18318	388	2296	6700	287	1829	85	1186	3746	12321	60	0	26	779	101	140	97	78	80	96	0	29	49	103	0	0	58	25	42	0	115	48	175	0	361	177	30	349	33	358	49	225	46	229	314	27
TCGA-BR-7707-01A	310552	795	540	417	300	0	0	0	0	0	0	0	0	0	0	0	0	0	0	0	0	0	0	0	0	0	0	0	0	0	0	0	0	0	0	0	0	0	0	0	0	0	0	0	0	0	0	0	0
TCGA-BR-A4J8-01A	697763	122	0	133	0	0	0	0	0	0	0	0	0	0	63	0	0	0	0	0	0	0	0	0	0	0	0	0	0	0	0	0	0	0	0	0	0	0	0	0	0	0	0	0	0	0	0	0	0
TCGA-BR-6710-01A	26723227	0	0	0	92	0	0	0	0	0	0	0	0	102	554	0	0	0	0	0	0	0	0	0	0	0	0	0	0	0	0	0	0	0	0	0	0	0	0	0	0	0	0	0	0	0	0	0	0
TCGA-BR-7704-11A	1653096	4884	3762	3752	234	272	169	0	38	0	0	0	133	0	0	0	0	0	0	0	0	0	0	0	0	0	0	0	0	0	0	0	0	0	0	0	0	0	0	0	0	0	0	0	0	0	0	0	0
TCGA-CG-5734-11A	2230673	0	0	0	474	0	0	0	0	0	0	0	0	360	409	0	0	0	0	0	0	0	0	0	0	0	0	0	0	0	0	28	0	0	0	0	0	0	0	0	0	0	0	0	0	0	0	0	0
TCGA-BR-A4CR-01A	5577377	0	0	0	0	0	0	0	0	0	0	0	0	0	0	0	0	0	0	0	0	0	0	0	0	0	0	0	0	0	0	0	0	0	0	0	0	0	0	0	0	0	0	0	0	0	0	0	0
TCGA-KB-A93G-01A	251657	10295	9910	9638	294	884	4152	144	984	26	471	1936	7030	70	0	0	326	94	80	0	51	40	50	0	16	29	62	0	0	29	0	21	0	63	38	0	0	0	110	22	202	24	126	18	76	0	138	207	0
TCGA-CD-A48A-01A	298857	29351	29427	25701	1184	3012	18123	592	4603	140	2226	6270	27308	266	136	144	1736	300	488	137	315	147	132	171	57	81	243	500	34	175	57	78	0	318	142	407	0	755	399	165	804	128	664	136	392	138	642	849	84
TCGA-B7-A5TN-01A	609866	2849	2194	2427	30	216	86	0	0	0	0	0	0	0	0	0	0	0	0	0	0	0	0	0	0	0	0	0	0	0	0	0	0	0	0	0	0	0	0	0	0	0	0	0	0	0	0	0	0
TCGA-D7-8579-01A	3290354	256	228	114	0	0	0	0	0	0	0	0	0	34	77	0	0	0	19	67	0	0	0	0	0	0	0	0	0	0	0	0	0	0	0	0	0	0	0	0	0	0	0	0	0	0	0	0	0
TCGA-MX-A5UJ-01A	264877	4557	3592	3798	0	366	100	0	0	0	126	0	204	0	0	0	0	0	0	0	0	0	0	0	0	0	0	0	0	0	0	0	0	0	0	0	0	0	0	0	0	0	0	0	0	0	0	0	0
TCGA-BR-8382-01A	1443661	0	0	0	0	0	0	0	0	0	0	0	0	0	0	0	0	0	0	0	0	0	0	0	0	0	0	0	0	0	0	0	0	0	0	0	0	0	0	0	0	0	0	0	0	0	0	0	0
TCGA-IN-A6RL-01A	120831	6242	7008	5652	400	741	5774	146	1381	34	1049	1711	7774	96	62	17	596	78	129	124	86	73	60	0	0	38	100	1406	12	87	18	33	0	97	58	0	0	322	115	48	270	36	126	28	158	70	232	244	31
TCGA-VQ-A94T-01A	1039931	12320	11095	10932	264	1070	3911	194	1056	36	658	1949	6395	68	0	0	445	79	83	0	56	38	0	0	21	28	44	0	0	25	0	0	0	88	47	0	0	0	108	25	145	29	169	19	44	0	151	196	0
TCGA-BR-4370-01A	92503	0	0	0	0	0	0	0	0	0	0	0	0	0	0	0	0	0	0	0	0	0	0	0	0	0	0	0	0	0	0	0	0	0	0	0	0	0	0	0	0	0	0	0	0	0	0	0	0
TCGA-BR-A4J6-01A	1177298	89	0	0	0	0	0	0	0	0	0	0	0	30	162	0	0	0	0	0	0	0	0	0	0	0	0	0	0	0	0	0	0	0	0	0	0	0	0	0	0	0	0	0	0	0	0	0	0
TCGA-D7-6528-01A	3668873	0	0	0	125	0	0	0	0	0	0	0	0	121	2448	0	0	0	0	0	0	0	0	0	0	0	0	0	0	0	0	0	0	0	0	0	0	0	0	0	0	0	0	0	0	0	0	0	0
TCGA-VQ-A8PM-01A	1010108	31003	28795	26799	696	3054	9814	342	2453	58	1231	3856	17351	136	0	32	1033	186	271	0	145	78	133	0	26	58	143	0	0	107	31	59	0	149	131	183	0	702	260	65	432	53	416	46	245	39	336	458	0
TCGA-D7-6815-01A	12335435	0	0	0	204	0	0	0	0	0	0	0	0	137	0	0	0	0	0	0	0	0	0	0	0	0	0	0	0	0	0	0	0	0	0	0	0	0	0	0	0	0	0	0	0	0	0	0	0
TCGA-HU-A4H2-01A	5464381	0	0	0	0	0	0	0	0	0	0	0	0	0	0	0	0	0	0	0	0	0	0	0	0	0	0	0	0	0	0	0	0	0	0	0	0	0	0	0	0	0	0	0	0	0	0	0	0
TCGA-VQ-AA6G-01A	787595	8032	7697	6966	186	594	2871	103	744	0	428	1185	4794	40	0	0	352	44	62	62	44	16	49	0	0	15	40	0	0	24	0	14	0	38	23	0	0	0	79	20	164	15	75	0	101	0	108	129	0
TCGA-VQ-A91S-01A	417597	25591	23249	21480	470	2234	7944	293	2037	75	898	3105	13464	109	0	13	824	153	210	0	141	79	72	0	29	50	131	181	0	79	21	34	0	118	87	0	0	0	203	51	329	48	322	47	213	35	306	369	0
TCGA-D7-8576-01A	10193916	85	0	101	0	0	0	0	0	0	0	0	0	0	0	0	0	0	0	0	0	0	0	0	0	0	0	0	0	0	0	0	0	0	0	0	0	0	0	0	0	0	0	0	0	0	0	0	0
TCGA-ZQ-A9CR-01A	321035	19462	19232	18535	589	2260	9767	283	2630	93	1936	8241	16315	162	103	28	1223	157	287	115	118	100	130	0	21	64	144	788	0	103	34	58	0	170	81	351	0	630	270	74	435	55	513	42	240	91	355	455	52
TCGA-BR-6457-11A	11476409	0	0	0	140	0	0	0	0	0	0	0	0	183	2462	0	0	0	0	0	0	0	0	0	0	0	0	0	0	0	0	0	0	0	0	0	0	0	0	0	0	0	0	0	0	0	0	0	0
TCGA-D7-8574-01A	433559	302	240	285	0	0	15	0	0	38	0	0	0	67	55	0	0	0	44	64	0	0	0	0	0	0	0	0	0	0	0	27	34	14	0	0	0	0	0	0	0	0	0	0	0	0	0	0	0
TCGA-VQ-A94R-01A	179177	8899	7774	7694	165	712	3084	112	755	24	344	1867	5296	28	0	0	364	52	67	0	49	31	0	0	0	22	63	0	0	0	0	0	0	37	34	0	0	0	89	22	154	16	94	15	63	0	87	154	0
TCGA-R5-A805-01A	1141619	5172	4813	4323	218	518	3201	56	793	34	603	2182	4801	55	0	18	479	53	107	0	35	22	0	0	0	0	64	235	0	31	0	0	0	59	23	161	0	0	60	41	176	0	197	27	62	56	95	183	0
TCGA-RD-A8MV-01A	203179	14587	14840	13073	590	1841	9214	228	2268	56	1347	4053	14249	146	132	36	1045	147	227	0	132	86	74	0	41	55	176	256	15	91	48	44	0	167	85	315	0	323	205	77	510	60	443	52	217	67	400	418	46
TCGA-CG-4475-01A	168409	0	0	0	0	0	0	0	0	0	0	0	0	0	0	0	0	0	0	0	0	0	0	0	0	0	0	0	0	0	0	0	0	0	0	0	0	0	0	0	0	0	0	0	0	0	0	0	0
TCGA-BR-7717-01A	1047500	5031	3917	4271	528	305	192	84	43	0	0	0	144	0	0	0	0	0	0	0	0	0	0	0	0	0	0	0	0	0	0	0	0	0	0	0	0	0	0	0	0	0	0	0	0	0	0	0	0
TCGA-BR-A44T-01A	486467	0	0	80	20	0	0	0	0	0	0	0	0	0	44	0	0	0	0	0	0	0	0	0	0	0	0	0	0	0	0	0	0	0	0	0	0	0	0	0	0	0	0	0	0	0	0	0	0
TCGA-BR-7716-01A	13674768	3116	2490	2548	335	299	133	0	0	0	0	0	0	0	0	0	0	0	0	0	0	0	0	0	0	0	0	0	0	0	0	0	0	0	0	0	0	0	0	0	0	0	0	0	0	0	0	0	0
TCGA-IN-AB1V-01A	356070	21298	20505	19186	543	1855	7920	321	2030	55	1794	4584	13856	128	80	39	991	120	232	141	113	79	114	0	29	63	144	264	0	86	27	41	0	124	80	249	41	526	229	96	348	40	322	52	198	65	318	451	33
TCGA-BR-7957-01A	1668909	67	55	0	0	0	0	0	0	0	0	0	0	0	42	0	0	0	0	0	0	0	0	0	0	0	0	0	0	0	0	0	0	0	0	0	0	0	0	0	0	0	0	0	0	0	0	0	0
TCGA-BR-A4QL-01A	3851449	46	50	0	13	0	0	0	0	0	0	0	0	0	93	0	0	0	0	0	0	0	0	0	0	0	0	0	0	0	0	0	0	0	0	0	0	0	0	0	221	0	0	0	0	0	0	0	0
TCGA-CG-4466-01A	184739	0	0	0	0	0	0	0	0	0	0	0	0	0	0	0	0	0	0	0	0	0	0	0	0	0	0	0	0	0	0	0	0	0	0	0	0	0	0	0	0	0	0	0	0	0	0	0	0
TCGA-ZA-A8F6-01A	126181	8270	7879	6650	268	970	4259	157	1137	35	1155	4489	7770	90	0	21	598	48	116	78	62	33	75	0	0	24	61	244	0	61	0	17	0	103	49	311	0	316	125	46	222	31	131	28	130	36	169	234	0
TCGA-IN-7808-01A	752681	82	166	189	23	0	0	0	0	15	0	0	0	55	84	0	0	0	21	106	0	0	0	0	0	0	0	0	0	0	0	13	30	0	0	0	0	0	0	0	0	0	0	0	0	0	0	0	0
TCGA-BR-8368-01A	3175016	143	0	0	0	0	0	0	0	0	0	0	0	0	0	0	0	0	0	0	0	0	0	0	0	0	0	0	0	0	0	0	0	0	0	0	0	0	0	0	0	0	0	0	0	0	0	0	0
TCGA-CG-4301-01A	1907504	0	0	0	98	0	0	0	0	0	0	0	0	0	0	0	0	0	0	0	0	0	0	0	0	0	0	0	0	0	0	0	0	0	0	0	0	0	0	0	0	0	0	0	0	0	0	0	0
TCGA-CG-5725-01A	2734620	0	0	0	223	0	0	0	0	0	0	0	0	247	496	0	0	0	0	0	0	0	0	0	0	0	0	0	0	0	0	16	0	0	0	0	0	0	0	0	0	0	0	0	0	0	0	0	0
TCGA-CG-5716-01A	12615491	0	0	0	140	0	0	0	0	0	0	0	0	215	1461	0	0	0	0	0	0	0	0	0	0	0	0	0	0	0	0	17	0	0	0	0	0	0	0	0	0	0	0	0	0	0	0	0	0
TCGA-VQ-A8E2-01A	354752	8187	7321	7095	266	1033	4633	110	1203	37	678	1699	8421	66	0	21	535	79	118	0	54	47	45	0	17	50	80	0	13	36	0	27	0	92	37	297	0	333	122	29	241	37	281	42	99	50	129	239	27
TCGA-HU-8238-11A	7690546	145	135	0	0	0	0	0	0	0	0	0	0	0	61	0	0	0	0	0	0	0	0	0	0	0	0	0	0	0	0	0	0	0	0	0	0	0	0	0	0	0	0	0	0	0	0	0	0
TCGA-D7-A74A-01A	187417	10064	9939	8824	607	974	10340	219	2330	51	993	2685	11105	148	72	21	1056	148	210	0	124	91	110	0	36	59	146	287	15	61	21	54	0	214	105	0	0	388	196	57	431	74	300	44	263	68	287	470	22
TCGA-CG-4444-01A	160756	0	0	0	101	0	0	0	0	0	0	0	0	0	0	0	0	0	0	0	0	0	0	0	0	0	0	0	0	0	0	0	0	0	0	0	0	0	0	0	0	0	0	0	0	0	0	0	0
TCGA-D7-6522-01A	4676760	0	0	0	258	0	0	0	0	0	0	0	0	657	1897	26	0	0	0	0	0	0	0	0	0	0	0	0	0	0	0	41	0	0	0	0	0	0	0	0	0	0	0	0	0	0	0	0	0
TCGA-3M-AB46-01A	372115	40709	37470	33961	863	3664	14814	606	3902	117	2942	10993	26334	166	60	42	1550	245	319	197	177	158	229	0	53	98	258	995	23	164	72	66	0	281	146	305	0	836	384	110	812	72	495	79	457	91	526	664	42
TCGA-BR-8058-01A	10285079	111	0	0	0	0	0	0	0	0	0	0	0	35	49	0	0	0	0	0	0	0	0	0	0	0	0	0	0	0	0	0	0	0	0	0	0	0	0	0	0	0	0	0	0	0	0	0	0
TCGA-RD-A7BT-01A	138376	5673	6629	5535	296	732	4206	55	1103	41	1045	2962	7241	54	0	16	520	83	113	0	74	28	132	0	0	24	77	733	0	60	0	26	0	61	51	0	0	505	90	53	147	23	145	34	102	72	189	229	0
TCGA-BR-8676-01A	348888	136	179	226	25	0	55	0	21	0	45	0	0	67	161	0	0	20	0	0	0	0	0	0	0	0	0	0	0	0	0	0	0	0	0	0	0	0	0	23	0	0	0	0	0	0	0	0	0
TCGA-BR-8679-01A	931361	80	0	0	0	0	0	0	0	0	0	0	0	0	0	0	0	0	0	0	0	0	0	0	0	0	0	0	0	0	0	0	0	0	0	0	0	0	0	0	0	0	0	0	0	0	0	0	0
TCGA-FP-7829-11A	1078731	566	371	311	285	0	0	0	0	0	0	0	0	0	0	0	0	0	0	0	0	0	0	0	0	0	0	0	0	0	0	0	0	0	0	0	0	0	0	0	0	0	0	0	0	0	0	0	0
TCGA-CG-5723-01A	237474	0	0	0	602	0	0	0	0	0	0	0	0	509	687	0	0	0	0	0	0	0	0	0	0	0	0	0	0	0	0	64	0	0	0	0	0	0	0	0	0	0	0	0	0	0	0	0	0
TCGA-RD-A8NB-01A	149500	17732	15696	14521	354	1638	5294	203	1385	66	654	2616	9791	56	63	0	781	104	109	0	82	42	68	0	18	29	76	0	0	68	24	28	0	80	51	0	0	0	165	29	244	19	265	35	137	0	179	212	0
TCGA-BR-8081-01A	893598	294	254	315	12	0	28	0	0	22	0	0	0	49	92	0	0	0	28	57	0	0	0	0	0	0	0	0	0	0	0	0	11	0	0	0	0	0	0	0	0	0	0	0	0	0	0	0	0
TCGA-VQ-A8PX-01A	531934	6899	5939	6364	195	621	2912	136	700	20	412	1104	3769	33	0	0	304	48	71	0	44	25	42	0	0	15	41	0	0	55	0	0	0	47	31	0	0	0	95	21	124	15	95	21	73	0	103	149	0
TCGA-R5-A7ZI-01A	71989	15982	16847	13916	1050	1749	15589	349	3816	107	1788	3809	19199	212	100	37	1514	191	381	175	165	146	88	113	41	114	258	1347	23	167	25	75	0	256	145	103	0	767	418	99	726	112	346	99	338	119	508	684	49
TCGA-D7-A4YX-01A	4828830	0	0	0	0	0	0	0	0	0	0	0	0	0	0	0	0	0	0	0	0	0	0	0	0	0	0	0	0	0	0	0	0	0	0	0	0	0	0	0	0	0	0	0	0	0	0	0	0
TCGA-F1-6177-01A	2914757	0	0	0	101	0	0	0	0	0	0	0	0	91	230	0	0	0	0	0	0	0	0	0	0	0	0	0	0	0	0	0	0	0	0	0	0	0	0	0	0	0	0	0	0	0	0	0	0
TCGA-BR-8485-01A	758041	0	0	0	0	0	0	0	0	0	0	0	0	0	0	0	0	0	0	0	0	0	0	0	0	0	0	0	0	0	0	0	0	0	0	0	0	0	0	0	0	0	0	0	0	0	0	0	0
TCGA-VQ-A8E0-01A	376360	20041	19064	17961	470	2087	7332	283	1995	51	1051	4694	12642	95	0	20	833	127	190	81	123	77	119	0	18	47	101	0	0	79	22	30	0	118	84	0	0	411	159	51	370	42	303	60	202	0	243	385	25
TCGA-BR-6852-01A	6737894	0	0	0	147	0	0	0	0	0	0	0	0	111	1276	0	0	0	0	0	0	0	0	0	0	0	0	0	0	0	0	0	0	0	0	0	0	0	0	0	0	0	0	0	0	0	0	0	0
TCGA-D7-6527-01A	9329062	0	0	0	259	0	0	0	0	0	0	0	0	360	3365	0	0	0	0	0	0	0	0	0	0	0	0	0	0	0	0	33	0	0	0	0	0	0	0	0	0	0	0	0	0	0	0	0	0
TCGA-BR-8291-01A	478298	0	65	78	0	0	0	0	0	0	0	0	0	31	47	0	0	0	0	81	0	0	0	0	0	0	0	0	0	0	0	0	0	0	0	0	0	0	0	0	0	0	0	0	0	0	0	0	0
TCGA-VQ-A8P8-01A	353584	24717	23037	21220	678	2450	9492	425	2700	81	2084	7294	17392	149	87	42	1394	163	290	180	74	125	165	0	40	86	139	704	0	111	36	38	0	177	92	355	0	510	250	88	535	67	451	60	260	80	420	529	39
TCGA-CD-5813-01A	7348317	0	0	0	273	0	0	0	0	0	0	0	0	199	3302	0	0	0	0	0	0	0	0	0	0	0	0	0	0	0	0	48	0	0	0	0	0	0	0	0	0	0	0	0	0	0	0	0	0
TCGA-HU-A4G2-01A	327615	121	70	0	23	0	16	0	0	0	0	0	0	33	105	0	0	0	0	0	0	0	0	0	0	0	0	0	0	0	0	0	0	0	0	0	0	0	0	0	0	0	0	0	0	0	0	0	0
TCGA-CG-5733-11A	3040892	0	0	0	337	0	12	0	0	0	0	0	0	202	143	0	0	0	0	0	0	0	0	0	0	0	0	0	0	0	0	19	0	0	0	0	0	0	0	0	0	0	0	0	0	0	0	0	0
TCGA-BR-7851-01A	662980	0	0	0	0	0	0	0	0	0	0	0	0	79	0	0	0	0	0	0	0	0	0	0	0	0	0	0	0	0	0	0	0	0	0	0	0	0	0	0	0	0	0	0	0	0	0	0	0
TCGA-BR-A4IV-01A	1798879	0	158	0	0	0	0	0	0	0	0	0	0	0	156	0	0	0	0	0	0	0	0	0	0	0	0	0	0	0	0	0	0	0	0	0	0	0	0	0	0	0	0	0	0	0	0	0	0
TCGA-HU-A4H4-01A	710007	128	224	0	0	0	0	0	0	0	0	0	0	0	0	0	0	0	0	0	0	0	0	0	0	0	0	0	0	0	0	0	0	0	0	0	0	0	0	0	0	0	0	0	0	0	0	0	0
TCGA-D7-8572-01A	6974126	0	0	0	0	0	0	0	0	0	0	0	0	0	0	0	0	0	0	0	0	0	0	0	0	0	0	0	0	0	0	0	0	0	0	0	0	0	0	0	0	0	0	0	0	0	0	0	0
TCGA-F1-A448-01A	2046680	0	0	0	0	0	0	0	0	0	0	0	0	0	0	0	0	0	0	0	0	0	0	0	0	0	0	0	0	0	0	0	0	0	0	0	0	0	0	0	0	0	0	0	0	0	0	0	0
TCGA-IN-8663-11A	96589	0	0	79	0	0	0	0	0	0	0	0	0	0	24	0	0	0	0	0	0	0	0	0	0	0	0	0	0	0	0	0	0	0	0	0	0	0	0	0	0	0	0	0	0	0	0	0	0
TCGA-VQ-AA6D-01A	714106	10440	9554	8249	169	870	3341	90	847	34	385	1710	5643	45	0	0	428	62	89	0	66	23	0	0	0	26	53	0	0	27	0	0	0	65	36	0	0	0	112	23	150	22	189	14	90	0	120	147	0
TCGA-BR-8364-01A	2521491	0	74	82	16	0	0	0	0	0	0	0	0	35	49	0	0	0	18	76	0	0	0	0	0	0	0	0	0	0	0	0	0	0	0	0	0	0	0	0	0	0	0	0	0	0	0	0	0
TCGA-BR-A4PF-01A	186672	0	0	0	0	0	0	0	0	0	0	0	0	0	0	0	0	0	0	0	0	0	0	0	0	0	0	0	0	0	0	0	0	0	0	0	0	0	0	0	0	0	0	0	0	0	0	0	0
TCGA-RD-A8MW-01A	431904	16949	17439	15805	612	2569	8832	242	2576	35	2442	5704	17311	212	76	37	1118	186	267	145	160	74	158	0	32	62	138	355	13	84	23	39	0	139	89	687	0	350	278	164	522	49	474	57	189	78	354	449	0
TCGA-BR-A4J4-01A	5348517	0	0	0	0	0	0	0	0	0	0	0	0	0	0	0	0	0	0	0	0	0	0	0	0	0	0	0	0	0	0	0	0	0	0	0	0	0	0	0	0	0	0	0	0	0	0	0	0
TCGA-CG-5732-01A	10225433	0	0	0	161	0	0	0	0	0	0	0	0	129	798	0	0	0	0	0	0	0	0	0	0	0	0	0	0	0	0	0	0	0	0	0	0	0	0	0	0	0	0	0	0	0	0	0	0
TCGA-SW-A7EA-01A	67508	32133	33327	29668	2264	3315	35868	925	8678	191	1514	4812	37469	394	120	50	3284	565	763	63	236	301	240	95	87	239	618	702	40	285	101	162	0	601	377	0	0	691	807	126	1391	229	1109	210	926	150	1186	1538	146
TCGA-BR-7958-01A	133029	0	0	0	35	0	0	0	0	0	0	0	0	0	54	0	0	115	15	83	0	0	0	0	0	0	0	0	0	0	0	0	0	0	0	0	0	0	0	0	0	0	0	0	0	0	0	0	0
TCGA-HU-A4H3-01A	2006760	0	0	0	0	0	0	0	0	0	0	0	0	0	0	0	0	0	0	0	0	0	0	0	0	0	0	0	0	0	0	0	0	0	0	0	0	0	0	0	0	0	0	0	0	0	0	0	0
TCGA-CG-4462-01A	184116	0	0	0	0	0	0	0	0	0	0	0	0	0	0	0	0	0	0	0	0	0	0	0	0	0	0	0	0	0	0	0	0	0	0	0	0	0	0	0	0	0	0	0	0	0	0	0	0
TCGA-BR-8686-01A	1600881	0	87	0	0	0	0	0	0	0	0	0	0	0	0	0	0	0	0	0	0	0	0	0	0	0	0	0	0	0	0	0	0	0	0	0	0	0	0	0	0	0	0	0	0	0	0	0	0
TCGA-VQ-A922-01A	409456	5607	5052	4302	105	355	1789	119	389	21	135	854	2434	0	0	20	243	34	43	0	33	0	0	0	0	14	28	0	0	0	0	0	0	28	25	0	0	0	63	0	101	0	0	0	39	0	59	91	0
TCGA-RD-A8N0-01A	372877	7436	7579	6688	315	1223	4891	102	1319	44	1725	3200	8301	64	89	27	717	69	161	110	113	49	107	0	18	13	70	274	0	72	30	28	0	67	40	111	0	0	102	59	236	39	212	41	78	38	195	265	27
TCGA-VQ-A91N-01A	228032	11456	10110	9364	193	1098	3163	122	853	27	416	1779	5312	32	0	0	321	59	69	0	59	24	57	0	0	22	48	0	0	24	0	21	0	44	34	0	0	208	84	18	104	11	195	20	96	0	114	148	0
TCGA-BR-7851-11A	306059	84	131	0	0	0	0	0	0	0	0	0	0	0	41	0	0	0	0	0	0	0	0	0	0	0	0	0	0	0	0	0	0	0	0	0	0	0	0	0	0	0	0	0	0	0	0	0	0
TCGA-IN-A6RN-01A	49070	10039	10037	8752	646	890	11118	229	2553	78	494	1899	11176	128	67	19	1180	199	224	39	78	95	64	0	35	64	182	416	16	103	34	49	0	168	116	0	0	225	293	41	543	69	279	69	257	40	372	430	38
TCGA-HU-A4GJ-01A	651988	0	0	0	0	0	0	0	0	0	0	0	0	0	61	0	0	0	0	0	0	0	0	0	0	0	11	0	0	0	0	0	0	0	0	0	0	0	0	0	0	0	0	0	0	0	18	0	0
TCGA-D7-8573-01A	3668489	123	125	0	0	0	0	0	0	0	0	0	0	0	57	0	0	0	0	0	0	0	0	0	0	0	0	0	0	0	0	0	0	0	0	0	0	0	0	0	0	0	0	0	0	0	0	0	0
TCGA-VQ-A94U-01A	323753	19434	17995	16771	482	1812	7487	264	2064	52	1308	5023	12414	97	60	31	940	129	211	153	113	68	91	0	24	54	124	140	18	62	24	29	0	113	87	191	0	499	203	69	340	33	352	36	225	32	297	380	29
TCGA-BR-6457-01A	11187054	0	0	0	124	0	0	0	0	0	0	0	0	389	4147	0	0	0	0	0	0	0	0	0	0	0	0	0	0	0	0	52	0	0	0	0	0	0	0	0	0	0	0	0	0	0	0	0	0
TCGA-BR-6455-01A	6572973	0	0	0	113	0	0	0	0	0	0	0	0	132	1209	0	0	0	0	0	0	0	0	0	0	0	0	0	0	0	0	32	0	0	0	0	0	0	0	0	0	0	0	0	0	0	0	0	0
TCGA-VQ-A91A-01A	685991	13676	13462	13013	390	1682	6446	212	1576	46	1217	4586	10695	80	0	16	601	107	178	103	80	51	102	0	24	40	110	0	0	52	26	18	0	112	63	260	0	345	172	39	315	28	315	37	178	39	220	311	30
TCGA-HU-A4GC-01A	563220	103	0	0	16	0	0	0	0	0	0	0	0	0	81	0	0	0	0	0	0	0	0	0	0	0	0	0	0	0	0	0	0	0	0	0	0	0	0	0	0	0	0	0	0	0	0	0	0
TCGA-BR-8289-01A	729956	110	0	0	0	0	0	0	0	0	0	0	0	0	0	0	0	0	0	0	0	0	0	0	0	0	0	0	0	0	0	0	0	0	0	0	0	0	0	0	0	0	0	0	0	0	0	0	0
TCGA-CD-A48C-01A	2528617	157	0	0	0	0	0	0	0	0	0	0	0	0	154	0	0	0	0	0	0	0	0	0	0	0	0	0	0	0	0	0	0	0	0	0	0	0	0	0	0	0	0	0	0	0	0	0	0
TCGA-VQ-A91K-01A	1052637	10723	10587	10119	275	1108	5103	207	1309	18	484	1917	7997	61	0	0	467	78	140	0	0	39	0	0	21	37	74	168	0	43	25	34	0	87	54	0	0	288	138	26	253	26	206	25	122	48	160	253	0
TCGA-BR-4201-01A	92561	0	0	0	76	0	0	0	0	0	0	0	0	0	0	0	0	0	0	0	0	0	0	0	0	0	0	0	0	0	0	0	0	0	0	0	0	0	0	0	0	0	0	0	0	0	0	0	0
TCGA-VQ-A8P3-01A	900716	12473	12494	12176	415	1681	7138	305	1981	69	1933	4690	14318	208	171	35	957	93	279	111	126	59	120	0	23	36	146	1066	0	47	32	41	0	183	79	449	0	725	202	79	528	58	702	62	135	119	362	439	30
TCGA-HU-A4G8-01A	113173	0	0	0	0	0	0	0	0	0	0	0	0	0	0	0	0	0	0	0	0	0	0	0	0	0	0	0	0	0	0	0	0	0	0	0	0	0	0	0	0	0	0	0	0	0	0	0	0
TCGA-HU-A4GF-01A	2455534	0	0	0	0	0	0	0	0	0	0	0	0	0	0	0	0	0	0	0	0	0	0	0	0	0	0	0	0	0	0	0	0	0	0	0	0	0	0	0	0	0	0	0	0	0	0	0	0
TCGA-VQ-A924-01A	75010	6974	6118	5833	106	598	2018	72	548	0	230	1063	3774	0	0	0	229	38	48	0	42	21	0	0	0	12	18	0	0	0	0	0	0	35	23	0	0	0	73	0	104	13	93	0	37	0	53	87	0
TCGA-CG-5721-01A	3898653	0	0	0	987	0	0	0	0	0	0	0	0	769	1775	20	0	0	0	0	0	0	0	0	0	0	0	0	0	0	0	75	0	0	0	0	0	0	0	0	38	0	0	0	0	0	0	0	0
TCGA-CG-4476-01A	622768	0	0	0	0	0	0	0	0	0	0	0	0	0	0	0	0	0	0	0	0	0	0	0	0	0	0	0	0	0	0	0	0	0	0	0	0	0	0	0	0	0	0	0	0	0	0	0	0
TCGA-HU-A4HD-01A	6686013	0	0	0	0	0	0	0	0	0	0	0	0	0	0	0	0	0	0	0	0	0	0	0	0	0	0	0	0	0	0	0	0	0	0	0	0	0	0	0	0	0	0	0	0	0	0	0	0
TCGA-CG-4442-01A	316208	0	0	0	0	0	0	0	0	0	0	0	0	0	0	0	0	0	0	0	0	0	0	0	0	0	0	0	0	0	0	0	0	0	0	0	0	0	0	0	0	0	0	0	0	0	0	0	0
TCGA-BR-8365-01A	639518	114	84	95	12	0	0	0	0	0	0	0	0	35	175	0	0	0	0	0	0	0	0	0	0	0	0	0	0	0	0	0	0	0	0	0	0	0	0	0	0	0	0	0	0	0	0	0	0
TCGA-CD-A486-01A	4238137	0	0	0	0	0	0	0	0	0	0	0	0	0	0	0	0	0	0	0	0	0	0	0	0	0	0	0	0	0	0	0	0	0	0	0	0	0	0	0	0	0	0	0	0	0	0	0	0
TCGA-BR-6454-11A	8382599	0	0	0	159	0	0	0	0	0	0	0	0	340	2301	0	0	0	0	0	0	0	0	0	0	0	0	0	0	0	0	44	0	0	0	0	0	0	0	0	0	0	0	0	0	0	0	0	0
TCGA-BR-6566-01A	5210817	0	0	0	213	0	0	0	0	0	0	0	0	424	1627	0	0	0	0	0	0	0	0	0	0	0	0	0	0	0	0	53	0	0	0	0	0	0	0	0	0	0	0	0	0	0	0	0	0
TCGA-VQ-A8E3-01A	733695	19619	17727	17282	406	1927	6823	327	1774	38	1055	3320	11356	99	0	22	647	81	145	75	89	69	112	0	20	49	121	0	14	64	24	32	0	112	82	0	0	471	190	23	320	39	351	35	130	0	257	321	37
TCGA-VQ-A8P2-01A	2638714	4555	4977	4190	200	533	3367	104	946	31	411	1171	5140	120	0	0	390	51	187	0	0	24	57	0	0	20	44	0	0	0	31	39	0	64	42	0	0	0	73	15	156	26	286	32	89	49	134	219	0
TCGA-VQ-AA6J-01A	329229	26472	24932	23902	520	2417	7954	334	2133	48	1035	3107	14323	82	0	20	819	133	189	0	123	62	61	0	35	58	110	0	0	72	19	43	0	137	74	145	0	481	236	51	384	34	272	63	208	38	308	397	0
TCGA-HU-8608-01A	4494423	0	0	0	0	0	0	0	0	0	0	0	0	0	0	0	0	0	0	0	0	0	0	0	0	0	0	0	0	0	0	0	0	0	0	0	0	0	0	0	0	0	0	0	0	0	0	0	0
TCGA-BR-8380-01A	3390900	111	69	0	0	0	0	0	0	0	0	0	0	32	60	0	0	0	32	53	0	0	0	0	0	0	0	0	0	0	0	0	16	0	0	0	0	0	0	0	0	0	0	0	0	0	0	0	0
TCGA-BR-8683-01A	390192	0	0	0	0	0	0	0	0	0	0	0	0	0	0	0	0	0	0	0	0	0	0	0	0	0	0	0	0	0	0	0	0	0	0	0	0	0	0	0	0	0	0	0	0	0	0	0	0
TCGA-F1-A72C-01A	55207	11416	12011	10883	824	1369	12198	301	2943	71	1689	3162	14087	133	54	43	1506	211	268	117	164	134	82	0	38	73	240	1652	13	129	37	48	0	222	138	88	0	917	291	89	541	81	360	68	294	132	467	576	49
TCGA-BR-4367-01A	83916	0	0	0	96	0	0	0	0	0	0	0	0	0	0	0	0	0	0	0	0	0	0	0	0	0	0	0	0	0	0	0	0	0	0	0	0	0	0	0	0	0	0	0	0	0	0	0	0
TCGA-HU-A4G3-01A	698419	0	0	0	0	0	0	0	0	0	0	0	0	0	0	0	0	0	0	0	0	0	0	0	0	0	0	0	0	0	0	0	0	0	0	0	0	0	0	0	0	0	0	0	0	0	0	0	0
TCGA-BR-8366-01A	1365665	96	92	117	0	0	12	0	0	0	0	0	0	66	93	0	0	0	19	100	0	0	0	0	0	0	0	0	0	0	0	0	12	0	0	0	0	0	0	0	0	0	0	0	0	0	0	0	0
TCGA-BR-6452-01A	5105063	0	0	0	132	0	0	0	0	0	0	0	0	177	2173	0	0	0	0	0	0	0	0	0	0	0	0	0	0	0	0	0	0	0	0	0	0	0	0	0	0	0	0	0	0	0	0	0	0
TCGA-CD-8534-01A	586514	199	224	118	103	0	14	0	0	0	0	0	0	57	67	0	0	0	48	48	0	0	0	0	0	0	0	0	0	0	0	0	15	0	0	0	0	0	0	0	0	0	0	0	0	0	0	0	0
TCGA-VQ-A8PK-01A	109093	5815	5135	4979	121	542	1794	75	488	0	239	1276	3382	0	0	0	246	26	47	0	0	21	0	0	0	18	23	0	0	0	0	0	0	0	24	0	0	0	52	0	89	0	0	16	46	0	98	95	0
TCGA-RD-A8N4-01A	137224	8243	8222	7089	278	1076	4491	113	1276	30	1105	2965	9245	83	81	15	554	77	93	0	37	55	54	0	0	27	89	0	0	43	22	22	0	95	32	226	0	351	128	69	282	18	307	22	127	52	234	194	0
TCGA-BR-A44U-01A	121801	25833	25118	23049	1084	3036	16555	460	4665	100	1882	5925	27934	329	322	55	1514	271	348	98	208	150	209	0	38	66	289	350	16	152	34	86	0	311	146	370	0	415	364	108	796	76	681	100	412	59	715	741	61
TCGA-F1-6875-01A	1065946	1537	1570	1399	162	179	62	0	0	0	0	0	0	0	0	0	0	0	0	0	0	0	0	0	0	0	0	0	0	0	0	0	0	0	0	0	0	0	0	0	0	0	0	0	0	0	0	0	0
TCGA-IP-7968-11A	237405	239	134	155	34	0	20	0	0	0	0	0	0	62	103	14	0	0	28	126	0	0	0	0	0	0	16	0	0	0	0	18	34	0	11	0	0	0	0	0	0	0	0	0	93	0	0	0	0
TCGA-VQ-AA6F-01A	1708131	19334	18010	17605	448	1682	6563	239	1620	37	987	3925	10594	110	0	33	851	133	233	93	72	83	95	0	28	35	128	0	0	79	34	56	0	131	69	0	0	386	136	50	351	28	324	54	174	50	201	317	36
TCGA-BR-7197-01A	2630417	0	0	0	0	0	0	0	0	0	0	0	0	0	0	0	0	0	0	0	0	0	0	0	0	0	0	0	0	0	0	0	0	0	0	0	0	0	0	0	0	0	0	0	0	0	0	0	0
TCGA-BR-4369-01A	336265	0	0	0	0	0	0	0	0	0	0	0	0	0	0	0	0	0	0	0	0	0	0	0	0	0	0	0	0	0	0	0	0	0	0	0	0	0	0	0	0	0	0	0	0	0	0	0	0
TCGA-VQ-A91Y-01A	299078	15225	14443	12596	438	1369	7028	235	1746	60	965	3657	11293	90	50	30	916	112	185	103	69	62	131	0	22	58	114	172	0	79	29	37	0	126	75	126	0	221	183	58	387	40	278	33	179	57	278	388	32
TCGA-VQ-A8DT-01A	308076	14225	14972	12669	498	1874	7570	295	2035	55	1345	3560	14265	133	84	39	987	128	188	82	109	69	101	0	32	45	110	0	0	49	26	40	0	110	72	184	0	536	205	77	327	45	315	45	192	35	282	402	0
TCGA-RD-A7C1-01A	212095	5376	5757	5112	368	602	5533	154	1267	41	989	1908	6356	87	78	19	429	105	130	79	94	62	72	0	53	42	98	922	13	57	19	46	0	123	72	0	0	483	109	43	311	41	169	46	152	52	153	275	0
TCGA-D7-A6F0-01A	194531	2461	1856	1817	0	0	87	0	0	0	0	0	0	0	0	0	0	0	0	0	0	0	0	0	0	0	0	0	0	0	0	0	0	0	0	0	0	0	0	0	0	0	0	0	0	0	0	0	0
TCGA-CG-4460-01A	449955	0	0	0	0	0	0	0	0	0	0	0	0	0	0	0	0	0	0	0	0	0	0	0	0	0	0	0	0	0	0	0	0	0	0	0	0	0	0	0	0	0	0	0	0	0	0	0	0
TCGA-CG-5722-11A	10108580	0	0	0	176	0	0	0	0	0	0	0	92	249	1864	0	0	0	0	0	0	0	0	0	0	0	0	0	0	0	0	0	0	0	0	0	0	0	0	0	100	0	0	0	0	0	0	0	0
TCGA-BR-8369-01A	877859	250	296	225	32	0	0	0	0	0	0	0	0	0	49	0	0	0	14	0	0	0	0	0	0	0	0	0	0	0	0	0	11	0	0	0	0	0	0	0	0	0	0	0	0	0	0	0	0
TCGA-BR-8677-01A	627590	0	0	0	48	0	0	0	0	0	0	0	0	0	0	0	0	0	0	0	0	0	0	0	0	0	0	0	0	0	0	0	0	0	0	0	0	0	0	0	0	0	0	0	0	0	0	0	0
TCGA-VQ-AA64-01A	1323742	13880	13625	12736	401	1482	6097	215	1545	64	849	3201	10705	128	93	35	776	129	195	0	111	62	90	0	37	43	108	0	0	66	38	40	0	104	73	265	0	439	180	55	356	30	320	45	198	0	224	358	0
TCGA-D7-6822-01A	11373676	0	0	0	260	0	0	0	0	0	0	0	0	186	4305	0	0	0	0	0	0	0	0	0	0	0	0	0	0	0	0	0	0	0	0	0	0	0	0	0	0	0	0	0	0	0	0	0	0
TCGA-IN-A6RO-01A	142648	2743	2584	2408	194	343	2364	62	618	18	657	917	2972	47	51	0	413	60	53	0	23	16	0	0	0	16	32	359	0	35	0	0	0	60	22	84	0	137	59	26	136	12	84	22	61	41	97	133	0
TCGA-BR-8384-01A	744456	0	0	0	0	0	0	0	0	0	0	0	0	50	0	0	0	0	0	0	0	0	0	0	0	0	0	0	0	0	0	0	0	0	0	0	0	0	0	0	0	0	0	0	0	0	0	0	0
TCGA-VQ-A8PE-01A	663567	12200	10451	10240	255	1110	3452	156	980	26	500	2195	5723	57	0	0	359	73	95	0	45	36	0	0	0	0	58	0	0	27	0	17	0	62	27	0	0	359	101	25	162	15	220	17	101	0	118	164	0
TCGA-CG-4306-01A	256304	0	0	0	65	0	0	0	0	0	0	0	0	0	0	0	0	0	0	0	0	0	0	0	0	0	0	0	0	0	0	0	0	0	0	0	0	0	0	0	0	0	0	0	0	0	0	0	0
TCGA-BR-4267-01A	1258054	0	0	0	42	0	0	0	0	0	0	0	0	0	0	0	0	0	0	0	0	0	0	0	0	0	0	0	0	0	0	0	0	0	0	0	0	0	0	0	0	0	0	0	0	0	0	0	0
TCGA-BR-8077-01A	1170754	212	220	317	33	0	18	0	13	30	0	0	0	70	122	13	0	0	51	124	0	0	0	0	0	0	13	0	0	0	0	23	33	11	17	0	0	0	0	0	0	0	0	0	0	0	0	0	0
TCGA-RD-A8N1-01A	196706	11738	11794	10588	515	1221	7638	171	1896	63	974	2148	11383	110	0	27	905	114	188	113	108	59	52	0	24	51	106	438	0	71	33	35	0	149	72	186	0	325	162	74	314	58	321	42	187	54	306	354	0
TCGA-BR-6564-01A	10772663	0	0	0	486	0	0	0	0	0	0	0	0	557	3129	0	0	0	0	0	0	0	0	0	0	0	0	0	0	0	0	55	0	0	0	0	0	0	0	0	0	0	0	0	0	0	0	0	0
TCGA-BR-8484-01A	1007112	0	0	0	0	0	0	0	0	0	0	0	0	0	0	0	0	0	0	0	0	0	0	0	0	0	0	0	0	0	0	0	0	0	0	0	0	0	0	0	0	0	0	0	0	0	0	0	0
TCGA-D7-A748-01A	48280	21487	22461	19275	1465	2124	22554	610	5344	146	1580	5316	26229	283	70	31	2087	317	464	59	176	224	154	122	91	146	389	1107	34	231	117	86	0	372	221	0	0	925	508	99	872	137	599	150	504	134	688	1113	77
TCGA-BR-8373-01A	2070412	0	0	0	0	0	0	0	0	0	0	0	0	0	0	0	0	0	0	0	0	0	0	0	0	0	0	0	0	0	0	0	0	0	0	0	0	0	0	0	0	0	0	0	0	0	0	0	0
TCGA-VQ-A8P5-01A	614930	11211	10550	10207	265	1179	3975	164	1104	0	652	2989	7287	57	0	0	475	62	100	0	75	45	0	0	0	31	64	0	0	28	0	15	0	68	32	0	0	0	112	44	190	27	259	30	123	0	150	188	0
TCGA-BR-4187-01A	86328	0	0	0	35	0	0	0	0	0	0	0	0	0	0	0	0	0	0	0	0	0	0	0	0	0	0	0	0	0	0	0	0	0	0	0	0	0	0	0	0	0	0	0	0	0	0	0	0
TCGA-FP-8209-01A	777608	66	130	72	21	0	0	0	0	0	0	0	0	37	73	0	0	0	17	50	0	0	0	0	0	0	0	0	0	0	0	0	0	0	0	0	0	0	0	0	0	0	0	0	0	0	0	0	0
TCGA-BR-4294-01A	430523	0	0	0	61	0	0	0	0	0	0	0	0	0	0	0	0	0	0	0	0	0	0	0	0	0	0	0	0	0	0	0	0	0	0	0	0	0	0	0	0	0	0	0	0	0	0	0	0
TCGA-CG-4436-01A	203246	0	0	0	0	0	0	0	0	0	0	0	0	0	0	0	0	0	0	0	0	0	0	0	0	0	0	0	0	0	0	0	0	0	0	0	0	0	0	0	0	0	0	0	0	0	0	0	0
TCGA-HF-7132-01A	4363032	1339	923	1168	117	0	28	0	0	0	0	0	0	0	0	0	0	0	0	0	0	0	0	0	0	0	0	0	0	0	0	0	0	0	0	0	0	0	0	0	0	0	0	0	0	0	0	0	0
TCGA-VQ-AA6K-01A	519800	12792	11632	11499	293	1001	4459	201	1135	38	497	1605	6413	55	0	0	435	73	104	0	70	35	0	0	0	38	55	0	0	0	0	16	0	72	51	0	0	0	143	36	153	29	213	14	123	0	146	187	0
TCGA-BR-8286-01A	440097	159	113	97	0	0	0	0	0	0	0	0	0	0	58	0	0	0	23	0	0	0	0	0	0	0	0	0	0	0	0	0	0	0	0	0	0	0	0	0	0	0	0	0	0	0	0	0	0
TCGA-VQ-A8PP-01A	1026244	7155	6959	6704	171	592	2666	69	639	19	322	1247	4077	60	0	0	352	51	74	0	61	22	0	0	0	14	36	0	0	0	0	22	0	35	33	0	0	0	79	16	123	20	142	17	75	0	133	138	0
TCGA-IN-AB1V-11A	739878	9665	8866	8198	280	942	4175	197	1091	35	586	1945	6795	80	0	0	517	35	103	0	68	26	0	0	0	27	46	0	0	39	0	17	0	57	58	0	0	0	104	27	237	29	237	0	81	0	186	203	0
TCGA-IN-A7NU-01A	53423	8498	8330	7406	563	945	8514	161	2023	41	920	2187	8840	94	44	20	882	147	197	112	55	72	78	0	0	59	128	781	11	103	41	45	0	157	88	0	0	398	217	61	361	69	108	53	185	69	275	437	27
TCGA-BR-6454-01A	6818674	0	0	0	220	0	0	0	0	0	0	0	0	294	2552	0	0	0	0	0	0	0	0	0	0	0	0	0	0	0	0	0	0	0	0	0	0	0	0	0	0	0	0	0	0	0	0	0	0
TCGA-BR-8487-01A	460455	87	105	0	0	0	18	0	0	0	0	0	0	0	0	0	0	0	0	0	0	0	0	0	0	0	0	0	0	0	0	0	0	0	0	0	0	0	0	0	0	0	0	0	0	0	0	0	0
TCGA-VQ-A91Q-01A	419006	9292	8241	7864	186	866	3309	73	798	40	490	1933	4852	0	0	0	470	61	74	0	32	22	47	0	0	31	55	0	0	24	0	0	0	51	38	0	0	0	93	23	162	20	140	22	88	0	116	155	0
TCGA-D7-8578-01A	4291284	86	0	93	0	0	0	0	0	0	0	0	0	0	0	0	0	0	0	0	0	0	0	0	0	0	0	0	0	0	0	0	0	0	0	0	0	0	0	0	0	0	0	0	0	0	0	0	0
TCGA-BR-A4CS-01A	5601406	0	145	0	0	0	0	0	0	0	0	0	0	0	0	0	0	0	0	0	0	0	0	0	0	0	0	0	0	0	0	0	0	0	0	0	0	0	0	0	0	0	0	0	0	0	0	0	0
TCGA-FP-8211-01A	578232	162	184	221	26	0	0	0	0	0	0	0	0	41	73	0	0	0	33	54	0	0	0	0	0	0	0	0	0	0	0	0	11	0	0	0	0	0	0	0	0	0	0	0	0	0	0	0	0
TCGA-CD-5799-01A	8037590	0	0	0	404	0	0	0	0	0	0	0	0	349	1802	0	0	0	0	0	0	0	0	0	0	0	0	0	0	0	0	20	0	0	0	0	0	0	0	0	0	0	0	0	0	0	0	0	0
TCGA-RD-A7BS-01A	130451	8134	8985	7636	597	1044	9955	201	2226	46	620	1917	9845	140	60	20	1057	150	218	40	79	96	68	0	23	56	160	345	11	84	54	50	0	172	98	0	0	242	219	54	414	64	255	79	215	55	300	405	46
TCGA-CG-4437-01A	431551	0	0	0	221	0	0	0	0	0	0	0	0	386	388	0	0	0	0	0	0	0	0	0	0	0	0	0	0	0	0	29	0	0	0	0	0	0	0	0	0	0	0	0	0	0	0	0	0
TCGA-HU-A4H6-01A	3894065	117	0	173	21	0	0	0	0	0	0	0	0	0	260	0	0	0	0	0	0	0	0	0	0	0	0	0	0	0	0	0	0	0	0	0	0	0	0	0	71	0	0	0	0	0	0	0	0
TCGA-D7-6818-01A	8850422	0	0	0	237	0	0	0	0	0	0	0	0	300	1834	0	0	0	0	0	0	0	0	0	0	0	0	0	0	0	0	26	0	0	0	0	0	0	0	0	0	0	0	0	0	0	0	0	0
TCGA-CG-4438-01A	154511	0	0	0	77	0	0	0	0	0	0	0	0	0	0	0	0	0	0	0	0	0	0	0	0	0	0	0	0	0	0	0	0	0	0	0	0	0	0	0	0	0	0	0	0	0	0	0	0
TCGA-BR-4361-01A	109334	0	0	0	66	0	0	0	0	0	0	0	0	0	0	0	0	0	0	0	0	0	0	0	0	0	0	0	0	0	0	0	0	0	0	0	0	0	0	0	0	0	0	0	0	0	0	0	0
TCGA-BR-4368-01A	84647	0	0	0	0	0	0	0	0	0	0	0	0	0	0	0	0	0	0	0	0	0	0	0	0	0	0	0	0	0	0	0	0	0	0	0	0	0	0	0	0	0	0	0	0	0	0	0	0
TCGA-KB-A93H-01A	321983	20163	17732	17154	382	2354	6394	253	1812	79	946	4321	12270	88	0	19	859	106	197	0	90	62	69	0	33	42	120	0	12	41	24	35	0	107	51	0	0	494	168	52	323	44	352	25	195	0	275	332	0
TCGA-BR-8591-01A	679025	0	0	0	0	0	0	0	0	0	0	0	0	0	0	0	0	0	0	0	0	0	0	0	0	0	0	0	0	0	0	0	0	0	0	0	0	0	0	0	0	0	0	0	0	0	0	0	0
TCGA-HU-A4GX-01A	3908936	148	104	0	15	0	0	0	0	0	0	0	0	61	185	0	0	0	0	0	0	0	0	0	0	0	0	0	0	0	0	0	0	0	0	0	0	0	0	0	0	0	0	0	0	0	0	0	0
TCGA-R5-A7ZE-01B	222165	9087	9480	8808	575	1002	8728	253	2112	35	749	2029	12194	124	36	17	797	140	180	0	68	87	82	0	28	43	147	403	16	86	30	35	0	128	80	0	0	382	212	68	459	42	243	33	275	58	285	403	42
TCGA-BR-8680-01A	832109	612	651	360	0	0	13	0	0	0	0	0	93	0	99	0	0	0	0	0	0	0	0	0	0	0	0	0	0	0	0	0	0	0	0	0	0	0	0	0	0	0	0	0	0	0	0	0	0
TCGA-HU-8604-01A	836707	0	0	0	0	0	0	0	0	0	0	0	0	57	0	0	0	0	0	0	0	0	0	0	0	0	0	0	0	0	0	0	0	0	0	0	0	0	0	0	0	0	0	0	0	0	0	0	0
TCGA-CD-8529-01A	6167799	0	122	0	0	0	0	0	0	0	0	0	0	0	0	0	0	0	0	0	0	0	0	0	0	0	0	0	0	0	0	0	0	0	0	0	0	0	0	0	0	0	0	0	0	0	0	0	0
TCGA-D7-A4Z0-01A	1113417	116	0	0	0	0	0	0	0	0	0	0	0	0	0	0	0	0	0	0	0	0	0	0	0	0	0	0	0	0	0	0	0	0	0	0	0	0	0	0	0	0	0	0	0	0	0	0	0
TCGA-FP-7916-01A	2872829	57	60	79	0	0	0	0	0	0	0	0	0	0	0	0	0	0	0	0	0	0	0	0	0	0	0	0	0	0	0	0	0	0	0	0	0	0	0	0	0	0	0	0	0	0	0	0	0
TCGA-BR-4366-01A	168778	0	0	0	0	0	0	0	0	0	0	0	0	0	0	0	0	0	0	0	0	0	0	0	0	0	0	0	0	0	0	0	0	0	0	0	0	0	0	0	0	0	0	0	0	0	0	0	0
TCGA-CG-4440-01A	173064	0	0	0	0	0	0	0	0	0	0	0	0	0	0	0	0	0	0	0	0	0	0	0	0	0	0	0	0	0	0	0	0	0	0	0	0	0	0	0	0	0	0	0	0	0	0	0	0
TCGA-VQ-A923-01A	219021	14208	12702	12098	343	1278	5613	209	1446	45	803	3168	9542	72	80	19	587	110	163	0	84	39	60	0	0	28	77	0	0	44	21	30	0	81	65	0	0	336	153	35	252	30	164	35	160	0	202	330	0
TCGA-D7-6525-01A	3672976	0	0	0	138	0	0	0	0	0	0	0	0	243	2019	0	0	0	0	0	0	0	0	0	0	0	0	0	0	0	0	27	0	0	0	0	0	0	0	0	0	0	0	0	0	0	0	0	0
TCGA-F1-6874-01A	25795461	0	0	0	97	0	0	0	0	0	0	0	0	81	1869	0	0	0	0	0	0	0	0	0	0	0	0	0	0	0	0	0	0	0	0	0	0	0	0	0	0	0	0	0	0	0	0	0	0
TCGA-BR-8588-01A	882841	0	0	0	0	0	41	0	0	0	0	0	0	0	0	0	0	0	0	0	0	0	0	0	0	0	0	0	0	0	0	0	0	0	0	0	0	0	0	0	0	0	0	0	0	0	0	0	0
TCGA-HU-A4H0-01A	664675	0	0	0	0	0	0	0	0	0	0	0	0	0	0	0	0	0	0	0	0	0	0	0	0	0	0	0	0	0	0	0	0	0	0	0	0	0	0	0	0	0	0	0	0	0	0	0	0
TCGA-CD-A487-01A	1747078	0	111	0	0	0	0	0	0	0	0	0	0	0	215	0	0	0	0	0	0	0	0	0	0	0	0	0	0	0	0	0	0	0	0	0	0	0	0	0	0	0	0	0	0	0	0	0	0
TCGA-HU-A4GT-01A	95337	0	0	0	0	0	0	0	0	0	0	0	0	0	0	0	0	0	0	0	0	0	0	0	0	0	0	0	0	0	0	0	0	0	0	0	0	0	0	0	0	0	0	0	0	0	0	0	0
TCGA-VQ-AA6A-01A	958063	5178	5240	4542	144	429	2285	97	543	0	223	1002	3003	39	0	0	254	28	60	0	0	23	0	0	0	24	30	0	0	0	0	19	0	41	28	0	0	0	51	19	123	0	90	26	70	0	87	137	0
[truncated: 4,549 more columns]
