# Supplementary material for: Bidirectional Mediation Effects between Intratumoral Microbiome and Host DNA Methylation Changes Contribute to Stomach Adenocarcinoma
Source: Microbiol Spectr. 2023 Jun 1;11(4):e00904-23. doi: 10.1128/spectrum.00904-23 (PMC10434028; doi:10.1128/spectrum.00904-23)
Supplement: Supplemental file 3 — Tables S3 to S5. Download spectrum.00904-23-s0003.xlsx, XLSX file, 5.9 MB [file spectrum.00904-23-s0003.xlsx]

## Sheet: descriptions
Table S3	contaminants list
Table S4	Bacteria component table (genera) after decontamination
Table S5	Bacteria component table (species level) after decontamination

## Sheet: S3
genera	species	blank_list	re_allow
g__Klebsiella	g__Pseudomonas.s__Pseudomonas_sp._MTM4	g__Afipia	Cellvibrio
g__Xenorhabdus	g__Pseudomonas.s__Pseudomonas_sp._FDAARGOS_380	g__Aquabacteriume	Dictyoglomus
g__Acidovorax	g__Pseudomonas.s__Pseudomonas_trivialis	g__Asticcacaulis	Methylophilus
g__Simplicispira	g__Pseudomonas.s__Pseudomonas_fulva	g__Aurantimonas	Pelobacter
g__Variovorax	g__Pseudomonas.s__Pseudomonas_chlororaphis	g__Beijerinckia	Phenylobacterium
g__Leptothrix	g__Pseudomonas.s__Pseudomonas_antarctica	g__Bosea	Shewanella
g__Alcaligenes	g__Acinetobacter.s__Acinetobacter_nosocomialis	g__Bradyrhizobium	Myxococcus
g__Phreatobacter	g__Acinetobacter.s__Acinetobacter_venetianus	g__Brevundimonas	Stigmatella
g__Parasphingopyxis	g__Acinetobacter.s__Acinetobacter_indicus	g__Caulobacter	Cystobacter
g__Sphingorhabdus	g__Acinetobacter.s__Acinetobacter_schindleri	g__Craurococcus	Chondromyces
g__Polymorphum	g__Acinetobacter.s__Acinetobacter_septicus	g__Devosia	Nannocystis
g__Magnetospirillum	g__Vibrio.s__Vibrio_harveyi	g__Hoefleae	Vitreoscilla
g__Campylobacter	g__Photobacterium.s__Photobacterium_damselae	g__Mesorhizobium	Herpetosiphon
g__Sulfurospirillum	g__Enterobacter.s__Enterobacter_kobei	g__Methylobacterium	Lysobacter
g__Lacrimispora	g__Enterobacter.s__Enterobacter_soli	g__Novosphingobium	Simonsiella
g__Mediterraneibacter	g__Klebsiella.s__Klebsiella_pneumoniae	g__Ochrobactrum	Caulobacter
g__Fastidiosipila	g__Klebsiella.s__Klebsiella_oxytoca	g__Paracoccus	Hyphomicrobium
g__Arachnia	g__Serratia.s__Serratia_grimesii	g__Pedomicrobium	Hyphomonas
g__Leifsonia	g__Xanthomonas.s__Xanthomonas_sp._SI	g__Phyllobacteriume	Stella
g__Kocuria	g__Rheinheimera.s__Rheinheimera_sp._D18	g__Rhizobium	Gallionella
g__Glutamicibacter	g__Burkholderia.s__Burkholderia_ubonensis	g__Roseomonas	Flectobacillus
g__Mycobacterium	g__Burkholderia.s__Burkholderia_ambifaria	g__Sphingobium	Runella
g__Nakamurella	g__Burkholderia.s__Burkholderia_anthina	g__Sphingomona	Spirosoma
g__Geodermatophilus	g__Burkholderia.s__Burkholderia_lata	g__Sphingopyxis	Gemmata
g__Epidermidibacterium	g__Burkholderia.s__Burkholderia_pyrrocinia	g__Acidovorax	Pirellula
g__Aquihabitans	g__Paraburkholderia.s__Paraburkholderia_caffeinilytica	g__Azoarcuse	Isosphaera
g__Rubrobacter	g__Paraburkholderia.s__Paraburkholderia_caledonica	g__Azospira	Methylocystis
g__Fischerella	g__Cupriavidus.s__Cupriavidus_pauculus	g__Burkholderia	Borrelia
	g__Cupriavidus.s__Cupriavidus_metallidurans	g__Comamonas	Spirochaeta
	g__Hydrogenophaga.s__Hydrogenophaga_sp._BA0156	g__Cupriavidus	Treponema
	g__Comamonas.s__Comamonas_aquatica	g__Curvibacter	Leptospira
	g__Comamonas.s__Comamonas_odontotermitis	g__Delftiae	Leptospirillum
	g__Acidovorax.s__Acidovorax_sp._KKS102	g__Duganella	Aquaspirillum
	g__Acidovorax.s__Acidovorax_sp._1608163	g__Herbaspirillum	Azospirillum
	g__Acidovorax.s__Acidovorax_avenae	g__Janthinobacterium	Campylobacter
	g__Simplicispira.s__Simplicispira_suum	g__Kingella	Helicobacter
	g__Variovorax.s__Variovorax_sp._WDL1	g__Leptothrix	Achromobacter
	g__Massilia.s__Massilia_sp._NP310	g__Limnobactere	Alteromonas
	g__Herbaspirillum.s__Herbaspirillum_huttiense	g__Massilia	Brucella
	g__Leptothrix.s__Leptothrix_cholodnii	g__Methylophilus	Flavobacterium
	g__Rhizobacter.s__Rhizobacter_gummiphilus	g__Methyloversatilise	Francisella
	g__Rhizobacter.s__Rhizobacter_sp._AJA081.3	g__Oxalobacter	Paracoccus
	g__Rubrivivax.s__Rubrivivax_gelatinosus	g__Pelomonas	Thermus
	g__Achromobacter.s__Achromobacter_denitrificans		Xanthobacter
	g__Achromobacter.s__Achromobacter_deleyi	g__Polaromonase	Comamonas
	g__Alcaligenes.s__Alcaligenes_faecalis	g__Ralstonia	Pseudomonas
	g__Thauera.s__Thauera_sp._MZ1T	g__Schlegelella	Xanthomonas
	g__Neisseria.s__Neisseria_sicca	g__Sulfuritalea	Zoogloea
	g__Mesorhizobium.s__Mesorhizobium_sp._NZP2298	g__Undibacterium	Azotobacter
	g__Mesorhizobium.s__Mesorhizobium_sp._M3A.F.Ca.ET.080.04.2.1	g__Variovorax	Agrobacterium
	g__Rhizobium.s__Rhizobium_pusense	g__Acinetobacter	Bradyrhizobium
	g__Bradyrhizobium.s__Bradyrhizobium_sp._ORS_285	g__Enhydrobacter	Rhizobium
	g__Bradyrhizobium.s__Bradyrhizobium_japonicum	g__Enterobacter	Methylobacillus
	g__Bradyrhizobium.s__Bradyrhizobium_zhanjiangense	g__Escherichia	Methylobacterium
	g__Bradyrhizobium.s__Bradyrhizobium_canariense	g__Nevskia	Methylococcus
	g__Methylobacterium.s__Methylobacterium_durans	g__Pseudomonas	Methylomonas
	g__Methylorubrum.s__Methylorubrum_populi	g__Pseudoxanthomonas	Methylosinus
	g__Phreatobacter.s__Phreatobacter_stygius	g__Psychrobacter	Methylobacter
	g__Bosea.s__Bosea_sp._ANAM02	g__Stenotrophomonas	Acetobacter
	g__Sphingomonas.s__Sphingomonas_panacis	g__Xanthomonas	Gluconobacter
	g__Sphingomonas.s__Sphingomonas_sp._CL5.1	g__Aeromicrobium	Legionella
	g__Sphingomonas.s__Sphingomonas_sp._PAMC26645	g__Arthrobacter	Fluoribacter
	g__Sphingomonas.s__Sphingomonas_koreensis	g__Beutenbergia	Tatlockia
	g__Sphingobium.s__Sphingobium_fuliginis	g__Brevibacterium	Acinetobacter
	g__Sphingobium.s__Sphingobium_sp._TKS	g__Corynebacterium	Moraxella
	g__Sphingobium.s__Sphingobium_sp._YG1	g__Curtobacterium	Neisseria
	g__Novosphingobium.s__Novosphingobium_sp._P6W	g__Dietzia	Psychrobacter
	g__Novosphingobium.s__Novosphingobium_sp._EMRT.2	g__Geodermatophilus	Thermomicrobium
	g__Parasphingopyxis.s__Parasphingopyxis_algicola	g__Janibacter	Alcaligenes
	g__Qipengyuania.s__Qipengyuania_flava	g__Kocuria	Bordetella
	g__Paracoccus.s__Paracoccus_suum	g__Microbacterium	Acidiphilium
	g__Paracoccus.s__Paracoccus_zhejiangensis	g__Micrococcus	Ochrobactrum
	g__Polymorphum.s__Polymorphum_gilvum	g__Microlunatus	Beijerinckia
	g__Roseomonas.s__Roseomonas_gilardii	g__Patulibacter	Chromobacterium
	g__Magnetospirillum.s__Magnetospirillum_gryphiswaldense	g__Propionibacteriume	Eikenella
	g__Brevundimonas.s__Brevundimonas_sp._M20	g__Rhodococcus	Zymomonas
	g__Brevundimonas.s__Brevundimonas_nasdae	g__Tsukamurella	Citrobacter
	g__Brevundimonas.s__Brevundimonas_goettingensis	g__Abiotrophia	Enterobacter
	g__Sulfurospirillum.s__Sulfurospirillum_sp._ACSTCE	g__Bacillus	Escherichia
	g__Streptococcus.s__Streptococcus_sp._HSISS2	g__Brevibacillus	Klebsiella
	g__Streptococcus.s__Streptococcus_sp._HSISM1	g__Brochothrix	Kluyvera
	g__Streptococcus.s__Streptococcus_gordonii	g__Facklamia	Morganella
	g__Streptococcus.s__Streptococcus_gwangjuense	g__Paenibacillus	Proteus
	g__Streptococcus.s__Streptococcus_pantholopis	g__Streptococcus	Providencia
	g__Streptococcus.s__Streptococcus_pneumoniae	g__Chryseobacterium	Salmonella
	g__Streptococcus.s__Streptococcus_pyogenes	g__Dyadobacter	Shigella
	g__Carnobacterium.s__Carnobacterium_maltaromaticum	g__Flavobacterium	Xenorhabdus
	g__Enterococcus.s__Enterococcus_faecium	g__Hydrotalea	Yersinia
	g__Enterococcus.s__Enterococcus_cecorum	g__Niastella	Arsenophonus
	g__Lacrimispora.s__Lacrimispora_saccharolytica	g__Olivibacter	Aeromonas
	g__Fastidiosipila.s__Fastidiosipila_sanguinis	g__Pedobacter	Photobacterium
	g__Microlunatus.s__Microlunatus_sagamiharensis	g__Wautersiella	Vibrio
	g__Tessaracoccus.s__Tessaracoccus_flavus	g__Deinococcus	Plesiomonas
	g__Tessaracoccus.s__Tessaracoccus_sp._MC1865		Actinobacillus
	g__Tessaracoccus.s__Tessaracoccus_sp._J1M15		Haemophilus
	g__Brevilactibacter.s__Brevilactibacter_coleopterorum		Pasteurella
	g__Brevilactibacter.s__Brevilactibacter_sp._MC1595		Anaplasma
	g__Arachnia.s__Arachnia_propionica		Bartonella
	g__Microbacterium.s__Microbacterium_sp._PM5		Coxiella
	g__Microbacterium.s__Microbacterium_sp._WY121		Rickettsia
	g__Microbacterium.s__Microbacterium_oxydans		Chlamydia
	g__Microbacterium.s__Microbacterium_aurum		Bacteroides
	g__Agrococcus.s__Agrococcus_sp._Marseille.Q4369		Butyrivibrio
	g__Kocuria.s__Kocuria_rosea		Fibrobacter
	g__Kocuria.s__Kocuria_varians		Porphyromonas
	g__Micrococcus.s__Micrococcus_sp._KD337.16		Prevotella
	g__Arthrobacter.s__Arthrobacter_citreus		Roseburia
	g__Arthrobacter.s__Arthrobacter_sp._zg.ZUI227		Wolinella
	g__Brevibacterium.s__Brevibacterium_linens		Oxalobacter
	g__Dermacoccus.s__Dermacoccus_sp._PAMC28757		Fusobacterium
	g__Ornithinimicrobium.s__Ornithinimicrobium_sp._HY006		Syntrophomonas
	g__Corynebacterium.s__Corynebacterium_variabile		Pectinatus
	g__Corynebacterium.s__Corynebacterium_xerosis		Ruminobacter
	g__Corynebacterium.s__Corynebacterium_phocae		Desulfovibrio
	g__Corynebacterium.s__Corynebacterium_efficiens		Desulfuromonas
	g__Corynebacterium.s__Corynebacterium_matruchotii		Desulfobulbus
	g__Mycobacterium.s__Mycobacterium_paragordonae		Desulfococcus
	g__Rhodococcus.s__Rhodococcus_sp._B7740		Desulfomicrobium
	g__Pseudonocardia.s__Pseudonocardia_sp._AL041005.10		Acidaminococcus
	g__Saccharomonospora.s__Saccharomonospora_glauca		Megasphaera
	g__Actinomyces.s__Actinomyces_sp._oral_taxon_171		Nitrosomonas
	g__Actinomyces.s__Actinomyces_sp._oral_taxon_414		Thiobacillus
	g__Nakamurella.s__Nakamurella_sp._s14.144		Thiomicrospira
	g__Geodermatophilus.s__Geodermatophilus_obscurus		Hydrogenobacter
	g__Epidermidibacterium.s__Epidermidibacterium_keratini		Ehrlichia
	g__Aquihabitans.s__Aquihabitans_sp._G128		Wolbachia
	g__Rubrobacter.s__Rubrobacter_sp._SCSIO_52909		Bdellovibrio
	g__Fischerella.s__Fischerella_sp._NIES.3754		Herbaspirillum
	g__Prevotella.s__Prevotella_enoeca		Oceanospirillum
	g__Prevotella.s__Prevotella_jejuni		Selenomonas
	g__Porphyromonas.s__Porphyromonas_cangingivalis		Cytophaga
	g__Tannerella.s__Tannerella_sp._oral_taxon_HOT.286		Flexibacter
	g__Chryseobacterium.s__Chryseobacterium_sp.		Saprospira
	g__Chryseobacterium.s__Chryseobacterium_manosquense		Sporocytophaga
	g__Treponema.s__Treponema_phagedenis		Weeksella
	g__Treponema.s__Treponema_succinifaciens		Capnocytophaga
	g__Treponema.s__Treponema_parvum		Beggiatoa
	g__Treponema.s__Treponema_ruminis		Microscilla
	g__Treponema.s__Treponema_sp._OMZ_838		Thiothrix
	g__Treponema.s__Treponema_sp._RCC2812		Erythrobacter
	g__Thermosulfuriphilus.s__Thermosulfuriphilus_ammonigenes		Chromatium
			Ectothiorhodospira
			Thiocapsa
			Rhodobacter
			Rhodocyclus
			Rhodomicrobium
			Rhodopila
			Rhodopseudomonas
			Rhodospirillum
			Chlorobium
			Prosthecochloris
			Chloroflexus
			Porphyrobacter
			Chlorogloeopsis
			Microcystis
			Synechococcus
			Synechocystis
			Pseudanabaena
			Spirulina
			Oscillatoria
			Anabaena
			Nostoc
			Calothrix
			Fischerella
			Phormidium
			Scytonema
			Trichodesmium
			Prochlorococcus
			Prochlorothrix
			Nitrosococcus
			Nitrospira
			Piscirickettsia
			Leuconostoc
			Pediococcus
			Peptostreptococcus
			Ruminococcus
			Micrococcus
			Staphylococcus
			Deinococcus
			Streptococcus
			Enterococcus
			Lactococcus
			Marinococcus
			Planococcus
			Aerococcus
			Gemella
			Atopobium
			Bacillus
			Clostridium
			Desulfotomaculum
			Sporosarcina
			Clavibacter
			Lactobacillus
			Listeria
			Renibacterium
			Erysipelothrix
			Kurthia
			Alloiococcus
			Actinomyces
			Arthrobacter
			Bifidobacterium
			Brevibacterium
			Cellulomonas
			Corynebacterium
			Eubacterium
			Thermodesulfobacterium
			Propionibacterium
			Thermoanaerobacter
			Mycobacterium
			Amycolatopsis
			Nocardia
			Rhodococcus
			Saccharopolyspora
			Nocardioides
			Pseudonocardia
			Actinopolyspora
			Saccharomonospora
			Frankia
			Geodermatophilus
			Dermatophilus
			Actinoplanes
			Micromonospora
			Streptomyces
			Actinomadura
			Planomonospora
			Streptosporangium
			Nocardiopsis
			Streptoalloteichus
			Thermomonospora
			Thermoactinomyces
			Kibdelosporangium
			Curtobacterium
			Tropheryma
			Aeromicrobium
			Pimelobacter
			Mobiluncus
			Gordonia
			Sphaerobacter
			Tsukamurella
			Kitasatospora
			Saccharothrix
			Sporolactobacillus
			Anaeroplasma
			Mycoplasma
			Ureaplasma
			Spiroplasma
			Acholeplasma
			Asteroleplasma
			Methanobacterium
			Methanobrevibacter
			Methanococcus
			Methanocorpusculum
			Methanogenium
			Methanospirillum
			Methanomicrobium
			Methanosarcina
			Methanolobus
			Methanosaeta
			Archaeoglobus
			Haloarcula
			Halobacterium
			Halococcus
			Thermococcus
			Thermofilum
			Desulfurococcus
			Pyrobaculum
			Staphylothermus
			Sulfolobus
			Desulfobacter
			Desulfobacterium
			Desulfosarcina
			Methanoplanus
			Methanosphaera
			Halanaerobium
			Haliscomenobacter
			Flexistipes
			Desulfomonile
			Arhodomonas
			Xylella
			Acetonema
			Sporomusa
			Thermosipho
			Fervidobacterium
			Teredinibacter
			Roseobacter
			Heliobacterium
			Gardnerella
			Cardiobacterium
			Hirschia
			Symbiobacterium
			Verrucomicrobium
			Vagococcus
			Peptococcus
			Marinobacter
			Halomonas
			Carnobacterium
			Synergistes
			Brochothrix
			Acidianus
			Acidovorax
			Azoarcus
			Globicatella
			Magnetospirillum
			Suttonella
			Anaerobiospirillum
			Sphingomonas
			Thiocystis
			Sulfobacillus
			Acidothermus
			Lachnospira
			Heliobacillus
			Rhodoferax
			Rubrivivax
			Gloeothece
			Lyngbya
			Phyllobacterium
			Sinorhizobium
			Rikenella
			Arcobacter
			Chelatococcus
			Desulfobacula
			Colwellia
			Geobacter
			Petrotoga
			Ornithobacterium
			Marinomonas
			Thermodesulfovibrio
			Arcanobacterium
			Sphingobacterium
			Hydrogenovibrio
			Thermoanaerobacterium
			Planobispora
			Alicyclobacillus
			Amphibacillus
			Dolosigranulum
			Microlunatus
			Rhodoplanes
			Veillonella
			Photorhabdus
			Brachyspira
			Syntrophobacter
			Rhodothermus
			Janthinobacterium
			Helcococcus
			Aminobacter
			Burkholderia
			Thiomonas
			Iodobacter
			Leptotrichia
			Sebaldella
			Buchnera
			Leptonema
			Rothia
			Kingella
			Halothermothrix
			Desulfurella
			Coprococcus
			Kinetoplastibacterium
			Thauera
			Gloeobacter
			Zymobacter
			Coriobacterium
			Agromyces
			Microbacterium
			Rathayibacter
			Candidatus Phytoplasma
			Acetobacterium
			Acidobacterium
			Kineococcus
			Luteococcus
			Exiguobacterium
			Neorickettsia
			Rhodovulum
			Rhodobium
			Candidatus Liberibacter
			Rahnella
			Cycloclasticus
			Telluria
			Variovorax
			Riemerella
			Simkania
			Brevinema
			Blattabacterium
			Sphaerotilus
			Streptobacillus
			Sporichthya
			Dactylosporangium
			Nitrosospira
			Arthrospira
			Acetivibrio
			Bilophila
			Desulfacinum
			Holophaga
			Dermabacter
			Desulfitobacterium
			Desulfuromusa
			Dietzia
			Thermocrispum
			Blastococcus
			Sorangium
			Methylomicrobium
			Dialister
			Methylophaga
			Stenotrophomonas
			Sutterella
			Actinosynnema
			Tissierella
			Brevundimonas
			Lawsonia
			Metallosphaera
			Chromohalobacter
			Rubrobacter
			Anaerobranca
			Thermopallium
			Ammonifex
			Kutzneria
			Brachybacterium
			Jonesia
			Promicromonospora
			Syntrophus
			Tolumonas
			Cyanothece
			Johnsonella
			Catonella
			Caldicellulosiruptor
			Ferrimonas
			Polynucleobacter
			Paenibacillus
			Filifactor
			Moorella
			Oxobacter
			Oxalophagus
			Microcoleus
			Geothrix
			Sporobacter
			Leucothrix
			Desulfonema
			Desulfohalobium
			Halobacillus
			Salinicoccus
			Methanoculleus
			Abiotrophia
			Geovibrio
			Pseudobutyrivibrio
			Entomoplasma
			Mesoplasma
			Oenococcus
			Weissella
			Agrococcus
			Halocella
			Orenia
			Picrophilus
			Devosia
			Dethiosulfovibrio
			Leptolyngbya
			Hydrogenophaga
			Pedomicrobium
			Lautropia
			Desulfobotulus
			Microbulbifer
			Marinobacterium
			Prosthecobacter
			Ralstonia
			Candidatus Arthromitus
			Kineosporia
			Psychroserpens
			Gelidibacter
			Acetomicrobium
			Acidocella
			Desulfofustis
			Wigglesworthia
			Salinivibrio
			Tetragenococcus
			Natroniella
			Mitsuokella
			Myxosarcina
			Xenococcus
			Anaerofilum
			Polaribacter
			Polaromonas
			Desulfonatronovibrio
			Pseudoalteromonas
			Desulfospira
			Pantoea
			Intrasporangium
			Catellatospora
			Thiodictyon
			Janibacter
			Nakamurella
			Deferribacter
			Acidimicrobium
			Octadecabacter
			Hyperthermus
			Chroococcidiopsis
			Planktothrix
			Aneurinibacillus
			Brevibacillus
			Schwartzia
			Leucobacter
			Dehalobacter
			Couchioplanes
			Halorubrum
			Microvirgula
			Thiorhodococcus
			Kocuria
			Nesterenkonia
			Kytococcus
			Sulfurospirillum
			Vogesella
			Moritella
			Actinocorallia
			Glycomyces
			Spirillospora
			Blastochloris
			Skermania
			Chryseobacterium
			Empedobacter
			Bergeyella
			Marinilabilia
			Persicobacter
			Alcanivorax
			Sulfitobacter
			Halogeometricum
			Desulfobacca
			Sanguibacter
			Holdemania
			Dehalococcoides
			Thiorhodovibrio
			Geitlerinema
			Natrialba
			Natronomonas
			Nevskia
			Carnimonas
			Marinospirillum
			Actinoalloteichus
			Cryptosporangium
			Meiothermus
			Facklamia
			Desulfonatronum
			Psychromonas
			Rheinheimera
			Sporotomaculum
			Mesorhizobium
			Cyclobacterium
			Coprothermobacter
			Aquamicrobium
			Orientia
			Cryobacterium
			Tindallia
			Rhodospira
			Azomonas
			Frateuria
			Hydrogenophilus
			Flexithrix
			Lewinella
			Brenneria
			Waddlia
			Methylarcula
			Tessaracoccus
			Dechloromonas
			Methylocaldum
			Thermaerobacter
			Roseovarius
			Maricaulis
			Ferroplasma
			Rhodanobacter
			Neptunomonas
			Mannheimia
			Halothece
			Thermobacillus
			Myroides
			Asticcacaulis
			Craurococcus
			Paracraurococcus
			Succinispira
			Desulfosporosinus
			Chitinophaga
			Heliorestis
			Denitrobacterium
			Delftia
			Aminomonas
			Methanofollis
			Thermanaerovibrio
			Aminobacterium
			Methylovorus
			Prosthecomicrobium
			Centipeda
			Anaerovibrio
			Thiolamprovum
			Trichococcus
			Corallococcus
			Parachlamydia
			Psychroflexus
			Luteimonas
			Pseudoxanthomonas
			Desulfonispora
			Thermobifida
			Nonomuraea
			Formivibrio
			Propionivibrio
			Succinimonas
			Palaeococcus
			Propionispira
			Syntrophococcus
			Slackia
			Eggerthella
			Cryptobacterium
			Hippea
			Virgibacillus
			Sodalis
			Pedobacter
			Verrucosispora
			Beutenbergia
			Williamsia
			Allochromatium
			Marichromatium
			Thiococcus
			Halorhodospira
			Phaeospirillum
			Rhodothalassium
			Rhodovibrio
			Bosea
			Mogibacterium
			Roseospira
			Marmoricola
			Modestobacter
			Natrinema
			Ignavigranum
			Desulfocella
			Glaciecola
			Gluconacetobacter
			Natronincola
			Hymenobacter
			Oligella
			Acrocarpospora
			Asaia
			Ketogulonicigenium
			Pandoraea
			Roseateles
			Roseivivax
			Thermicanus
			Ruegeria
			Alkalibacterium
			Papillibacter
			Chloroherpeton
			Coprobacillus
			Methanomethylovorans
			Collinsella
			Stanieria
			Gloeocapsa
			Cyanobacterium
			Streptomonospora
			Cellulophaga
			Tenacibaculum
			Symploca
			Cupriavidus
			Ensifer
			Thioalkalivibrio
			Desulfotalea
			Desulfofaba
			Halothiobacillus
			Anabaenopsis
			Leifsonia
			Alishewanella
			Muricauda
			Ignatzschineria
			Zobellia
			Pseudoramibacter
			Candidatus Carsonella
			Tepidimonas
			Alkaliphilus
			Desulfotignum
			Micropruina
			Actinopolymorpha
			Granulicatella
			Denitrovibrio
			Bulleidia
			Anaerorhabdus
			Filomicrobium
			Acidithiobacillus
			Thermithiobacillus
			Salana
			Dyadobacter
			Roseiflexus
			Ferrimicrobium
			Haloterrigena
			Brackiella
			Roseomonas
			Ornithinimicrobium
			Syntrophothermus
			Geobacillus
			Oceanimonas
			Carboxydothermus
			Limnobacter
			Alkalilimnicola
			Olsenella
			Idiomarina
			Knoellia
			Aerosphaera
			Thalassomonas
			Quatrionicoccus
			Thermacetogenium
			Lachnobacterium
			Thermomonas
			Selenihalanaerobacter
			Salegentibacter
			Turicella
			Methanothermobacter
			Bacteriovorax
			Dendrosporobacter
			Halorhabdus
			Salinibacter
			Azovibrio
			Azonexus
			Azospira
			Thermobispora
			Finegoldia
			Halonatronum
			Anoxybacillus
			Thermobrachium
			Heliophilum
			Anaerosinus
			Xenophilus
			Starkeya
			Stappia
			Ahrensia
			Oceanicaulis
			Aequorivita
			Kozakia
			Georgenia
			Thiorhodospira
			Gallibacterium
			Methanothermococcus
			Anaeroglobus
			Dysgonomonas
			Reichenbachiella
			Jeotgalibacillus
			Cellulosimicrobium
			Hahella
			Moellerella
			Albibacter
			Ureibacillus
			Marinitoga
			Anaeromyxobacter
			Haliangium
			Magnetococcus
			Peptoniphilus
			Gallicola
			Oerskovia
			Vulcanisaeta
			Sphingobium
			Novosphingobium
			Sphingopyxis
			Anaerococcus
			Sporanaerobacter
			Caminicella
			Kaistia
			Cyanobium
			Ilyobacter
			Laribacter
			Hydrogenobaculum
			Rhodoblastus
			Salinispora
			Sneathia
			Thalassospira
			Halosimplex
			Eremococcus
			Tistrella
			Inquilinus
			Thermovibrio
			Victivallis
			Gemmatimonas
			Allobaculum
			Ramlibacter
			Anaerophaga
			Shuttleworthia
			Opitutus
			Arenibacter
			Carboxydocella
			Cetobacterium
			Salinisphaera
			Aurantimonas
			Rubritepida
			Kribbella
			Oceanobacillus
			Persephonella
			Varibaculum
			Marinithermus
			Microvirga
			Agitococcus
			Acetoanaerobium
			Caldithrix
			Thalassolituus
			Enterovibrio
			Jannaschia
			Dorea
			Leisingera
			Nautilia
			Conexibacter
			Marinilactibacillus
			Allofustis
			Thermoleophilum
			Tannerella
			Caldimonas
			Oceanobacter
			Terasakiella
			Scardovia
			Parascardovia
			Methanocaldococcus
			Methanotorris
			Methanosalsum
			Candidatus Pelagibacter
			Lampropedia
			Caldisphaera
			Brumimicrobium
			Meniscus
			Paraliobacillus
			Alicycliphilus
			Sulfurimonas
			Zooshikella
			Collimonas
			Propionimicrobium
			Halomicrobium
			Tepidiphilus
			Derxia
			Candidatus Blochmannia
			Dickeya
			Cobetia
			Zavarzinia
			Skermanella
			Gemmobacter
			Labrys
			Desulfonauticus
			Anaerostipes
			Solirubrobacter
			Parvularcula
			Oceanithermus
			Sulfurihydrogenibium
			Micavibrio
			Histophilus
			Enhygromyxa
			Croceibacter
			Faecalibacterium
			Chamaesiphon
			Garciella
			Desulfatibacillum
			Kordia
			Mastigocladopsis
			Byssovorax
			Kofleria
			Desulfothermus
			Oceanisphaera
			Yaniella
			Formosa
			Thermodesulfobium
			Cerasibacillus
			Pannonibacter
			Jeotgalicoccus
			Streptacidiphilus
			Reinekea
			Chitinibacter
			Saccharibacter
			Dyella
			Saccharospirillum
			Mesonia
			Belliella
			Hylemonella
			Anaerolinea
			Caldilinea
			Candidatus Portiera
			Propionicimonas
			Ulvibacter
			Pseudorhodobacter
			Alistipes
			Akkermansia
			Chitinimonas
			Hespellia
			Thermodesulfatator
			Crinalium
			Hydrocarboniphaga
			Anaerotruncus
			Gillisia
			Loktanella
			Nitratireductor
			Grimontia
			Crocinitomix
			Algoriphagus
			Cryomorpha
			Marvinbryantia
			Caldanaerobacter
			Robiginitalea
			Maribacter
			Mahella
			Natronolimnobius
			Myceligenerans
			Ethanoligenens
			Soehngenia
			Isoptericola
			Pseudoclavibacter
			Chlorobaculum
			Parvibaculum
			Lentisphaera
			Kerstersia
			Pseudovibrio
			Thermosinus
			Agarivorans
			Pleomorphomonas
			Kangiella
			Thermobaculum
			Malikia
			Millisia
			Anaerofustis
			Blastopirellula
			Rhodopirellula
			Sulfurovum
			Serinicoccus
			Alkalimonas
			Owenweeksia
			Rhodovarius
			Nitratiruptor
			Nitratifractor
			Atopococcus
			Catabacter
			Geopsychrobacter
			Nicoletella
			Candidatus Cardinium
			Alkalibacter
			Hoeflea
			Thermincola
			Aquiflexum
			Candidatus Amoebophilus
			Jiangella
			Candidatus Protochlamydia
			Odoribacter
			Leeuwenhoekiella
			Stackebrandtia
			Tepidimicrobium
			Thioclava
			Winogradskyella
			Sulfuricurvum
			Alkaliflexus
			Segniliparus
			Kordiimonas
			Pontibacillus
			Aquimarina
			Roseivirga
			Advenella
			Aminiphilus
			Thermosediminibacter
			Avibacterium
			Laceyella
			Thermoflavimicrobium
			Gramella
			Silanimonas
			Martelella
			Desulfitibacter
			Haloquadratum
			Proteiniphilum
			Rubellimicrobium
			Terrimonas
			Adhaeribacter
			Silvimonas
			Phaeobacter
			Endozoicomonas
			Pusillimonas
			Halolactibacillus
			Elizabethkingia
			Dinoroseobacter
			Emticicia
			Prolixibacter
			Sideroxydans
			Saccharophagus
			Paucibacter
			Leadbetterella
			Neoasaia
			Pontibacter
			Shinella
			Dokdonia
			Candidatus Accumulibacter
			Cohnella
			Alkalibacillus
			Thalassobacillus
			Fluviicola
			Larkinella
			Candidatus Solibacter
			Truepera
			Halovivax
			Conchiformibius
			Ignisphaera
			Thalassobius
			Thermovirga
			Olleya
			Thorsellia
			Nitrosopumilus
			Turneriella
			Kopriimonas
			Oryzihumus
			Paludibacter
			Propionicicella
			Sedimenticola
			Salimicrobium
			Simplicispira
			Halostagnicola
			Niastella
			Meganema
			Lutibacter
			Castellaniella
			Marinimicrobium
			Methylotenera
			Altererythrobacter
			Patulibacter
			Sandarakinorhabdus
			Ktedonobacter
			Nonlabens
			Sulfurivirga
			Granulibacter
			Aureispira
			Pelosinus
			Belnapia
			Haematobacter
			Haladaptatus
			Phycicoccus
			Marinovum
			Zhihengliuella
			Calditerricola
			Rivularia
			Parabacteroides
			Paraferrimonas
			Natranaerobius
			Haloplanus
			Halotalea
			Gilvibacter
			Sediminibacter
			Aciduliprofundum
			Niabella
			Candidatus Brocadia
			Trigonala
			Marixanthomonas
			Edaphobacter
			Sediminicola
			Echinicola
			Nisaea
			Actinocatenispora
			Geoalkalibacter
			Terriglobus
			Uliginosibacterium
			Desulfurispirillum
			Methanoregula
			Aestuariimicrobium
			Fulvivirga
			Andreprevotia
			Barnesiella
			Sphaerochaeta
			Paludibacterium
			Lysinibacillus
			Candidatus Riesia
			Actinomycetospora
			Maritimibacter
			Aquitalea
			Candidatus Midichloria
			Celerinatantimonas
			Thermosulfidibacter
			Solimonas
			Cronobacter
			Rapidithrix
			Aureimonas
			Actinospica
			Catenulispora
			Aggregatibacter
			Parapedobacter
			Zunongwangia
			Litoricola
			Alloscardovia
			Lactonifactor
			Mucilaginibacter
			Elusimicrobium
			Fulvibacter
			Desulfurivibrio
			Jonquetella
			Desulfopila
			Granulosicoccus
			Robiginitomaculum
			Coraliomargarita
			Persicitalea
			Acanthopleuribacter
			Mesoflavibacter
			Eudoraea
			Adlercreutzia
			Simiduia
			Dethiosulfatibacter
			Lutimonas
			Chelativorans
			Oceaniserpentilla
			Rudanella
			Desulfarculus
			Henriciella
			Joostella
			Balneola
			Saccharibacillus
			Candidatus Cloacimonas
			Elioraea
			Chloracidobacterium
			Terribacillus
			Oscillibacter
			Segetibacter
			Singulisphaera
			Iamia
			Steroidobacter
			Shimazuella
			Candidatus Desulforudis
			Methanosphaerula
			Pullulanibacillus
			Haliea
			Thermogladius
			Labrenzia
			Fangia
			Geminicoccus
			Arenimonas
			Viridibacillus
			Desulfoluna
			Desulfatirhabdium
			Tepidanaerobacter
			Cloacibacterium
			Dasania
			Sediminibacterium
			Cloacibacillus
			Sneathiella
			Candidatus Azobacteroides
			Aliivibrio
			Methylacidiphilum
			Luteolibacter
			Sharpea
			Thalassobaculum
			Mariniflexile
			Parvimonas
			Paramoritella
			Calditerrivibrio
			Aromatoleum
			Asaccharobacter
			Humibacillus
			Fructobacillus
			Salinimicrobium
			Zeaxanthinibacter
			Nubsella
			Pseudogulbenkiania
			Methanocella
			Blautia
			Hellea
			Halovibrio
			Paraprevotella
			Parasutterella
			Demequina
			Amorphus
			Robinsoniella
			Nitriliruptor
			Sinomonas
			Zavarzinella
			Smaragdicoccus
			Maritalea
			Psychrilyobacter
			Ruania
			Spongiibacter
			Pseudozobellia
			Pyramidobacter
			Afifella
			Marinoscillum
			Ferrithrix
			Inhella
			Gordonibacter
			Solibacillus
			Rummeliibacillus
			Filimonas
			Lacibacter
			Gracilimonas
			Leeia
			Kosmotoga
			Anaerosporobacter
			Wenxinia
			Schlesneria
			Candidatus Koribacter
			Sediminimonas
			Marivita
			Methermicoccus
			Novispirillum
			Insolitispirillum
			Perlucidibaca
			Paraoerskovia
			Phycisphaera
			Actinoallomurus
			Geminocystis
			Coleofasciculus
			Dehalogenimonas
			Mycobacterium chelonae group
			Succinatimonas
			Ilumatobacter
			Salisaeta
			Salinarimonas
			Caldisericum
			Halogranum
			Actinophytocola
			Hoyosella
			Basfia
			Cellulosilyticum
			Siphonobacter
			Anaerobacillus
			Caldicoprobacter
			Tomitella
			Halarchaeum
			Umboniibacter
			Oleibacter
			Candidatus Puniceispirillum
			Ignavibacterium
			Fibrella
			Caldanaerobius
			Marinicella
			Marinifilum
			Marivirga
			Halomarina
			Celeribacter
			Rudaea
			Arenicella
			Yimella
			Phocaeicola
			Natronoarchaeum
			Solitalea
			Sulfuricella
			Gilvimarinus
			Granulicella
			Litoreibacter
			Acidiferrobacter
			Rhodoligotrophos
			Christensenella
			Polymorphum
			Cocleimonas
			Paenochrobactrum
			Hydrotalea
			Flavihumibacter
			Parasegetibacter
			Halopelagius
			Pseudoflavonifractor
			Candidatus Moranella
			Sulfuritalea
			Sandaracinus
			Primorskyibacter
			Trueperella
			Halorussus
			Halobellus
			Halorientalis
			Halolamina
			Chthonomonas
			Acidicapsa
			Methanomassiliicoccus
			Lonsdalea
			Pelagibacterium
			Oceanicoccus
			Flexivirga
			Paenalcaligenes
			Piscinibacter
			Wandonia
			Nodosilinea
			Cucumibacter
			Catelliglobosispora
			Hamadaea
			Fodinicurvata
			Ponticaulis
			Robiginosimarina
			Porticoccus
			Melioribacter
			Allokutzneria
			Enteractinococcus
			Lachnoanaerobaculum
			Litorimonas
			Mesotoga
			Cecembia
			Gryllotalpicola
			Saccharofermentans
			Flavitalea
			Ohtaekwangia
			Lysinimicrobium
			Halioglobus
			Salinirepens
			Geofilum
			Litoribacter
			Spongiibacterium
			Salinarchaeum
			Kroppenstedtia
			Eggerthia
			Kandleria
			Alloprevotella
			Candidatus Methanomethylophilus
			Naumannella
			Methylogaea
			Fictibacillus
			Haloactinobacterium
			Spiribacter
			Pseudohaliea
			Rehaibacterium
			Cosenzaea
			Halovenus
			Candidatus Profftella
			Aidingimonas
			Fodinibius
			Aliifodinibius
			Aliiglaciecola
			Youngiibacter
			Haloechinothrix
			Actibacterium
			Chryseolinea
			Cruoricaptor
			Domibacillus
			Eilatimonas
			Jatrophihabitans
			Komagataeibacter
			Phytomonospora
			Sphingorhabdus
			Thermophagus
			Candidatus Atelocyanobacterium
			Draconibacterium
			Basilea
			Peptoclostridium
			Methyloligella
			Pseudobacteroides
			Kamptonema
			Effusibacillus
			Terrisporobacter
			Intestinibacter
			Asaccharospora
			Erysipelatoclostridium
			Gottschalkia
			Lachnoclostridium
			Tyzzerella
			Ruminiclostridium
			Wenyingzhuangia
			Lihuaxuella
			Vulgatibacter
			Pseudohongiella
			Candidatus Ruthia
			Pseudophaeobacter
			Niveispirillum
			Nitrospirillum
			Microbacter
			Desulfatiglans
			Temperatibacter
			Candidatus Babela
			Rouxiella
			Chishuiella
			Faecalitalea
			Holdemanella
			Faecalicoccus
			Mariniphaga
			Roseimaritima
			Hydrogenibacillus
			Pararhodospirillum
			Salinispira
			Saccharicrinis
			Mageeibacillus
			Pseudothermotoga
			Cnuella
			Mesocricetibacter
			Echinimonas
			Epibacterium
			Geothermomicrobium
			Gimesia
			Marinicauda
			Minicystis
			Planctopirus
			Pseudopedobacter
			Rhizorhapis
			Rubinisphaera
			Tangfeifania
			Vulcaniibacterium
			Halobacteriovorax
			Actinotignum
			Crenobacter
			Wenzhouxiangella
			Pseudooceanicola
			Convivina
			Glutamicibacter
			Pseudarthrobacter
			Acidihalobacter
			Hathewaya
			Apibacter
			Tenggerimyces
			Flaviaesturariibacter
			Caviibacter
			Sphaerimonospora
			Crenalkalicoccus
			Paraburkholderia
			Caballeronia
			Anaerocolumna
			Paraclostridium
			Allohahella
			Mycobacterium fortuitum complex
			Clostridioides

## Sheet: S4
	TCGA-CG-5720-01A	TCGA-CG-5720-11A	TCGA-VQ-A8PX-01A	TCGA-BR-A4CR-01A	TCGA-MX-A663-01A	TCGA-IN-A7NT-01A	TCGA-VQ-A94P-01A	TCGA-VQ-A91N-01A	TCGA-HU-8610-01A	TCGA-BR-7196-01A	TCGA-IN-8462-01A	TCGA-D7-6525-01A	TCGA-CG-5732-01A	TCGA-BR-4280-01A	TCGA-VQ-A91Y-01A	TCGA-BR-A44U-01A	TCGA-BR-8059-01A	TCGA-KB-A93G-01A	TCGA-HU-A4GN-11A	TCGA-VQ-A8DV-01A	TCGA-F1-A72C-01A	TCGA-F1-6177-01A	TCGA-BR-A4IV-01A	TCGA-MX-A5UG-01A	TCGA-BR-8683-01A	TCGA-CG-4437-01A	TCGA-HU-A4HD-01A	TCGA-BR-4187-01A	TCGA-R5-A7O7-01A	TCGA-B7-5818-01A	TCGA-FP-8631-01A	TCGA-FP-8209-01A	TCGA-CG-5724-01A	TCGA-D7-A4YU-01A	TCGA-CG-4466-01A	TCGA-CD-A489-01A	TCGA-D7-6520-01A	TCGA-CG-4477-01A	TCGA-D7-A6EZ-01A	TCGA-CG-4475-01A	TCGA-BR-7717-01A	TCGA-BR-7717-11A	TCGA-HU-A4H5-01A	TCGA-HU-A4H0-01A	TCGA-BR-8677-01A	TCGA-D7-A6F2-01A	TCGA-VQ-AA68-01A	TCGA-RD-A8MV-01A	TCGA-BR-4267-01A
g__Brassica	0	0	0	0	0	0	0	0	0	0	0	0	0	0	0	0	0	0	0	0	0	0	0	0	0	0	0	0	0	0	0	0	0	0	0	0	0	0	0	0	0	0	0	0	0	0	0	0	0
g__Heterostelium	0	0	0	0	0	0	0	0	0	0	0	0	0	0	0	0	0	0	0	0	0	0	0	0	0	0	0	0	0	0	0	0	0	0	0	0	0	0	0	0	0	0	0	0	0	0	0	0	0
g__Dictyostelium	0	0	0	0	0	0	0	0	0	0	0	0	0	0	0	0	0	0	0	0	0	0	0	0	0	0	0	0	0	0	0	0	0	0	0	0	0	0	0	0	0	0	0	0	0	0	0	0	0
g__Pseudomonas	2430	7635	518469	886	37042	2293564	1357208	501836	629	9248	13487	10281	33653	182	1235172	2997433	25134	688178	3175	4296219	2125454	2243	3236	41017	679	5827	1628	784	1425568	11679	2000	5492	4525	384	0	871	5338	467	18625	96	29033	32486	806	450	1630	26453	462914	1738240	7435
g__Oblitimonas	4	0	0	0	0	18	29	12	0	0	0	0	0	0	41	69	0	0	0	69	32	0	0	0	0	0	0	0	62	0	0	0	0	0	0	0	0	0	0	0	0	0	0	0	0	0	0	54	0
g__Azotobacter	0	0	0	0	0	31	44	0	0	0	35	0	0	0	42	26448	37	0	0	140	50	0	0	70	0	0	0	0	52	0	0	0	0	0	0	0	0	0	0	0	0	0	0	0	0	0	0	96	0
g__Permianibacter	0	0	0	0	0	0	0	0	0	0	0	0	0	0	0	15	0	0	0	0	0	0	0	0	0	0	0	0	0	0	0	0	0	0	0	0	0	0	0	0	0	0	0	0	0	0	0	0	0
g__Entomomonas	0	0	0	0	0	25	0	0	0	0	0	0	0	0	16	29	0	0	0	35	27	0	0	0	0	0	0	0	48	0	0	0	0	0	0	0	0	0	0	0	0	0	0	0	0	0	0	25	0
g__Acinetobacter	346	870	484	771	352	1239	941	327	105	1900	974	1068	2744	979	1573	6485	5554	558	643	2973	2891	346	3158	398	344	577	1144	355	4294	2159	230	312	622	355	103	561	548	147	578	145	2724	4794	236	133	433	284	420	2782	511
g__Moraxella	43	91	20	205	144	103	47	15	0	16	184	51	91	0	82	435	997	18	82	207	319	71	253	69	25	55	88	15	162	258	32	235	167	73	0	48	41	16	100	14	54	57	86	13	134	51	18	118	61
g__Aquirhabdus	0	0	0	0	0	0	0	0	0	0	0	0	0	0	0	0	0	0	0	0	0	0	0	0	0	0	0	0	0	0	0	0	0	0	0	0	0	0	0	0	0	0	0	0	0	0	0	0	0
g__Vibrio	152	318	437	559	0	659	405	1911	288	236	118	211	691	87	503	2241	186	70	11	2304	513	81	102	20	17	24	355	0	2438	653	54	59	108	66	0	0	133	0	0	0	54	650	0	33	67	0	49	4456	144
g__Photobacterium	0	0	50	0	72	39	114	39	0	0	0	0	0	0	88	146	0	0	0	85	66	0	0	44	0	0	0	0	129	0	0	0	0	0	0	0	0	0	0	0	0	0	0	0	0	0	0	76	0
g__Salinivibrio	0	0	0	0	0	0	0	0	0	0	0	0	0	0	0	0	0	0	0	0	0	0	0	0	0	0	0	0	0	0	0	0	0	0	0	0	0	0	0	0	0	0	0	0	0	0	0	0	0
g__Enterovibrio	0	0	0	0	0	0	0	0	0	0	0	0	0	0	0	0	0	0	0	0	0	0	0	0	0	0	0	0	0	0	0	0	0	0	0	0	0	0	0	0	0	0	0	0	0	0	0	0	0
g__Grimontia	0	0	0	0	0	0	0	0	0	0	0	0	0	0	0	0	0	0	0	0	0	0	0	0	0	0	0	0	0	0	0	0	0	0	0	0	0	0	0	0	0	0	0	0	0	0	0	0	0
g__Aliivibrio	0	0	0	0	0	0	0	23	0	0	0	0	0	0	0	0	0	0	0	20	0	0	0	0	0	0	0	0	0	0	0	0	0	0	0	0	0	0	0	0	0	0	0	0	0	0	0	0	0
g__Thaumasiovibrio	0	0	0	0	0	0	0	0	0	0	0	0	0	0	0	0	0	0	0	0	0	0	0	0	0	0	0	0	0	0	0	0	0	0	0	0	0	0	0	0	0	0	0	0	0	0	0	0	0
g__Paraphotobacterium	0	0	0	0	0	0	0	0	0	0	0	0	0	0	0	0	0	0	0	0	0	0	0	0	0	0	0	0	0	0	0	0	0	0	0	0	0	0	0	0	0	0	0	0	0	0	0	0	0
g__Halomonas	166	321	115	1923	25	409	186	55	1063	301	104	269	732	247	302	1495	234	125	33	981	1122	188	209	227	39	41	278	22	1180	701	87	95	195	99	0	0	319	0	70	0	81	843	13	39	71	26	124	742	77
g__Salinicola	0	0	0	0	0	0	0	0	0	0	0	0	0	0	0	0	0	0	0	0	0	0	0	0	0	0	0	0	0	0	0	0	0	0	0	0	0	0	0	0	0	0	0	0	0	0	0	0	0
g__Chromohalobacter	0	0	0	0	0	0	0	0	0	0	15	0	0	0	0	0	0	0	0	0	0	0	0	0	0	0	0	0	0	0	0	0	0	0	0	0	0	0	0	0	0	0	0	0	0	0	0	0	0
g__Zymobacter	0	0	0	0	0	0	0	0	0	0	0	0	0	0	0	0	0	0	0	0	0	0	0	0	0	0	0	0	0	0	0	0	0	0	0	0	0	0	0	0	0	0	0	0	0	0	0	0	0
g__Candidatus_Carsonella	0	0	0	0	0	36	40	0	0	0	0	0	0	0	57	80	0	0	0	51	57	0	0	0	0	0	0	0	65	0	0	0	0	0	0	0	0	0	0	0	0	0	0	0	0	0	0	61	0
g__Candidatus_Portiera	0	0	12	0	0	18	18	0	0	0	0	0	0	0	23	38	0	0	0	29	27	0	0	0	0	0	0	0	42	0	0	0	0	0	0	0	0	0	0	0	0	0	0	0	0	0	0	25	0
g__Cobetia	0	0	0	0	0	0	0	0	0	0	13	0	0	0	0	0	25	0	0	26	0	0	0	0	0	0	0	0	0	0	0	0	0	0	0	0	0	0	0	0	0	0	0	0	0	0	0	0	0
g__Halotalea	0	0	0	0	0	0	0	0	0	0	17	0	0	0	0	16	11	0	0	0	0	0	0	17	0	0	0	0	0	0	0	0	0	0	0	0	0	0	0	0	0	0	0	0	0	0	0	0	0
g__Kushneria	0	0	0	0	0	0	0	0	0	0	0	0	0	0	0	18	0	0	0	27	0	0	0	0	0	0	0	0	0	0	0	0	0	0	0	0	0	0	0	0	0	0	0	0	0	0	0	0	0
g__Pistricoccus	0	0	0	0	0	0	0	0	0	0	11	0	0	0	0	0	0	0	0	0	0	0	0	0	0	0	0	0	14	0	0	0	0	0	0	0	0	0	0	0	0	0	0	0	0	0	0	0	0
g__Alcanivorax	0	0	0	487	0	0	0	0	1470	97	14	58	0	0	41	0	113	0	0	0	0	84	0	24	0	0	57	0	0	247	33	18	0	0	0	12	45	0	0	0	0	276	0	0	23	0	0	0	51
g__Ketobacter	0	0	0	0	0	0	0	0	0	0	0	0	0	0	0	0	0	0	0	0	0	0	0	0	0	0	0	0	0	0	0	0	0	0	0	0	0	0	0	0	0	0	0	0	0	0	0	0	0
g__Marinomonas	0	0	0	0	0	0	34	0	0	0	0	0	0	0	0	83	0	0	0	81	46	0	0	0	0	0	0	0	60	0	0	0	0	0	0	0	0	0	0	0	0	0	0	0	0	0	0	52	0
g__Marinobacterium	0	0	0	0	0	0	0	0	0	0	26	0	0	0	0	0	27	0	0	0	0	0	0	0	0	0	0	0	0	0	0	0	0	0	0	0	0	0	0	0	0	0	0	0	0	0	0	0	0
g__Neptunomonas	0	0	0	0	0	0	0	0	0	0	0	0	0	0	0	0	0	0	0	0	0	0	0	0	0	0	0	0	0	0	0	0	0	0	0	0	0	0	0	0	0	0	0	0	0	0	0	0	0
g__Thalassolituus	0	0	0	0	0	0	0	0	0	0	17	0	0	0	0	0	29	0	0	0	0	0	0	0	0	0	0	0	0	0	0	0	0	0	0	0	0	0	0	0	0	0	0	0	0	0	0	0	0
g__Nitrincola	0	0	0	0	0	0	0	0	0	0	0	0	0	0	0	0	0	0	0	0	0	0	0	0	0	0	0	0	0	0	0	0	0	0	0	0	0	0	0	0	0	0	0	0	0	0	0	0	0
g__Amphritea	0	0	0	0	0	0	0	0	0	0	0	0	0	0	12	16	0	0	0	0	15	0	0	0	0	0	0	0	12	0	0	0	0	0	0	0	0	0	0	0	0	0	0	0	0	0	0	16	0
g__Bermanella	0	0	0	0	0	0	0	0	0	0	0	0	0	0	0	0	0	0	0	0	0	0	0	0	0	0	0	0	0	0	0	0	0	0	0	0	0	0	0	0	0	0	0	0	0	0	0	0	0
g__Bacterioplanes	0	0	0	0	0	0	0	0	0	0	0	0	0	0	0	17	0	0	0	0	0	0	0	0	0	0	0	0	0	0	0	0	0	0	0	0	0	0	0	0	0	0	0	0	0	0	0	0	0
g__Oleiphilus	0	0	0	0	0	0	0	0	0	0	0	0	0	0	0	0	0	0	0	0	0	0	0	0	0	0	0	0	24	0	0	0	0	0	0	0	0	0	0	0	0	0	0	0	0	0	0	0	0
g__Hahella	0	0	0	0	0	0	0	0	0	0	0	0	0	0	0	0	0	0	0	0	0	0	0	0	0	0	0	0	0	0	0	0	0	0	0	0	0	0	0	0	0	0	0	0	0	0	0	0	0
g__Spartinivicinus	0	0	0	0	0	26	18	0	0	0	0	0	0	0	11	23	0	0	0	48	30	0	0	0	0	0	0	0	14	0	0	0	0	0	0	0	0	0	0	0	0	0	0	0	0	0	0	18	0
g__Reinekea	0	0	0	0	0	0	0	0	0	0	0	0	0	0	0	0	0	0	0	0	10	0	0	0	0	0	0	0	22	0	0	0	0	0	0	0	0	0	0	0	0	0	0	0	0	0	0	10	0
g__Saccharospirillum	0	0	0	0	0	0	0	0	0	0	0	0	0	0	0	0	0	0	0	0	0	0	0	0	0	0	0	0	0	0	0	0	0	0	0	0	0	0	0	0	0	0	0	0	0	0	0	0	0
g__Gynuella	0	0	0	0	0	0	0	0	0	0	0	0	0	0	0	0	0	0	0	0	0	0	0	0	0	0	0	0	0	0	0	0	0	0	0	0	0	0	0	0	0	0	0	0	0	0	0	0	0
g__Litoricola	0	0	0	0	0	0	0	0	0	0	0	0	0	0	0	0	0	0	0	17	0	0	0	0	0	0	0	0	0	0	0	0	0	0	0	0	0	0	0	0	0	0	0	0	0	0	0	0	0
g__Kangiella	0	0	0	0	0	0	13	0	0	0	0	0	0	0	12	32	0	0	0	28	0	0	0	0	0	0	0	0	47	0	0	0	0	0	0	0	0	0	0	0	0	0	0	0	0	0	0	0	0
g__Endozoicomonas	0	0	0	0	0	0	0	0	0	0	0	0	0	0	0	29	0	0	0	21	18	0	0	0	0	0	0	0	30	0	0	0	0	0	0	0	0	0	0	0	0	0	0	0	0	0	0	13	0
g__Citrobacter	84	0	0	0	0	64	42	0	0	91	78	0	117	44	100	191	180	0	0	207	66	0	0	0	0	0	0	0	0	245	0	0	30	0	0	0	0	0	0	0	0	194	0	0	0	0	0	68	0
g__Salmonella	0	2543	28207	5575	4650	10462	50865	19389	0	0	666	0	1633	3738	41234	80514	455	19874	1201	52075	41106	0	2364	6055	0	851	1575	0	53552	2869	1129	479	1396	538	0	658	7799	777	2514	588	3264	12891	0	0	0	3842	19714	63861	0
g__Candidatus_Hamiltonella	0	0	0	0	0	0	0	0	0	0	0	0	0	0	0	0	0	0	0	0	0	0	0	0	0	0	0	0	0	0	0	0	0	0	0	0	0	0	0	0	0	0	0	0	0	0	0	0	0
g__Candidatus_Hoaglandella	0	0	0	0	0	0	0	0	0	0	0	0	0	0	0	0	0	0	0	0	10	0	0	0	0	0	0	0	10	0	0	0	0	0	0	0	0	0	0	0	0	0	0	0	0	0	0	0	0
g__Candidatus_Symbiopectobacterium	0	0	0	0	0	0	0	0	0	0	0	0	0	0	0	0	0	0	0	0	0	0	0	0	0	0	0	0	0	0	0	0	0	0	0	0	0	0	0	0	0	0	0	0	0	0	0	0	0
g__Candidatus_Blochmannia	0	0	0	0	0	0	0	0	0	0	0	0	0	0	0	0	0	0	0	0	0	0	0	0	0	0	0	0	0	0	0	0	0	0	0	0	0	0	0	0	0	0	0	0	0	0	0	0	0
g__Candidatus_Purcelliella	0	0	0	0	0	0	0	0	0	0	0	0	0	0	0	0	0	0	0	0	0	0	0	0	0	0	0	0	0	0	0	0	0	0	0	0	0	0	0	0	0	0	0	0	0	0	0	0	0
g__Candidatus_Annandia	0	0	0	0	0	0	0	0	0	0	0	0	0	0	0	0	0	0	0	0	0	0	0	0	0	0	0	0	0	0	0	0	0	0	0	0	0	0	0	0	0	0	0	0	0	0	0	0	0
g__Candidatus_Tachikawaea	0	0	0	0	0	0	0	0	0	0	0	0	0	0	0	0	0	0	0	0	0	0	0	0	0	0	0	0	0	0	0	0	0	0	0	0	0	0	0	0	0	0	0	0	0	0	0	0	0
g__Candidatus_Doolittlea	0	0	0	0	0	0	0	0	0	0	0	0	0	0	0	0	0	0	0	0	0	0	0	0	0	0	0	0	0	0	0	0	0	0	0	0	0	0	0	0	0	0	0	0	0	0	0	0	0
g__Candidatus_Mikella	0	0	0	0	0	0	0	0	0	0	0	0	0	0	0	0	0	0	0	0	0	0	0	0	0	0	0	0	0	0	0	0	0	0	0	0	0	0	0	0	0	0	0	0	0	0	0	0	0
g__Candidatus_Gullanella	0	0	0	0	0	0	0	0	0	0	0	0	0	0	0	28	0	0	0	10	0	0	0	0	0	0	0	0	0	0	0	0	0	0	0	0	0	0	0	0	0	0	0	0	0	0	0	0	0
g__Candidatus_Moranella	0	0	0	0	0	0	0	0	0	0	0	0	0	0	0	0	0	0	0	0	0	0	0	0	0	0	0	0	0	0	0	0	0	0	0	0	0	0	0	0	0	0	0	0	0	0	0	0	0
g__Jejubacter	0	0	0	0	0	0	0	0	0	0	0	0	0	0	0	0	0	0	0	0	0	0	0	0	0	0	0	0	0	0	0	0	0	0	0	0	0	0	0	0	0	0	0	0	0	0	0	0	0
g__Candidatus_Schneideria	0	0	0	0	0	0	0	0	0	0	0	0	0	0	0	0	0	0	0	0	0	0	0	0	0	0	0	0	0	0	0	0	0	0	0	0	0	0	0	0	0	0	0	0	0	0	0	0	0
g__Candidatus_Profftia	0	0	0	0	0	0	0	0	0	0	0	0	0	0	0	0	0	0	0	0	0	0	0	0	0	0	0	0	0	0	0	0	0	0	0	0	0	0	0	0	0	0	0	0	0	0	0	0	0
g__Lelliottia	0	0	0	0	0	0	0	0	0	0	0	0	0	0	0	0	42	0	0	0	0	0	0	0	0	0	0	0	0	0	0	0	0	0	0	0	0	0	0	0	0	0	0	0	0	0	0	0	0
g__Pluralibacter	0	0	0	0	0	0	0	0	0	0	0	0	0	0	0	0	17	0	0	0	0	0	0	0	0	0	0	0	12	0	0	0	0	0	0	0	0	0	0	0	0	0	0	0	0	0	0	0	0
g__Kosakonia	0	0	0	0	0	21	0	0	0	0	20	0	0	0	18	29	48	0	0	40	14	0	0	0	0	0	0	0	10	0	0	0	0	0	0	0	0	0	0	0	0	0	0	0	0	0	0	0	0
g__Shimwellia	0	0	0	0	0	0	0	0	0	0	24	0	0	0	0	0	16	0	0	0	0	0	0	0	0	0	0	0	0	0	0	0	0	0	0	0	0	0	0	0	0	0	0	0	0	0	0	0	0
g__Atlantibacter	0	0	0	0	0	0	0	0	0	0	0	0	0	0	0	0	0	0	0	0	0	0	0	0	0	0	0	0	0	0	0	0	0	0	0	0	0	0	0	0	0	0	0	0	0	0	0	0	0
g__Metakosakonia	0	0	0	0	0	0	0	0	0	0	0	0	0	0	0	0	0	0	0	0	0	0	0	0	0	0	0	0	0	0	0	0	0	0	0	0	0	0	0	0	0	0	0	0	0	0	0	0	0
g__Pseudescherichia	0	0	0	0	0	0	0	0	0	0	0	0	0	0	0	0	25	0	0	0	0	0	0	0	0	0	0	0	0	0	0	0	0	0	0	0	0	0	0	0	0	0	0	0	0	0	0	0	0
g__Scandinavium	0	0	0	0	0	0	0	0	0	0	0	0	0	0	0	0	0	0	0	0	0	0	0	0	0	0	0	0	0	0	0	0	0	0	0	0	0	0	0	0	0	0	0	0	0	0	0	0	0
g__Phytobacter	0	0	0	0	0	0	0	0	0	0	0	0	0	0	0	0	0	0	0	0	0	0	0	0	0	0	0	0	0	0	0	0	0	0	0	0	0	0	0	0	0	0	0	0	0	0	0	0	0
g__Cronobacter	0	0	0	0	0	0	0	0	0	0	41	0	0	0	0	0	15	0	0	0	0	0	0	0	0	0	0	0	0	0	0	0	0	0	0	0	0	0	0	0	0	0	0	0	0	0	0	0	0
g__Candidatus_Ishikawaella	0	0	0	0	0	0	0	0	0	0	0	0	0	0	0	0	0	0	0	0	0	0	0	0	0	0	0	0	0	0	0	0	0	0	0	0	0	0	0	0	0	0	0	0	0	0	0	0	0
g__Candidatus_Riesia	0	0	0	0	0	0	0	0	0	0	0	0	0	0	0	0	0	0	0	0	0	0	0	0	0	0	0	0	0	0	0	0	0	0	0	0	0	0	0	0	0	0	0	0	0	0	0	0	0
g__Raoultella	0	0	0	0	0	0	0	0	0	0	46	0	0	0	0	0	30	0	0	33	45	0	0	0	0	0	0	0	70	0	0	0	0	0	0	0	0	0	0	0	0	0	0	0	0	0	0	0	0
g__Yokenella	0	0	0	0	0	0	0	0	0	0	0	0	0	0	0	0	0	0	0	0	0	0	0	0	0	0	0	0	0	0	0	0	0	0	0	0	0	0	0	0	0	0	0	0	0	0	0	0	0
g__Cedecea	0	0	0	0	0	0	0	0	0	0	0	0	0	0	0	0	0	0	0	0	0	0	0	0	0	0	0	0	0	0	0	0	0	0	0	0	0	0	0	0	0	0	0	0	0	0	0	0	0
g__Leclercia	0	0	0	0	0	0	0	0	0	0	43	0	0	0	0	0	136	0	0	0	0	0	0	0	0	0	0	0	0	0	0	0	0	0	0	0	0	0	0	0	0	0	0	0	0	0	0	0	0
g__Buttiauxella	0	0	0	0	0	0	0	0	0	0	0	0	0	0	0	0	0	0	0	0	0	0	0	0	0	0	0	0	0	0	0	0	0	0	0	0	0	0	0	0	0	0	0	0	0	0	0	0	0
g__Shigella	0	0	0	0	0	0	0	0	0	0	0	0	0	0	0	0	0	0	0	0	0	0	0	0	0	0	0	0	0	0	0	0	0	0	0	0	0	0	0	0	0	0	0	0	0	0	0	0	0
g__Kluyvera	0	0	0	0	0	0	0	0	0	0	0	0	0	0	0	0	0	0	0	0	0	0	0	0	0	0	0	0	0	0	0	0	0	0	0	0	0	0	0	0	0	0	0	0	0	0	0	0	0
g__Serratia	0	77	0	0	0	99	60	0	0	25	263	0	0	0	36	74	450	0	0	211	64	30	19	65	0	63	186	0	148	82	0	75	88	0	0	18	26	0	0	0	161	128	0	0	0	0	0	43	0
g__Yersinia	0	0	4421	0	0	1786	5925	2776	0	0	0	0	0	0	3635	8973	0	3607	0	7058	5636	0	0	0	0	0	0	0	4170	0	0	0	0	0	0	0	0	0	0	0	0	0	0	0	0	0	0	6684	0
g__Rahnella	0	0	0	0	0	0	0	0	0	0	14	0	0	0	0	15	317	0	0	0	0	0	0	0	0	0	0	0	0	0	0	0	0	0	0	0	0	0	0	0	0	0	0	0	0	0	0	0	0
g__Ewingella	0	0	0	0	0	0	0	0	0	0	0	0	0	0	0	0	20	0	0	0	0	0	0	0	0	0	0	0	0	0	0	0	0	0	0	0	0	0	0	0	0	0	0	0	0	0	0	0	0
g__Gibbsiella	0	0	0	0	0	0	0	0	0	0	0	0	0	0	0	0	0	0	0	0	0	0	0	0	0	0	0	0	0	0	0	0	0	0	0	0	0	0	0	0	0	0	0	0	0	0	0	0	0
g__Rouxiella	0	0	0	0	0	0	0	0	0	0	0	0	0	0	0	0	18	0	0	0	0	0	0	0	0	0	0	0	0	0	0	0	0	0	0	0	0	0	0	0	0	0	0	0	0	0	0	0	0
g__Chania	0	0	0	0	0	0	0	0	0	0	17	0	0	0	0	0	0	0	0	0	0	0	0	0	0	0	0	0	0	0	0	0	0	0	0	0	0	0	0	0	0	0	0	0	0	0	0	0	0
g__Candidatus_Fukatsuia	0	0	0	0	0	0	0	0	0	0	0	0	0	0	0	0	0	0	0	0	0	0	0	0	0	0	0	0	0	0	0	0	0	0	0	0	0	0	0	0	0	0	0	0	0	0	0	0	0
g__Nissabacter	0	0	0	0	0	0	0	0	0	0	15	0	0	0	0	0	18	0	0	0	0	0	0	0	0	0	0	0	0	0	0	0	0	0	0	0	0	0	0	0	0	0	0	0	0	0	0	0	0
g__Erwinia	0	0	0	0	0	10	0	0	0	0	33	0	0	0	0	219	284	0	0	17	0	0	0	0	0	0	0	0	318	0	0	0	0	0	0	0	0	0	251	0	0	0	0	0	0	0	0	14	0
g__Buchnera	0	0	0	0	0	12	0	0	0	0	0	0	0	0	117	0	0	0	0	0	20	0	0	0	0	0	0	0	28	0	0	0	0	0	0	0	0	0	0	0	0	0	0	0	0	0	0	10	24
g__Wigglesworthia	0	0	0	0	0	0	0	0	0	0	0	0	0	0	0	0	0	0	0	0	0	0	0	0	0	0	0	0	0	0	0	0	0	0	0	0	0	0	0	0	0	0	0	0	0	0	0	0	0
g__Pantoea	0	0	0	0	23	20	0	0	0	0	143	0	0	0	31	73	505	0	0	84	27	0	0	41	0	0	0	0	41	0	0	41	0	0	0	0	0	0	140	0	0	0	0	0	0	0	0	0	0
g__Tatumella	0	0	0	0	0	0	0	0	0	0	0	0	0	0	0	0	0	0	0	0	0	0	0	0	0	0	0	0	0	0	0	0	0	0	0	0	0	0	0	0	0	0	0	0	0	0	0	0	0
g__Mixta	0	0	0	0	0	0	0	0	0	0	15	0	0	0	0	0	0	0	0	0	0	0	0	0	0	0	0	0	0	0	0	0	0	0	0	0	0	0	0	0	0	0	0	0	0	0	0	0	0
g__Morganella	0	0	34	0	0	20	70	26	0	0	0	0	0	0	69	96	0	35	0	73	55	0	0	17	0	0	0	0	79	0	0	0	0	0	0	0	0	0	0	0	0	0	0	0	14	0	27	59	0
g__Proteus	0	0	51	180	0	42	127	61	0	0	0	0	0	0	93	216	0	56	0	198	146	0	0	89	0	0	0	0	162	0	0	0	0	0	0	0	0	0	48	0	0	0	25	0	0	34	56	224	0
g__Providencia	0	0	0	0	0	0	0	0	0	0	0	0	0	0	0	0	0	0	0	0	0	0	0	0	0	0	0	0	0	0	0	0	0	0	0	0	0	0	0	0	0	0	0	0	0	0	0	0	0
g__Arsenophonus	0	0	0	0	0	15	16	0	0	0	0	0	0	0	13	51	0	0	0	26	14	0	0	0	0	0	0	0	22	0	0	0	0	0	0	0	0	0	0	0	0	0	0	0	0	0	0	14	0
g__Photorhabdus	0	0	0	0	0	0	0	0	0	0	0	0	0	0	0	0	0	0	0	0	0	0	0	0	0	0	0	0	0	0	0	0	0	0	0	0	0	0	0	0	0	0	0	0	0	0	0	0	0
g__Sodalis	0	0	40	0	0	30	108	29	0	0	0	0	0	0	76	136	0	34	0	136	106	0	0	0	0	0	0	0	118	0	0	0	0	0	0	0	0	0	0	0	0	0	0	0	0	0	33	126	0
g__Pectobacterium	0	0	0	0	0	0	0	0	0	0	15	0	0	0	0	0	25	0	0	28	35	0	0	0	0	0	0	0	49	0	0	0	0	0	0	0	0	0	0	0	0	0	0	0	0	0	0	11	0
g__Brenneria	0	0	0	0	0	0	0	0	0	0	30	0	0	0	0	0	39	0	0	0	0	0	0	0	0	0	0	0	0	0	0	0	0	0	0	0	0	0	0	0	0	0	0	0	0	0	0	0	0
g__Dickeya	0	0	0	0	0	0	0	0	0	0	58	0	0	0	0	0	79	0	0	0	13	0	55	0	0	0	0	0	0	0	0	0	0	0	0	0	0	0	0	0	0	0	0	0	0	0	0	0	0
g__Lonsdalea	0	0	0	0	0	0	0	0	0	0	11	0	0	0	0	0	18	0	0	0	0	0	0	0	0	0	0	0	0	0	0	0	0	0	0	0	0	0	0	0	0	0	0	0	0	0	0	0	0
g__Plesiomonas	0	0	0	0	0	0	0	0	0	0	12	0	0	0	0	0	0	0	0	0	0	0	0	0	0	0	0	0	0	0	0	0	0	0	0	0	0	0	0	0	0	0	0	0	0	0	0	0	0
g__Hafnia	0	0	0	0	0	0	0	0	0	0	0	0	0	0	0	0	0	0	0	0	0	0	0	0	0	0	0	0	0	0	0	0	0	0	0	0	0	0	0	0	0	0	0	0	0	0	0	0	0
g__Edwardsiella	0	0	0	0	0	0	0	0	0	0	0	0	0	0	0	0	0	0	0	0	0	0	0	0	0	0	0	0	0	0	0	0	0	0	0	0	0	0	0	0	0	0	0	0	0	0	0	0	0
g__Obesumbacterium	0	0	0	0	0	0	0	0	0	0	0	0	0	0	0	0	0	0	0	0	0	0	0	0	0	0	0	0	0	0	0	0	0	0	0	0	0	0	0	0	0	0	0	0	0	0	0	0	0
g__Leminorella	0	0	0	0	0	0	0	0	0	0	0	0	0	0	0	0	0	0	0	0	0	0	0	0	0	0	0	0	0	0	0	0	0	0	0	0	0	0	0	0	0	0	0	0	0	0	0	0	0
g__Pragia	0	0	0	0	0	0	0	0	0	0	0	0	0	0	0	0	0	0	0	0	0	0	0	0	0	0	0	0	0	0	0	0	0	0	0	0	0	0	0	0	0	0	0	0	0	0	0	0	0
g__Limnobaculum	0	0	0	0	0	0	0	0	0	0	0	0	0	0	0	0	0	0	0	0	0	0	0	0	0	0	0	0	0	0	0	0	0	0	0	0	0	0	0	0	0	0	0	0	0	0	0	0	0
g__Jinshanibacter	0	0	0	0	0	0	0	0	0	0	0	0	0	0	0	0	0	0	0	0	0	0	0	0	0	0	0	0	0	0	0	0	0	0	0	0	0	0	0	0	0	0	0	0	0	0	0	0	0
g__Pasteurella	1681	3764	616	196994	0	59	31	22	0	0	0	3860	7993	16321	639	312	7176	95	0	206	149	0	6871	861	0	0	0	0	165	17083	0	0	7093	0	0	0	0	0	60	0	0	2564	154	0	0	0	494	182	0
g__Aggregatibacter	0	0	0	0	0	0	0	0	261	0	0	0	0	0	0	0	0	0	0	120	37	0	0	0	0	0	0	0	45	35	0	0	0	0	0	0	0	0	0	0	0	0	0	0	0	0	0	0	0
g__Glaesserella	0	0	0	0	0	0	0	0	0	0	0	0	0	0	0	16	0	0	0	10	0	0	0	0	0	0	0	0	0	0	0	0	0	0	0	0	0	0	0	0	0	0	0	0	0	0	0	0	0
g__Actinobacillus	0	0	0	0	0	0	0	0	0	0	0	0	0	0	0	0	0	0	0	0	0	0	0	0	0	0	0	0	0	0	0	0	0	0	0	0	0	0	0	0	0	0	0	0	0	0	0	0	0
g__Rodentibacter	0	0	0	0	0	0	0	0	0	0	0	0	0	0	0	0	0	0	0	0	0	0	0	0	0	0	0	0	0	0	0	0	0	0	0	0	0	0	0	0	0	0	0	0	0	0	0	0	0
g__Frederiksenia	0	0	0	0	0	0	0	0	0	0	0	0	0	0	0	0	0	0	0	0	0	0	0	0	0	0	0	0	0	0	0	0	0	0	0	0	0	0	0	0	0	0	0	0	126	0	0	0	0
g__Vespertiliibacter	0	0	0	0	0	0	0	0	0	0	0	0	0	0	0	0	0	0	0	0	0	0	0	0	0	0	0	0	0	0	0	0	0	0	0	0	0	0	0	0	0	0	0	0	0	0	0	0	0
g__Otariodibacter	0	0	0	0	0	0	0	0	0	0	0	0	0	0	0	0	0	0	0	0	0	0	0	0	0	0	0	0	0	0	0	0	0	0	0	0	0	0	0	0	0	0	0	0	0	0	0	0	0
g__Basfia	0	0	0	0	0	0	0	0	0	0	0	0	0	0	0	0	0	0	0	0	0	0	0	0	0	0	0	0	0	0	0	0	0	0	0	0	0	0	0	0	0	0	0	0	0	0	0	0	0
g__Bibersteinia	0	0	0	0	0	0	0	0	0	0	0	0	0	0	0	0	0	0	0	0	0	0	0	0	0	0	0	0	0	0	0	0	0	0	0	0	0	0	0	0	0	0	0	0	0	0	0	0	0
g__Avibacterium	0	0	0	0	0	0	0	0	0	0	0	0	0	0	0	0	0	0	0	0	0	0	0	0	0	0	0	0	0	0	0	0	0	0	0	0	0	0	0	0	0	0	0	0	56	0	0	0	0
g__Histophilus	0	0	0	0	0	0	0	0	0	0	0	0	0	0	0	11	0	0	0	11	12	0	0	0	0	0	0	0	27	0	0	0	0	0	0	0	0	0	0	0	0	0	0	0	0	0	0	0	0
g__Gallibacterium	0	0	0	0	0	0	0	0	0	0	0	0	0	0	0	0	0	0	0	0	0	0	0	0	0	0	0	0	0	0	0	0	0	0	0	0	0	0	0	0	0	0	0	0	0	0	0	0	0
g__Bisgaardia	0	0	0	0	0	0	0	0	21	0	0	0	0	0	0	0	0	0	0	0	0	0	0	0	0	0	0	0	0	0	0	0	0	0	0	0	0	0	0	0	0	0	0	0	0	0	0	0	0
g__Mannheimia	0	0	0	0	0	0	0	0	0	0	23	0	0	0	0	0	10	0	0	0	0	0	0	0	0	0	0	0	0	0	0	0	0	0	0	0	0	0	0	0	0	0	0	0	0	0	0	0	0
g__Haemophilus	0	21	0	315	0	21	0	0	3805	30	25	0	273	193	33	655	49	0	64	60	26	45	0	0	0	0	0	0	21	227	29	16	49	0	0	13	0	0	0	0	0	24	0	0	0	24	0	289	0
g__Stenotrophomonas	1187	198	51	235	107	251	70	36	124	0	1467	147	707	0	111	386	3016	39	409	360	177	59	517	315	92	101	777	40	251	397	496	417	186	90	0	287	94	0	254	0	71	99	346	118	289	76	23	101	83
g__Lysobacter	0	0	0	0	0	0	0	0	0	0	81	0	0	0	0	0	207	0	0	21	0	0	0	163	0	0	0	0	0	0	0	19	0	0	0	0	0	0	119	0	254	0	0	0	0	0	0	0	0
g__Luteimonas	0	0	0	0	0	0	0	0	0	0	20	0	0	0	0	0	0	0	0	0	0	0	0	50	0	0	0	0	0	0	0	0	0	0	0	0	0	0	29	0	0	0	0	0	0	0	0	0	0
g__Pseudolysobacter	0	0	0	0	0	0	0	0	0	0	0	0	0	0	0	0	0	0	0	0	0	0	0	0	0	0	0	0	0	0	0	0	0	0	0	0	0	0	0	0	0	0	0	0	0	0	0	0	0
g__Xylella	0	0	0	0	0	0	0	0	0	0	122	0	0	0	0	0	84	0	0	0	0	0	0	0	0	0	0	0	0	0	0	34	0	0	0	0	0	0	0	0	0	0	0	0	0	0	0	0	0
g__Thermomonas	0	0	0	0	0	0	0	0	0	0	34	0	0	0	0	0	48	0	0	0	0	0	0	33	0	0	0	0	17	0	0	10	0	0	0	0	0	0	97	0	0	0	0	0	0	0	0	25	0
g__Arenimonas	0	0	0	0	0	0	0	0	0	0	10	0	0	0	0	0	0	0	0	0	0	0	0	0	0	0	0	0	0	0	0	0	0	0	0	0	0	0	0	0	0	0	0	0	0	0	0	0	0
g__Aerosticca	0	0	0	0	0	0	0	0	0	0	0	0	0	0	0	0	0	0	0	0	0	0	0	40	0	0	0	0	0	0	0	0	0	0	0	0	0	0	0	0	0	0	0	0	0	0	0	0	0
g__Frateuria	0	0	0	0	0	0	0	0	0	0	0	0	0	0	0	0	0	0	0	0	0	0	0	0	0	0	0	0	0	0	0	0	0	0	0	0	0	0	0	0	0	0	0	0	0	0	0	0	0
g__Rhodanobacter	0	0	0	0	0	0	0	0	0	0	0	0	0	0	0	0	0	0	0	0	0	0	0	44	0	0	0	0	0	0	0	0	0	0	0	0	0	0	0	0	0	0	0	0	0	0	0	0	0
g__Dyella	0	0	0	0	0	0	0	0	0	0	49	0	0	0	0	0	42	0	0	0	0	0	0	41	0	0	0	0	0	0	0	0	0	0	0	0	0	0	0	0	0	0	0	0	0	0	0	0	0
g__Luteibacter	0	0	0	0	0	0	0	0	0	0	44	0	0	0	0	0	62	0	0	0	0	0	0	73	0	0	0	0	0	0	0	22	0	0	0	0	0	0	0	0	0	0	0	0	0	0	0	0	0
g__Dokdonella	0	0	0	0	0	0	0	0	0	0	0	0	0	0	0	0	0	0	0	0	0	0	0	0	0	0	0	0	0	0	0	0	0	0	0	0	0	0	0	0	0	0	0	0	0	0	0	0	0
g__Ahniella	0	0	0	0	0	0	0	0	0	0	0	0	0	0	0	0	0	0	0	0	0	0	0	0	0	0	0	0	0	0	0	0	0	0	0	0	0	0	0	0	0	0	0	0	0	0	0	0	0
g__Guyparkeria	0	0	0	24	0	0	0	0	0	20	0	0	15	0	0	0	11	0	0	13	0	0	0	0	0	0	17	0	0	23	0	0	0	0	0	0	0	0	0	0	0	35	0	0	0	0	0	0	0
g__Marichromatium	0	0	0	0	0	0	0	0	0	0	0	0	0	0	0	0	0	0	0	0	0	0	0	0	0	0	0	0	0	0	0	0	0	0	0	0	0	0	0	0	0	0	0	0	0	0	0	0	0
g__Nitrosococcus	0	0	0	0	0	0	0	0	0	0	19	0	0	0	0	0	17	0	0	0	0	0	0	0	0	0	0	0	11	0	0	0	0	0	0	0	0	0	0	0	0	0	0	0	0	0	0	0	0
g__Thiocystis	0	0	0	0	0	0	0	0	0	0	16	0	0	0	0	0	19	0	0	0	0	0	0	13	0	0	0	0	0	0	0	0	0	0	0	0	0	0	0	0	0	0	0	0	0	0	0	0	0
g__Thiodictyon	0	0	0	0	0	0	0	0	0	0	0	0	0	0	0	0	0	0	0	0	0	0	0	10	0	0	0	0	0	0	0	0	0	0	0	0	0	0	0	0	0	0	0	0	0	0	0	0	0
g__Rheinheimera	0	116	0	0	0	0	0	0	0	0	0	0	0	0	0	0	691	0	0	0	16	0	274	0	0	16	0	0	26	0	0	0	15	0	0	0	0	0	0	0	0	0	0	0	0	0	0	0	0
g__Allochromatium	0	0	0	0	0	0	0	0	0	0	0	0	0	0	0	33	0	0	0	14	0	0	0	0	0	0	0	0	15	0	0	0	0	0	0	0	0	0	0	0	0	0	0	0	0	0	0	18	0
g__Thermochromatium	0	0	0	0	0	23	0	17	0	0	0	0	0	0	15	0	0	0	0	23	0	0	0	0	0	0	0	0	24	0	0	0	0	0	0	0	0	0	0	0	0	0	0	0	0	0	0	0	0
g__Thioflavicoccus	0	0	0	0	0	0	0	0	0	0	0	0	0	0	0	0	0	0	0	0	0	0	0	0	0	0	0	0	0	0	0	0	0	0	0	0	0	0	0	0	0	0	0	0	0	0	0	0	0
g__Candidatus_Nitrosoglobus	0	0	0	0	0	0	0	0	0	0	0	0	0	0	0	0	0	0	0	0	0	0	0	0	0	0	0	0	0	0	0	0	0	0	0	0	0	0	0	0	0	0	0	0	0	0	0	0	0
g__Candidatus_Nitrosacidococcus	0	0	0	0	0	0	0	0	0	0	0	0	0	0	0	0	0	0	0	0	0	0	0	0	0	0	0	0	0	0	0	0	0	0	0	0	0	0	0	0	0	0	0	0	0	0	0	0	0
g__Caldichromatium	0	0	0	0	0	0	0	0	0	0	14	0	0	0	18	0	15	0	0	15	0	0	0	0	0	0	0	0	12	0	0	0	0	0	0	0	0	0	0	0	0	0	0	0	0	0	0	0	0
g__Acidihalobacter	0	0	0	0	0	0	0	0	0	0	13	0	0	0	0	0	0	0	0	0	0	0	0	11	0	0	0	0	0	0	0	0	0	0	0	0	0	0	0	0	0	0	0	0	0	0	0	0	0
g__Ectothiorhodospira	0	0	0	0	0	0	0	0	0	0	16	0	0	0	0	0	0	0	0	0	0	0	0	0	0	0	0	0	0	0	0	0	0	0	0	0	0	0	0	0	0	0	0	0	0	0	0	0	0
g__Halorhodospira	0	0	0	0	0	0	0	0	0	0	33	0	0	0	0	0	38	0	0	0	0	0	0	0	0	0	0	0	0	0	0	0	0	0	0	0	0	0	0	0	0	0	0	0	0	0	0	0	0
g__Thioalkalivibrio	0	0	0	0	0	0	0	0	0	0	19	0	0	0	0	0	0	0	0	0	0	0	0	0	0	0	0	0	0	0	0	0	0	0	0	0	0	0	0	0	0	0	0	0	0	0	0	0	0
g__Alkalilimnicola	0	0	0	0	0	0	0	0	0	0	25	0	0	0	0	0	33	0	0	0	0	0	0	0	0	0	0	0	0	0	0	0	0	0	0	0	0	0	0	0	0	0	0	0	0	0	0	0	0
g__Aquisalimonas	0	0	0	0	0	0	0	0	0	0	0	0	0	0	0	0	0	0	0	0	0	0	0	0	0	0	0	0	0	0	0	0	0	0	0	0	0	0	0	0	0	0	0	0	0	0	0	0	0
g__Spiribacter	0	0	0	0	0	0	0	0	0	0	0	0	0	0	0	0	0	0	0	13	0	0	0	0	0	0	0	0	0	0	0	0	0	0	0	0	0	0	0	0	0	0	0	0	0	0	0	0	0
g__Halothiobacillus	0	0	0	0	0	19	0	0	0	0	248	0	0	0	0	0	200	0	0	42	0	0	0	0	0	0	0	0	0	0	0	62	0	0	0	0	0	0	0	0	0	0	0	0	0	0	0	0	0
g__Granulosicoccus	0	0	0	0	0	0	0	0	0	0	0	0	0	0	0	0	0	0	0	0	0	0	0	0	0	0	0	0	0	0	0	0	0	0	0	0	0	0	0	0	0	0	0	0	0	0	0	0	0
g__Sulfuriflexus	0	0	0	0	0	0	0	0	0	0	0	0	0	0	0	0	0	0	0	0	0	0	0	0	0	0	0	0	0	0	0	0	0	0	0	0	0	0	0	0	0	0	0	0	0	0	0	0	0
g__Thiohalobacter	0	0	0	0	0	0	0	0	0	0	0	0	0	0	0	0	0	0	0	0	0	0	0	0	0	0	0	0	0	0	0	0	0	0	0	0	0	0	0	0	0	0	0	0	0	0	0	0	0
g__Sulfurivermis	0	0	13	0	0	0	0	0	0	0	0	0	0	0	17	29	0	0	0	27	28	0	0	0	0	0	0	0	28	0	0	0	0	0	0	0	0	0	0	0	0	0	0	0	0	0	0	23	0
g__Wenzhouxiangella	0	0	0	0	0	0	0	0	0	0	0	0	0	0	0	0	0	0	0	0	0	0	0	0	0	0	0	0	0	0	0	0	0	0	0	0	0	0	0	0	0	0	0	0	0	0	0	0	0
g__Woeseia	0	0	0	0	0	0	0	0	0	0	0	0	0	0	0	0	0	0	0	0	0	0	0	0	0	0	0	0	0	0	0	0	0	0	0	0	0	0	0	0	0	0	0	0	0	0	0	0	0
g__Alteromonas	0	0	20	0	0	36	0	0	0	0	0	0	0	0	0	93	0	0	0	66	30	0	0	0	0	0	0	0	185	0	0	0	0	0	0	0	0	0	0	0	0	0	0	0	0	0	15	0	0
g__Marinobacter	0	0	0	0	0	13	0	0	0	0	0	0	0	0	0	59	0	0	0	0	24	0	0	0	0	0	0	0	31	0	0	0	0	0	0	0	0	0	0	0	0	0	0	0	0	0	0	20	0
g__Glaciecola	0	0	0	0	0	0	0	0	0	0	0	0	0	0	0	0	0	0	0	0	0	0	0	0	0	0	0	0	0	0	0	0	0	0	0	0	0	0	0	0	0	0	0	0	0	0	0	0	0
g__Agarivorans	0	0	0	0	0	0	0	0	0	0	0	0	0	0	0	0	0	0	0	11	0	0	0	0	0	0	0	0	0	0	0	0	0	0	0	0	0	0	0	0	0	0	0	0	0	0	0	0	0
g__Salinimonas	0	0	0	0	0	0	0	0	0	0	0	0	0	0	0	0	0	0	0	0	0	0	0	0	0	0	0	0	0	0	0	0	0	0	0	0	0	0	0	0	0	0	0	0	0	0	0	0	0
g__Catenovulum	0	0	0	0	0	0	0	0	0	0	0	0	0	0	0	0	0	0	0	0	0	0	0	0	0	0	0	0	0	0	0	0	0	0	0	0	0	0	0	0	0	0	0	0	0	0	0	0	0
g__Paraglaciecola	0	0	0	0	0	0	0	0	11	0	0	0	0	0	0	0	0	0	0	0	15	0	0	0	0	0	0	0	15	0	0	0	0	0	0	0	0	0	0	0	0	0	0	0	0	0	0	0	0
g__Lacimicrobium	0	0	0	0	0	0	0	0	0	0	0	0	0	0	0	0	0	0	0	0	0	0	0	0	0	0	0	0	0	0	0	0	0	0	0	0	0	0	0	0	0	0	0	0	0	0	0	0	0
g__Hydrocarboniclastica	0	0	0	0	0	0	0	0	0	0	0	0	0	0	0	0	0	0	0	0	0	0	0	0	0	0	0	0	0	0	0	0	0	0	0	0	0	0	0	0	0	0	0	0	0	0	0	0	0
g__Saliniradius	0	0	0	0	0	0	0	0	0	0	0	0	0	0	0	0	0	0	0	0	0	0	0	0	0	0	0	0	0	0	0	0	0	0	0	0	0	0	0	0	0	0	0	0	0	0	0	0	0
g__Shewanella	0	0	0	0	0	0	0	0	0	0	37	0	0	0	0	57	179	0	0	65	51	0	0	0	0	0	0	0	50	0	0	0	0	0	0	0	0	0	35	0	0	0	0	0	0	0	0	0	0
g__Parashewanella	0	0	0	0	0	0	0	0	0	0	0	0	0	0	0	0	0	0	0	0	0	0	0	0	0	0	0	0	0	0	0	0	0	0	0	0	0	0	0	0	0	0	0	0	0	0	0	0	0
g__Pseudoalteromonas	0	0	0	0	0	0	85	0	0	0	0	0	0	0	96	279	0	0	0	145	134	0	0	0	0	0	0	0	124	0	0	0	0	0	0	0	0	0	0	0	0	0	0	0	0	0	0	87	0
g__Psychrosphaera	0	0	0	0	0	0	0	0	0	0	0	0	0	0	0	0	0	0	0	0	0	0	0	0	0	0	0	0	0	0	0	0	0	0	0	0	0	0	0	0	0	0	0	0	0	0	0	0	0
g__Flocculibacter	0	0	0	0	0	0	0	0	0	0	0	0	0	0	0	0	0	0	0	0	0	0	0	0	0	0	0	0	0	0	0	0	0	0	0	0	0	0	0	0	0	0	0	0	0	0	0	0	0
g__Colwellia	0	0	0	0	0	0	0	0	0	0	0	0	0	0	0	0	0	0	0	0	0	0	0	0	0	0	0	0	0	0	0	0	0	0	0	0	0	0	0	0	0	0	0	0	0	0	0	0	0
g__Litorilituus	0	0	0	0	0	0	0	0	0	0	0	0	0	0	0	0	0	0	0	0	0	0	0	0	0	0	0	0	0	0	0	0	0	0	0	0	0	0	0	0	0	0	0	0	0	0	0	0	0
g__Thalassotalea	0	0	0	0	0	0	0	0	0	0	0	0	0	0	0	0	0	0	0	0	0	0	0	0	0	0	0	0	0	0	0	0	0	0	0	0	0	0	0	0	0	0	0	0	0	0	0	0	0
g__Cognaticolwellia	0	0	0	0	0	0	0	0	0	0	0	0	0	0	0	0	0	0	0	0	0	0	0	0	0	0	0	0	0	0	0	0	0	0	0	0	0	0	0	0	0	0	0	0	0	0	0	0	0
g__Moritella	0	0	0	0	0	0	0	0	0	0	0	0	0	0	0	0	0	0	0	0	0	0	0	0	0	0	0	0	0	0	0	0	0	0	0	0	0	0	0	0	0	0	0	0	0	0	0	0	0
g__Ferrimonas	0	0	0	0	0	0	0	0	0	0	0	0	0	0	0	0	0	0	0	0	0	0	0	0	0	0	0	0	0	0	0	0	0	0	0	0	0	0	0	0	0	0	0	0	0	0	0	0	0
g__Idiomarina	0	0	0	0	0	13	0	0	0	0	0	0	33	0	0	0	0	0	0	0	18	0	0	0	0	0	0	0	0	0	0	0	0	0	0	0	0	0	0	0	0	0	0	0	0	0	0	0	0
g__Psychromonas	0	0	0	0	0	0	0	0	0	0	0	0	0	0	0	0	0	0	0	0	0	0	0	0	0	0	0	0	0	0	0	0	0	0	0	0	0	0	0	0	0	0	0	0	0	0	0	0	0
g__Dichelobacter	0	0	0	0	0	0	0	0	0	0	0	0	0	0	0	15	0	0	0	0	0	0	0	0	0	0	0	0	0	0	0	0	0	0	0	0	0	0	0	0	0	0	0	0	0	0	0	0	0
g__Cardiobacterium	0	0	0	0	0	12	0	0	0	0	21	0	0	0	0	10	0	0	0	0	0	0	0	0	0	0	0	0	0	0	0	0	0	0	0	0	0	0	0	0	0	0	0	0	0	0	0	0	0
g__Coxiella	0	0	46	0	0	32	112	33	0	0	0	0	0	0	102	202	0	51	0	162	73	0	0	0	0	0	0	0	83	0	0	0	0	0	0	0	0	0	0	0	0	0	0	0	0	14	23	102	0
g__Rickettsiella	0	0	0	0	0	0	0	0	0	0	0	0	0	0	0	0	0	0	0	0	0	0	0	0	0	0	0	0	0	0	0	0	0	0	0	0	0	0	0	0	0	0	0	0	0	0	0	0	0
g__Aquicella	0	0	0	0	0	0	0	0	0	0	0	0	0	0	0	0	0	0	0	0	0	0	0	0	0	0	0	0	0	0	0	0	0	0	0	0	0	0	0	0	0	0	0	0	0	0	0	0	0
g__Legionella	0	0	21	0	0	14	53	16	0	0	0	0	0	0	47	745	0	22	0	704	129	0	0	0	0	0	0	0	148	0	0	0	0	0	0	0	0	0	0	0	0	0	0	0	0	0	18	99	0
g__Fluoribacter	0	0	0	0	0	0	0	0	0	0	0	0	0	0	0	0	0	0	0	0	0	0	0	0	0	0	0	0	0	0	0	0	0	0	0	0	0	0	0	0	0	0	0	0	0	0	0	0	0
g__Tatlockia	0	0	0	0	0	0	0	0	0	0	0	0	0	0	0	0	0	0	0	0	0	0	0	0	0	0	0	0	0	0	0	0	0	0	0	0	0	0	0	0	0	0	0	0	0	0	0	0	0
g__Methylovulum	0	0	0	0	0	0	0	0	0	0	0	0	0	0	0	0	0	0	0	0	0	0	0	0	0	0	0	0	20	0	0	0	0	0	0	0	0	0	0	0	27	22	0	0	0	0	0	0	0
g__Methylocaldum	0	0	0	0	0	0	0	0	0	0	15	0	0	0	0	0	14	0	0	0	0	0	0	0	0	0	0	0	0	0	0	12	0	0	0	0	0	0	0	0	0	0	0	0	0	0	0	0	0
g__Methylococcus	0	0	0	0	0	0	16	0	0	0	0	0	0	0	17	23	0	0	0	21	0	0	0	0	0	0	0	0	19	0	0	0	0	0	0	0	0	0	0	0	0	0	0	0	0	0	0	12	0
g__Methylomonas	0	0	0	0	0	29	0	0	0	0	18	0	0	0	0	23	0	0	0	30	22	0	0	0	0	0	0	0	0	0	0	0	0	0	0	0	0	0	0	0	0	0	0	0	0	0	0	26	0
g__Methylomicrobium	0	0	0	0	0	0	0	0	0	0	0	0	0	0	0	14	0	0	0	0	0	0	0	0	0	0	0	0	27	0	0	0	0	0	0	0	0	0	0	0	0	0	0	0	0	0	0	0	0
g__Methylogaea	0	0	0	0	0	0	0	0	0	0	31	0	0	0	0	0	27	0	0	0	0	0	0	0	0	0	0	0	0	0	0	0	0	0	0	0	0	0	0	0	0	0	0	0	0	0	0	0	0
g__Methylomagnum	0	0	0	0	0	0	0	0	0	0	0	0	0	0	0	0	0	0	0	0	0	0	0	0	0	0	0	0	0	0	0	0	0	0	0	0	0	0	0	0	0	0	0	0	0	0	0	0	0
g__Candidatus_Methylospira	0	0	0	0	0	0	0	0	0	0	0	0	0	0	0	0	0	0	0	0	0	0	0	0	0	0	0	0	0	0	0	0	0	0	0	0	0	0	0	0	0	0	0	0	0	0	0	0	0
g__Methylotuvimicrobium	0	0	0	0	0	0	0	0	0	0	0	0	0	0	0	0	0	0	0	0	0	0	0	0	0	0	0	0	0	0	0	0	0	0	0	0	0	0	0	0	0	0	0	0	0	0	0	0	0
g__Cellvibrio	0	0	0	0	0	0	0	0	0	0	0	0	0	0	0	0	0	0	0	0	0	0	0	0	0	0	0	0	0	0	0	0	0	0	0	0	0	0	0	0	0	0	0	0	0	0	0	0	0
g__Teredinibacter	0	0	0	0	0	0	0	0	0	0	0	0	0	0	0	0	0	0	0	0	0	0	0	0	0	0	0	0	0	0	0	0	0	0	0	0	0	0	0	0	0	0	0	0	0	0	0	0	0
g__Saccharophagus	0	0	0	0	0	0	0	0	0	0	0	0	0	0	0	0	0	0	0	0	0	0	0	0	0	0	0	0	0	0	0	0	0	0	0	0	0	0	0	0	0	0	0	0	0	0	0	0	0
g__Simiduia	0	0	0	0	0	0	0	0	0	0	0	0	0	0	0	0	0	0	0	0	0	0	0	0	0	0	0	0	0	0	0	0	0	0	0	0	0	0	0	0	0	0	0	0	0	0	0	0	0
g__Agarilytica	0	0	0	0	0	0	0	0	0	0	0	0	0	0	0	0	0	0	0	0	0	0	0	0	0	0	0	0	0	0	0	0	0	0	0	0	0	0	0	0	0	0	0	0	0	0	0	0	0
g__Spongiibacter	0	0	0	0	0	0	0	0	0	0	18	0	0	0	0	0	16	0	0	0	0	0	0	0	0	0	0	0	0	0	0	12	0	0	0	0	0	0	0	0	0	0	0	0	0	0	0	0	0
g__Oceanicoccus	0	0	0	0	0	0	0	0	0	0	0	0	0	0	0	0	0	0	0	0	0	0	0	0	0	0	0	0	0	0	0	0	0	0	0	0	0	0	0	0	0	0	0	0	0	0	0	0	0
g__Zhongshania	0	0	0	0	0	0	0	0	0	0	0	0	0	0	0	0	0	0	0	0	0	0	0	0	0	0	0	0	0	0	0	0	0	0	0	0	0	0	0	0	0	0	0	0	0	0	0	0	0
g__Congregibacter	0	0	0	0	0	0	0	0	0	0	0	0	0	0	0	0	0	0	0	0	0	0	0	0	0	0	0	0	0	0	0	0	0	0	0	0	0	0	0	0	0	0	0	0	0	0	0	0	0
g__Halioglobus	0	0	0	0	0	0	0	0	0	0	0	0	0	0	0	0	0	0	0	0	0	0	0	0	0	0	0	0	0	0	0	0	0	0	0	0	0	0	0	0	0	0	0	0	0	0	0	0	0
g__Kineobactrum	0	0	0	0	0	0	0	0	0	0	0	0	0	0	0	0	0	0	0	0	0	0	0	0	0	0	0	0	0	0	0	0	0	0	0	0	0	0	0	0	0	0	0	0	0	0	0	0	0
g__Aequoribacter	0	0	0	0	0	0	0	0	0	0	0	0	0	0	0	0	0	0	0	0	0	0	0	0	0	0	0	0	0	0	0	0	0	0	0	0	0	0	0	0	0	0	0	0	0	0	0	0	0
g__Microbulbifer	0	0	0	0	0	19	0	0	0	0	0	0	0	0	0	30	0	0	0	23	0	0	0	0	0	0	0	0	0	0	40	0	0	0	0	0	0	0	0	0	0	0	0	0	0	0	0	13	0
g__Candidatus_Vesicomyosocius	0	0	0	0	0	0	0	0	0	0	0	0	0	0	0	0	0	0	0	0	0	0	0	0	0	0	0	0	0	0	0	0	0	0	0	0	0	0	0	0	0	0	0	0	0	0	0	0	0
g__Candidatus_Ruthia	0	0	0	0	0	0	0	0	0	0	0	0	0	0	0	0	0	0	0	0	0	0	0	0	0	0	0	0	0	0	0	0	0	0	0	0	0	0	0	0	0	0	0	0	0	0	0	0	0
g__Sedimenticola	0	0	0	0	0	0	0	0	0	0	0	0	0	0	17	0	0	0	0	22	0	0	0	0	0	0	0	0	0	0	0	0	0	0	0	0	0	0	0	0	0	0	0	0	0	0	0	0	0
g__Candidatus_Nardonella	0	0	0	0	0	0	0	0	0	0	0	0	0	0	0	0	0	0	0	0	0	0	0	0	0	0	0	0	0	0	0	0	0	0	0	0	0	0	0	0	0	0	0	0	0	0	0	0	0
g__Celerinatantimonas	0	0	0	0	0	0	0	0	0	0	0	0	0	0	0	0	0	0	0	0	0	0	0	0	0	0	0	0	0	0	0	0	0	0	0	0	0	0	0	0	0	0	0	0	0	0	0	0	0
g__Candidatus_Thioglobus	0	0	0	0	0	0	0	0	0	0	0	0	0	0	0	0	0	0	0	0	0	0	0	0	0	0	0	0	0	0	0	0	0	0	0	0	0	0	0	0	0	0	0	0	0	0	0	0	0
g__Gallaecimonas	0	0	0	0	0	0	0	0	0	0	0	0	0	0	0	0	0	0	0	0	0	0	0	0	0	0	0	0	0	0	0	0	0	0	0	0	0	0	0	0	0	0	0	0	0	0	0	0	0
g__Pseudohongiella	0	0	0	0	0	0	0	0	0	0	0	0	0	0	0	0	0	0	0	0	0	0	0	0	0	0	0	0	0	0	0	0	0	0	0	0	0	0	0	0	0	0	0	0	0	0	0	0	0
g__Thiolapillus	0	0	0	0	0	0	0	0	0	0	0	0	0	0	0	0	0	0	0	0	0	0	0	0	0	0	0	0	0	0	0	0	0	0	0	0	0	0	0	0	0	0	0	0	0	0	0	0	0
g__Candidatus_Reidiella	0	0	0	0	0	0	0	0	0	0	0	0	0	0	0	0	0	0	0	0	0	0	0	0	0	0	0	0	0	0	0	0	0	0	0	0	0	0	0	0	0	0	0	0	0	0	0	0	0
g__Candidatus_Azoamicus	0	0	0	0	0	0	0	0	0	0	0	0	0	0	0	0	0	0	0	0	0	0	0	0	0	0	0	0	0	0	0	0	0	0	0	0	0	0	0	0	0	0	0	0	0	0	0	0	0
g__Candidatus_Pseudothioglobus	0	0	0	0	0	0	0	0	0	0	0	0	0	0	0	0	0	0	0	0	0	0	0	0	0	0	0	0	0	0	0	0	0	0	0	0	0	0	0	0	0	0	0	0	0	0	0	0	0
g__Immundisolibacter	0	0	0	0	0	0	0	0	0	0	20	0	0	0	0	0	37	0	0	19	12	0	0	13	0	0	0	0	0	0	0	12	0	0	0	0	0	0	12	0	0	0	0	0	0	0	0	0	0
g__Francisella	0	0	0	0	0	0	0	0	0	0	0	0	0	0	0	0	0	0	0	0	0	0	0	0	0	0	0	0	35	0	0	0	0	0	0	0	0	0	0	0	0	0	0	0	0	0	0	0	0
g__Allofrancisella	0	0	0	0	0	0	0	0	0	0	0	0	0	0	0	0	0	0	0	0	0	0	0	0	0	0	0	0	0	0	0	0	0	0	0	0	0	0	0	0	0	0	0	0	0	0	0	0	0
g__Thiomicrospira	0	0	0	0	0	0	0	0	0	0	0	0	0	0	0	0	0	0	0	0	0	0	0	0	0	0	0	0	0	0	0	0	0	0	0	0	0	0	0	0	0	0	0	0	0	0	0	0	0
g__Piscirickettsia	0	0	0	0	0	0	0	0	0	0	0	0	0	0	0	36	0	0	0	12	0	0	0	0	0	0	0	0	23	0	0	0	0	0	0	0	0	0	0	0	0	0	0	0	0	0	0	16	0
g__Hydrogenovibrio	0	0	0	0	0	0	0	0	0	0	0	0	0	0	0	0	0	0	0	0	18	0	0	0	0	0	0	0	29	0	0	0	0	0	0	0	0	0	0	0	0	0	0	0	0	0	0	0	0
g__Cycloclasticus	0	0	0	0	0	0	0	0	0	0	0	0	0	0	0	0	0	0	0	0	0	0	0	0	0	0	0	0	0	0	0	0	0	0	0	0	0	0	0	0	0	0	0	0	0	0	0	0	0
g__Methylophaga	0	0	0	0	0	0	0	0	0	0	0	0	0	0	0	0	0	0	0	20	0	0	0	0	0	0	0	0	0	0	0	0	0	0	0	0	0	0	0	0	0	0	0	0	0	0	0	0	0
g__Thiomicrorhabdus	0	0	0	0	0	0	0	0	0	0	0	0	0	0	0	0	0	0	0	19	0	0	0	0	0	0	0	0	0	0	0	0	0	0	0	0	0	0	0	0	0	0	0	0	0	0	0	0	0
g__Thiosulfativibrio	0	0	0	0	0	0	0	0	0	0	0	0	0	0	0	0	0	0	0	0	0	0	0	0	0	0	0	0	13	0	0	0	0	0	0	0	0	0	0	0	0	0	0	0	0	0	0	0	0
g__Thiosulfatimonas	0	0	0	0	0	0	0	0	0	0	0	0	0	0	0	0	0	0	0	0	0	0	0	0	0	0	0	0	0	0	0	0	0	0	0	0	0	0	0	0	0	0	0	0	0	0	0	0	0
g__Beggiatoa	0	0	0	0	0	0	0	0	0	0	0	0	0	0	0	0	0	0	0	0	0	0	0	0	0	0	0	0	0	0	0	0	0	0	0	0	0	0	0	0	0	0	0	0	0	0	0	0	0
g__Thiothrix	0	0	0	0	0	0	0	0	0	0	0	0	0	0	0	0	0	0	0	0	0	0	0	0	0	0	0	0	0	0	0	0	0	0	0	0	0	0	0	0	0	0	0	0	0	0	0	0	0
g__Caedibacter	0	0	0	0	0	0	0	0	0	0	0	0	0	0	0	0	0	0	0	0	0	0	0	0	0	0	0	0	0	0	0	0	0	0	0	0	0	0	0	0	0	0	0	0	0	0	0	0	0
g__Succinivibrio	0	0	0	0	0	0	0	0	0	0	0	0	0	0	0	0	0	0	0	0	20	0	0	0	0	0	0	0	13	0	0	0	0	0	0	0	0	0	0	0	0	0	0	0	0	0	0	0	0
g__Aeromonas	0	0	330	0	0	129	618	139	0	0	580	0	0	0	708	1197	3080	589	47	811	594	0	0	0	0	0	0	0	935	0	0	336	0	0	0	0	0	0	0	0	0	0	0	0	0	0	24	790	0
g__Tolumonas	0	0	0	0	0	52	16	0	0	0	16	0	0	0	0	27	0	0	0	55	38	47	0	0	0	0	0	0	0	0	0	0	0	0	0	0	0	0	0	0	0	0	0	0	0	0	0	0	0
g__Oceanimonas	0	0	0	0	0	0	0	0	0	0	0	0	0	0	0	0	0	0	0	0	0	0	0	0	0	0	0	0	0	0	0	0	0	0	0	0	0	0	0	0	0	0	0	0	0	0	0	0	0
g__Oceanisphaera	0	0	0	0	0	0	0	0	0	0	0	0	0	0	0	0	0	0	0	0	0	0	0	0	0	0	0	0	0	0	0	0	0	0	0	0	0	0	0	0	0	0	0	0	0	0	0	0	0
g__Zobellella	0	0	0	0	0	0	0	0	0	0	0	0	0	0	0	0	0	0	0	0	0	0	0	0	0	0	0	0	0	0	0	0	0	0	0	0	0	0	0	0	0	0	0	0	0	0	0	0	0
g__Dongshaea	0	0	0	0	0	0	0	0	0	0	0	0	0	0	0	0	12	0	0	0	0	0	0	0	0	0	0	0	0	0	0	0	0	0	0	0	0	0	0	0	0	0	0	0	0	0	0	0	0
g__Salinisphaera	0	0	0	0	0	0	0	0	0	0	0	0	0	0	0	0	0	0	0	0	0	0	0	10	0	0	0	0	0	0	0	0	0	0	0	0	0	0	0	0	0	0	0	0	0	0	0	0	0
g__Orbus	0	0	0	0	0	0	0	0	0	0	0	0	0	0	0	0	0	0	0	0	0	0	0	0	0	0	0	0	0	0	0	0	0	0	0	0	0	0	0	0	0	0	0	0	0	0	0	0	0
g__Gilliamella	0	0	0	0	0	0	0	0	0	0	0	0	0	0	0	0	0	0	0	0	0	0	0	0	0	0	0	0	0	0	0	0	0	0	0	0	0	0	0	0	0	0	0	0	0	0	0	0	0
g__Frischella	0	0	0	0	0	0	0	0	0	0	0	0	0	0	0	0	0	0	0	0	0	0	0	0	0	0	0	0	0	0	0	0	0	0	0	0	0	0	0	0	0	0	0	0	0	0	0	0	0
g__Acidiferrobacter	0	0	0	0	0	0	0	0	0	0	0	0	0	0	0	0	0	0	0	0	0	0	0	0	0	0	0	0	0	0	0	0	0	0	0	0	0	0	0	0	0	0	0	0	0	0	0	0	0
g__Sulfurifustis	0	0	0	0	0	0	0	0	0	0	35	0	0	0	11	0	20	0	0	0	0	0	0	0	0	0	0	0	10	0	0	0	0	0	0	0	0	0	0	0	0	0	0	0	0	0	0	0	0
g__Sulfuricaulis	0	0	0	0	0	0	0	0	0	0	0	0	0	0	0	0	0	0	0	0	0	0	0	0	0	0	0	0	0	0	0	0	0	0	0	0	0	0	0	0	0	0	0	0	0	0	0	0	0
g__Solimonas	0	0	0	0	0	0	11	0	0	0	25	0	0	0	14	16	15	0	0	17	0	0	0	11	0	0	0	0	11	0	0	0	0	0	0	0	0	0	0	0	0	0	0	0	0	0	0	0	0
g__Sinimarinibacterium	0	0	0	0	0	23	0	0	0	0	28	0	0	0	0	17	26	0	0	24	191	0	0	0	0	0	0	0	237	0	0	0	0	0	0	0	0	0	0	0	0	0	0	0	0	0	0	0	0
g__Steroidobacter	0	0	0	0	0	0	0	0	0	0	0	0	0	0	0	0	0	0	0	0	0	0	0	0	0	0	0	0	0	0	0	0	0	0	0	0	0	0	0	0	0	0	0	0	0	0	0	13	0
g__Burkholderia	16675	182	1029	0	28	557	1519	641	0	66	14045	329	175	0	1645	2386	13732	692	83	1682	833	66	64	1193	0	250	41	147	867	401	0	4021	177	0	0	0	137	0	242	0	21	90	28	0	40	29	1385	1674	355
g__Paraburkholderia	744	60	0	46	0	66	14	0	0	43	6143	58	67	11	0	26	5702	0	14	74	40	19	26	419	0	79	48	0	16	87	0	1883	41	0	0	0	37	0	96	0	0	25	0	0	26	0	0	17	31
g__Lautropia	0	0	0	0	22	16	0	0	0	0	44	0	0	0	0	11	247	0	0	0	15	0	15	0	0	0	0	0	20	0	0	17	0	0	0	0	0	0	0	0	0	14	0	0	0	0	0	0	0
g__Pandoraea	0	0	0	0	0	57	18	0	0	0	2735	0	0	0	16	47	2579	0	0	55	40	0	0	98	0	0	0	0	36	0	0	849	0	0	0	0	0	0	45	0	0	0	0	0	0	0	0	36	0
g__Cupriavidus	145	116	0	0	45	208	23	0	0	0	24407	0	0	0	71	189	22902	0	39	195	162	0	75	569	0	0	711	0	147	0	33	7325	46	0	0	71	0	0	405	0	0	0	11	0	25	56	0	54	0
g__Polynucleobacter	0	0	0	0	0	20	0	0	0	0	131	0	0	0	0	0	195	0	0	32	13	0	0	0	0	0	0	0	11	0	0	0	0	0	0	0	0	0	0	0	0	0	0	0	0	0	0	10	0
g__Limnobacter	0	0	0	0	0	0	0	0	0	0	15	0	0	0	0	24	23	0	0	15	0	0	0	0	0	0	0	0	0	0	0	0	0	0	0	0	0	0	0	0	0	0	0	0	0	0	0	0	0
g__Chitinimonas	0	0	0	0	0	0	0	0	0	0	0	0	0	0	0	0	0	0	0	0	0	0	0	15	0	0	0	0	0	0	0	0	0	0	0	0	0	0	0	0	0	0	0	0	0	0	0	0	0
g__Mycoavidus	0	0	0	0	0	0	0	0	0	0	65	0	0	0	0	0	25	0	0	0	0	0	0	0	0	0	0	0	0	0	0	0	0	0	0	0	0	0	0	0	0	0	0	0	0	0	0	0	0
g__Caballeronia	0	0	0	0	0	0	0	0	0	0	396	0	0	0	0	0	375	0	0	0	0	0	0	36	0	0	0	0	0	0	0	116	0	0	0	0	0	0	0	0	0	0	0	0	0	0	0	0	0
g__Candidatus_Vallotia	0	0	0	0	0	0	0	0	0	0	0	0	0	0	0	0	0	0	0	0	0	0	0	0	0	0	0	0	0	0	0	0	0	0	0	0	0	0	0	0	0	0	0	0	0	0	0	0	0
g__Mycetohabitans	0	0	0	0	0	0	0	0	0	0	70	0	0	0	0	0	75	0	0	14	0	0	0	11	0	0	0	0	0	0	0	18	0	0	0	0	0	0	0	0	0	0	0	0	0	0	0	0	0
g__Ephemeroptericola	0	0	0	0	0	0	0	0	0	0	0	0	0	0	0	0	0	0	0	0	0	0	0	0	0	0	0	0	0	0	0	0	0	0	0	0	0	0	0	0	0	0	0	0	0	0	0	0	0
g__Hydrogenophaga	201	484	65	2526	35	101	0	0	30	436	677	542	1230	611	48	33	808	0	0	50	115	249	161	318	35	99	389	0	107	893	119	245	196	61	0	0	599	0	408	0	85	708	0	45	95	64	56	0	168
g__Delftia	267	186	175	145	137	453	546	192	116	0	1120	0	232	167	432	1029	799	281	272	795	594	0	461	199	64	69	825	231	577	153	313	273	106	87	79	226	120	98	271	116	127	310	243	94	249	95	169	970	574
g__Diaphorobacter	0	0	0	0	0	167	0	0	0	0	731	0	0	0	0	679	768	0	115	168	438	0	0	15	0	0	0	132	404	774	0	256	0	0	0	129	0	0	143	0	0	0	0	0	0	0	0	0	0
g__Kinneretia	15	0	0	0	0	169	18	0	0	0	71	0	0	0	23	158	42	0	0	61	110	0	15	42	0	0	0	17	120	0	0	16	0	0	0	0	0	0	85	0	0	0	16	0	0	16	0	72	43
g__Limnohabitans	0	0	0	0	0	0	0	0	0	0	45	0	0	0	0	0	40	0	0	0	0	0	0	0	0	0	0	0	0	0	0	0	0	0	0	0	0	0	30	0	0	0	0	0	0	0	0	0	0
g__Pulveribacter	0	0	0	0	0	0	0	0	0	0	48	0	0	0	0	0	37	0	0	0	0	0	0	0	0	0	0	0	0	31	0	12	0	0	0	0	0	0	32	0	0	0	0	0	0	0	0	0	0
g__Serpentinomonas	0	0	0	0	0	0	0	0	0	0	61	0	0	0	0	0	50	0	0	0	0	0	0	0	0	0	0	0	0	0	0	12	0	0	0	0	0	0	26	0	0	0	0	0	0	0	0	0	0
g__Melaminivora	0	0	0	0	0	0	0	0	0	0	58	0	0	0	0	0	13	0	0	0	0	0	0	0	0	0	0	0	15	61	0	15	0	0	0	0	0	0	23	0	0	0	0	0	0	0	0	0	0
g__Candidatus_Symbiobacter	0	0	0	0	0	0	0	0	0	0	0	0	0	0	0	0	0	0	0	0	0	0	0	10	0	0	0	0	0	0	0	0	0	0	0	0	0	0	0	0	0	0	0	0	0	0	0	0	0
g__Verminephrobacter	0	0	0	0	0	0	0	0	0	0	56	0	0	0	0	10	55	0	0	0	14	0	18	0	0	0	0	0	0	0	0	15	0	0	0	0	0	0	33	0	0	0	0	0	0	0	0	0	0
g__Hylemonella	0	0	0	0	0	16	0	0	0	0	31	0	0	0	0	0	45	0	0	0	14	0	0	0	0	0	0	0	0	0	0	12	0	0	0	0	0	0	17	0	0	0	0	0	0	11	0	0	0
g__Ottowia	0	0	0	0	0	0	0	0	0	0	185	0	0	0	0	12	183	0	0	0	25	0	13	47	0	0	0	0	20	0	0	46	0	0	0	0	0	0	67	0	0	0	0	0	0	0	0	0	0
g__Alicycliphilus	104	0	0	0	99	102	0	0	0	0	281	0	0	0	0	33	272	0	49	25	78	0	0	53	0	0	0	25	89	586	0	107	30	0	0	0	0	0	137	0	36	0	60	0	0	62	0	260	0
g__Ramlibacter	14	0	0	0	18	23	0	0	0	0	108	0	0	0	17	18	83	0	12	15	19	0	0	61	0	0	0	0	22	0	0	21	0	0	0	0	0	0	158	0	0	0	0	0	0	29	0	0	0
g__Polaromonas	0	0	0	12	0	38	0	0	0	0	157	0	0	0	0	28	174	0	0	25	32	0	0	61	0	0	0	0	19	0	0	38	0	0	0	0	0	0	116	0	0	0	0	0	0	28	0	42	0
g__Rhodoferax	34	0	0	15	49	56	0	0	0	0	360	0	0	0	0	73	361	0	12	89	81	0	0	181	0	0	0	0	61	0	0	87	0	0	0	0	0	0	264	0	0	0	0	0	0	42	0	24	0
g__Collimonas	0	0	0	0	0	48	16	0	0	0	410	0	0	0	0	37	362	0	0	41	27	0	0	296	0	0	0	0	18	0	0	108	0	0	0	0	0	0	24	0	0	0	0	0	0	0	0	62	0
g__Herminiimonas	0	0	0	0	0	0	0	0	0	0	21	0	0	0	0	0	18	0	0	0	0	0	0	25	0	0	0	0	0	0	0	0	0	0	0	0	0	0	0	0	0	0	0	0	0	0	0	0	0
g__Glaciimonas	0	0	0	0	0	0	0	0	0	0	0	0	0	0	0	0	26	0	0	0	0	0	0	12	0	0	0	0	0	0	0	0	0	0	0	0	0	0	0	0	0	0	0	0	0	0	0	0	0
g__Noviherbaspirillum	0	0	0	0	0	0	0	0	0	0	21	0	0	0	0	0	25	0	0	0	0	0	0	66	0	0	0	0	15	0	0	0	0	0	0	0	0	0	12	0	0	0	0	0	0	0	0	0	0
g__Thiomonas	0	0	0	0	0	0	0	0	0	0	109	0	0	0	0	12	85	0	0	0	0	0	0	38	0	0	0	0	0	0	0	0	0	0	0	0	0	0	0	0	0	0	0	0	0	0	0	0	0
g__Sphaerotilus	0	0	0	0	0	26	0	0	0	0	32	0	0	0	0	19	29	0	0	0	24	0	0	32	0	0	0	0	23	0	0	0	0	0	0	0	0	0	39	0	0	0	0	0	0	0	0	18	0
g__Mitsuaria	0	0	0	0	18	126	0	0	0	0	36	0	0	0	0	78	29	0	0	42	56	0	0	35	0	0	0	19	70	0	0	12	0	0	0	0	0	0	56	0	0	0	0	0	0	0	0	20	0
g__Aquabacterium	0	17	0	0	0	18	0	0	0	0	90	0	0	0	0	27	146	0	0	0	19	0	0	32	0	0	0	0	18	0	0	24	0	0	0	0	0	0	28	0	0	0	0	0	0	0	0	0	0
g__Rhizobacter	0	0	0	0	0	75	0	0	0	0	97	0	0	0	0	46	69	0	0	24	40	0	0	66	0	0	0	0	73	0	0	13	0	0	0	0	0	0	151	0	0	0	0	0	0	0	0	0	0
g__Rubrivivax	0	0	0	0	0	35	0	0	0	0	38	0	0	0	0	38	58	0	0	32	43	0	0	31	0	0	0	0	30	0	0	23	0	0	0	0	0	0	52	0	0	0	0	0	0	0	0	0	0
g__Xylophilus	0	0	0	0	0	18	0	0	0	0	78	0	0	0	0	0	76	0	0	10	0	0	0	128	0	0	0	0	0	0	0	15	0	0	0	0	0	0	61	0	0	0	0	0	0	0	0	0	0
g__Roseateles	0	0	0	0	0	76	0	0	0	0	63	0	0	0	0	28	72	0	0	15	43	0	0	22	0	0	0	0	56	0	0	31	0	0	0	0	0	0	20	0	0	0	0	0	0	0	0	20	0
g__Tepidimonas	0	0	0	0	22	0	0	0	0	0	26	0	0	26	32	20	11	35	31	0	41	0	1360	21	0	0	42	0	32	0	0	0	0	59	0	0	0	0	17	0	0	0	23	0	0	0	0	0	0
g__Methylibium	0	0	0	0	0	0	0	0	0	0	55	0	0	0	0	31	33	0	0	0	0	0	0	22	0	0	0	0	0	102	0	0	0	0	0	0	0	0	89	0	0	0	0	0	0	0	0	0	39
g__Paucibacter	0	0	0	0	0	63	0	0	0	0	59	0	0	0	0	36	28	0	0	17	43	0	0	29	0	0	0	13	52	0	0	24	0	0	0	0	0	0	13	0	0	0	0	0	0	14	0	0	0
g__Inhella	0	0	0	0	0	48	0	0	0	0	26	0	0	0	0	18	24	0	0	16	25	0	0	12	0	0	0	0	39	0	0	0	0	0	0	0	0	0	29	0	0	0	0	0	0	0	0	14	0
g__Achromobacter	275	174	0	50	0	118	0	0	0	0	1163	0	608	0	0	129	1255	0	96	129	22	53	83	358	26	99	103	39	77	599	48	436	110	0	0	24	124	0	212	0	26	0	44	0	53	0	0	61	0
g__Bordetella	0	0	0	0	0	65	49	0	0	0	1195	0	0	0	52	79	1242	0	0	109	77	0	0	135	0	0	0	0	105	0	0	365	0	0	0	0	0	0	38	0	0	0	0	0	0	0	0	56	0
g__Taylorella	0	0	0	0	0	0	0	0	0	0	0	0	0	0	0	161	0	0	0	0	164	0	0	0	0	0	0	0	165	0	0	0	0	0	0	0	0	0	0	0	0	0	0	0	0	0	0	0	0
g__Oligella	0	0	0	0	0	0	0	0	0	0	0	0	0	0	0	0	0	0	0	0	0	0	0	0	0	0	0	0	11	0	0	0	0	0	0	0	0	0	0	0	0	0	0	0	0	0	0	0	0
g__Pelistega	0	0	0	0	0	0	0	0	0	0	0	0	0	0	0	0	0	0	0	0	0	0	0	0	0	0	0	0	0	0	0	0	0	0	0	0	0	0	0	0	0	0	0	0	0	0	0	0	0
g__Pigmentiphaga	0	0	0	17	0	0	0	0	0	0	142	0	0	0	0	0	104	0	0	0	0	0	0	34	0	0	0	0	0	0	0	11	0	0	0	0	0	0	0	0	0	0	0	0	0	0	0	0	0
g__Kerstersia	0	0	0	0	0	16	0	0	0	0	17	0	0	0	0	0	0	0	0	0	0	0	0	0	0	0	0	0	12	0	0	0	0	0	0	0	0	0	0	0	0	0	0	0	0	0	0	0	0
g__Advenella	0	0	0	0	0	0	0	0	0	0	31	0	0	0	0	0	24	0	0	0	0	0	0	0	0	0	0	0	0	0	0	0	0	0	0	0	0	0	0	0	0	0	0	0	0	0	0	0	0
g__Pusillimonas	0	0	0	0	0	0	0	0	0	0	38	0	0	0	0	0	34	0	0	0	0	0	0	0	0	0	0	0	0	0	0	12	0	0	0	0	0	0	0	0	0	0	0	0	0	0	0	0	0
g__Castellaniella	0	0	0	0	0	0	0	0	0	0	17	0	0	0	0	0	30	0	0	0	0	0	0	0	0	0	0	0	0	0	0	0	0	0	0	0	0	0	0	0	0	0	0	0	0	0	0	0	0
g__Paenalcaligenes	0	0	0	0	0	0	0	0	0	0	16	0	0	0	0	0	16	0	0	0	0	0	0	0	0	0	0	0	0	0	0	0	0	0	0	0	0	0	0	0	0	0	0	0	16	0	0	0	0
g__Basilea	0	0	0	0	0	0	0	0	0	0	0	0	0	0	0	0	0	0	0	0	0	0	0	0	0	0	0	0	0	0	0	0	0	0	0	0	0	0	0	0	0	0	0	0	0	0	0	0	0
g__Orrella	0	0	0	0	0	19	0	0	0	0	31	0	0	0	15	60	50	0	0	36	12	0	0	21	0	0	0	0	15	0	0	0	0	0	0	0	0	0	0	0	0	0	0	0	0	0	0	0	0
g__Algicoccus	0	0	0	0	0	0	0	0	0	0	0	0	0	0	0	0	0	0	0	0	0	0	0	0	0	0	0	0	0	0	0	0	0	0	0	0	0	0	0	0	0	0	0	0	0	0	0	0	0
g__Sutterella	0	0	0	0	0	0	0	0	0	0	0	0	0	0	0	0	27	0	0	0	0	0	0	0	0	0	0	0	0	0	0	0	0	0	0	0	0	0	0	0	0	0	0	0	0	0	0	0	0
g__Turicimonas	0	0	0	0	0	0	0	0	0	0	0	0	0	0	0	0	0	0	0	0	0	0	0	0	0	0	0	0	0	0	0	0	0	0	0	0	0	0	0	0	0	0	0	0	0	0	0	0	0
g__Azoarcus	0	0	0	0	0	18	0	0	0	0	275	0	0	0	0	41	241	0	0	35	0	0	0	71	0	0	0	0	0	0	0	36	0	0	0	0	0	0	38	0	0	0	0	0	0	0	0	0	0
g__Thauera	21	0	0	0	0	23	0	0	0	0	120	0	0	0	0	0	144	0	25	0	44	0	112	75	0	0	0	0	41	0	17	21	0	0	0	14	0	0	21	0	0	0	0	0	11	0	0	0	0
g__Oryzomicrobium	0	0	0	0	0	30	0	0	0	0	18	0	0	0	0	0	11	0	0	12	17	0	0	0	0	0	0	0	38	0	0	0	0	0	0	0	0	0	14	0	0	0	0	0	0	0	0	0	0
g__Aromatoleum	0	0	0	0	0	0	0	0	0	0	40	0	0	0	0	0	35	0	0	0	0	0	0	14	0	0	0	0	0	0	0	12	0	0	0	0	0	0	20	0	0	0	0	0	0	0	0	0	0
g__Niveibacterium	0	0	0	0	0	0	0	0	0	0	27	0	0	0	0	10	20	0	0	0	0	0	0	0	0	0	37	0	0	0	0	0	0	0	0	0	0	0	0	0	0	0	0	0	0	0	0	0	0
g__Rugosibacter	0	0	0	0	0	0	0	0	0	0	0	0	0	0	0	0	0	0	0	0	0	0	0	0	0	0	0	0	0	0	0	0	0	0	0	0	0	0	0	0	0	0	0	0	0	0	0	0	0
g__Dechloromonas	0	0	0	0	0	0	0	0	0	0	15	0	0	0	0	13	16	0	0	0	0	0	0	0	0	0	0	0	0	0	0	0	0	0	0	0	0	0	0	0	0	0	0	0	0	0	0	0	0
g__Fluviibacter	0	0	0	0	0	0	0	0	0	0	0	0	0	0	0	0	0	0	0	0	0	0	0	0	0	0	0	0	0	0	0	0	0	0	0	0	0	0	0	0	0	0	0	0	0	0	0	0	0
g__Methylotenera	0	0	0	0	0	0	0	0	0	0	0	0	0	0	0	0	0	0	0	0	0	0	0	0	0	0	0	0	0	0	0	0	0	0	0	0	0	0	0	0	0	0	0	0	0	0	0	0	0
g__Methylobacillus	0	0	0	0	0	0	0	0	0	0	11	0	0	0	0	0	12	0	0	0	0	0	0	0	0	0	0	0	0	0	0	0	0	0	0	0	0	0	0	0	0	0	0	0	0	0	0	0	0
g__Methylovorus	0	0	0	0	0	0	0	0	0	0	27	0	0	0	0	0	0	0	0	0	0	0	0	0	0	0	0	0	0	0	0	0	0	0	0	0	0	0	0	0	0	0	0	0	0	0	0	0	0
g__Candidatus_Methylopumilus	0	0	0	0	0	0	0	0	0	0	0	0	0	0	0	0	0	0	0	0	0	0	0	0	0	0	0	0	0	0	0	0	0	0	0	0	0	0	0	0	0	0	0	0	0	0	0	0	0
g__Methyloradius	0	0	0	0	0	0	0	0	0	0	0	0	0	0	0	0	0	0	0	0	0	0	0	0	0	0	0	0	0	0	0	0	0	0	0	0	0	0	0	0	0	0	0	0	0	0	0	0	0
g__Nitrosospira	0	0	0	0	0	0	0	0	0	0	0	0	0	0	0	0	0	0	0	0	0	0	0	0	0	0	0	0	0	0	0	0	0	0	0	0	0	0	0	0	0	0	0	0	0	0	0	0	0
g__Nitrosomonas	0	0	0	0	0	0	0	0	0	0	22	0	0	0	0	0	24	0	0	0	0	0	0	0	0	0	0	0	0	0	0	0	0	0	0	0	0	0	0	0	0	0	0	0	0	0	0	0	0
g__Gallionella	0	0	0	0	0	0	0	0	0	0	0	0	0	0	0	0	0	0	0	0	0	0	0	0	0	0	0	0	0	0	0	0	0	0	0	0	0	0	0	0	0	0	0	0	0	0	0	0	0
g__Sideroxydans	0	0	0	0	0	0	0	0	0	0	32	0	0	0	0	0	33	0	0	0	0	0	0	0	0	0	0	0	0	0	0	0	0	0	0	0	0	0	0	0	0	0	0	0	0	0	0	0	0
g__Candidatus_Nitrotoga	0	0	0	0	0	0	0	0	0	0	0	0	0	0	0	0	0	0	0	0	0	0	0	0	0	0	0	0	0	0	0	0	0	0	0	0	0	0	0	0	0	0	0	0	0	0	0	0	0
g__Ferriphaselus	0	0	0	0	0	0	0	0	0	0	0	0	0	0	0	0	0	0	0	0	0	0	0	0	0	0	0	0	0	0	0	0	0	0	0	0	0	0	0	0	0	0	0	0	0	0	0	0	0
g__Ferrigenium	0	0	0	0	0	0	0	0	41	0	23	0	0	0	0	0	32	0	0	0	0	0	0	0	0	0	0	0	0	0	0	0	0	0	0	0	0	0	0	0	0	0	0	0	0	0	0	0	0
g__Thiobacillus	0	0	0	0	0	0	0	0	0	0	0	0	0	0	0	0	0	0	0	0	0	0	0	0	0	0	0	0	0	0	0	0	0	0	0	0	0	0	0	0	0	0	0	0	0	0	0	0	0
g__Sulfuritortus	0	0	0	0	0	0	0	0	0	0	19	0	0	0	0	0	16	0	0	0	0	0	0	0	0	0	0	0	0	0	0	0	0	0	0	0	0	0	0	0	0	0	0	0	0	0	0	0	0
g__Sterolibacterium	0	0	0	0	0	0	0	0	0	0	0	0	0	0	0	0	0	0	0	0	0	0	0	0	0	0	0	0	0	0	0	0	0	0	0	0	0	0	0	0	0	0	0	0	0	0	0	0	0
g__Denitratisoma	0	0	0	0	0	0	0	0	0	0	0	0	0	0	0	0	35	0	0	0	0	0	0	0	0	0	0	0	0	0	0	0	0	0	0	0	0	0	0	0	0	0	0	0	0	0	0	0	0
g__Methyloversatilis	0	0	0	0	0	0	0	0	0	0	14	0	0	0	0	0	0	0	0	0	19	0	0	0	0	0	0	0	0	0	0	0	0	0	0	0	0	0	0	0	0	0	0	0	0	0	0	0	0
g__Sulfuritalea	0	0	0	0	0	0	0	0	0	0	14	0	0	0	0	0	21	0	0	0	0	0	0	10	0	0	0	0	0	0	0	0	0	0	0	0	0	0	0	0	0	0	0	0	0	0	0	0	0
g__Sulfuricella	0	0	0	0	0	0	0	0	0	0	0	0	0	0	0	0	11	0	0	0	18	0	0	0	0	0	0	0	40	0	0	0	0	0	0	0	0	0	0	0	0	0	0	0	0	0	0	0	0
g__Sulfuriferula	0	0	0	0	0	0	0	0	0	0	173	0	0	0	0	0	173	0	0	0	0	0	0	0	0	0	0	0	0	0	0	40	0	0	0	0	0	0	0	0	0	0	0	0	0	0	0	0	0
g__Sulfurimicrobium	0	0	0	0	0	0	0	0	0	0	39	0	0	0	0	0	37	0	0	0	0	0	0	0	0	0	0	0	0	0	0	11	0	0	0	0	0	0	0	0	0	0	0	0	0	0	0	0	0
g__Usitatibacter	0	0	0	0	0	0	0	0	0	0	23	0	0	0	0	0	17	0	0	0	0	0	0	18	0	0	0	0	0	0	0	0	0	0	0	0	0	0	40	0	0	0	0	0	0	0	0	0	0
g__Pseudogulbenkiania	0	0	0	0	0	0	0	0	0	0	0	0	0	0	0	0	22	0	0	0	0	0	0	0	0	0	0	0	0	0	0	0	0	0	0	0	0	0	0	0	0	0	0	0	0	0	0	0	0
g__Jeongeupia	0	0	0	0	0	0	0	0	0	0	55	0	0	0	0	0	33	0	0	0	0	0	0	15	0	0	0	0	0	0	0	16	0	0	0	0	0	0	0	0	0	0	0	0	0	0	0	0	0
g__Aquaspirillum	0	0	0	0	0	0	0	0	0	0	17	0	0	0	0	0	0	0	0	0	0	0	0	11	0	0	0	0	0	0	0	0	0	0	0	0	0	0	0	0	0	0	0	0	0	0	0	0	0
g__Microvirgula	0	0	0	0	0	0	0	0	0	0	36	0	36	0	0	0	40	0	0	0	11	0	0	0	0	0	0	0	0	0	0	11	0	0	0	0	0	0	0	0	0	0	0	0	0	0	0	0	0
g__Vogesella	0	0	0	0	0	0	0	0	0	0	46	0	0	0	0	0	43	0	0	0	0	0	0	17	0	0	0	0	0	0	0	0	0	24	0	0	0	0	0	0	0	0	0	0	0	0	0	0	0
g__Chromobacterium	0	0	0	0	0	0	0	0	0	0	172	0	0	0	0	0	188	0	0	0	0	0	0	35	0	0	0	0	0	0	0	63	0	0	0	0	0	0	0	0	0	0	0	0	0	0	0	0	0
g__Iodobacter	0	0	0	0	0	0	0	0	0	0	0	0	0	0	0	0	0	0	0	0	0	0	0	0	0	0	0	0	0	0	0	0	0	0	0	0	0	0	0	0	0	0	0	0	0	0	0	0	0
g__Laribacter	0	0	0	0	0	0	0	0	0	0	11	0	0	0	0	0	22	0	0	0	0	0	0	0	0	0	0	0	0	0	0	0	0	0	0	0	0	0	0	0	0	0	0	0	0	0	0	0	0
g__Chitinibacter	0	0	0	0	0	0	0	0	0	0	11	0	0	0	0	0	0	0	0	0	0	0	0	0	0	0	0	0	0	0	0	0	0	0	0	0	0	0	0	0	0	0	0	0	0	0	0	0	0
g__Paludibacterium	0	0	0	0	0	0	0	0	0	0	39	0	0	0	0	0	26	0	0	0	0	0	0	0	0	0	0	0	0	0	0	0	0	0	0	0	0	0	0	0	0	0	0	0	0	0	0	0	0
g__Deefgea	0	0	0	0	0	0	0	0	0	0	0	0	0	0	0	0	0	0	0	0	0	0	0	0	0	0	0	0	0	0	0	0	0	0	0	0	0	0	0	0	0	0	0	0	0	0	0	0	0
g__Aquitalea	0	0	0	0	0	0	0	0	0	0	99	0	0	0	0	0	79	0	0	0	0	0	0	0	0	0	0	0	15	0	0	23	0	0	0	0	0	0	0	0	0	0	0	0	0	0	0	0	0
g__Vitreoscilla	0	0	0	0	0	0	0	0	0	0	0	0	0	0	0	0	0	0	0	0	0	0	0	0	0	0	0	0	0	0	0	0	0	0	0	0	0	0	0	0	0	0	0	0	0	0	0	0	0
g__Simonsiella	0	0	0	0	0	0	0	0	0	0	0	0	0	0	0	0	0	0	0	0	0	0	0	0	0	0	0	0	0	0	0	0	0	0	0	0	0	0	0	0	0	0	0	0	0	0	0	0	0
g__Neisseria	0	0	0	0	0	129	14	0	786	0	81	0	0	0	0	264	248	0	29	110	113	0	0	357	0	0	101	0	105	0	0	22	64	61	0	0	0	0	0	0	14	0	25	0	0	74	0	124	0
g__Eikenella	0	0	0	0	0	0	0	0	0	0	0	0	0	0	0	0	0	0	0	0	0	0	0	0	0	0	0	0	0	0	0	0	0	0	0	0	0	0	0	0	0	0	0	0	0	0	0	0	0
g__Alysiella	0	0	0	0	0	0	0	0	0	0	0	0	0	0	0	0	0	0	0	0	0	0	0	0	0	0	0	0	0	0	0	0	0	0	0	0	0	0	0	0	0	0	0	0	0	0	0	0	0
g__Conchiformibius	0	0	0	0	0	0	0	0	0	0	0	0	0	0	0	15	0	0	0	0	0	0	0	0	0	0	0	0	0	0	0	0	0	0	0	0	0	0	0	0	0	0	0	0	48	0	0	0	0
g__Chitinolyticbacter	0	0	0	0	0	0	0	0	0	0	0	0	0	0	0	0	0	0	0	0	0	0	0	12	0	0	0	0	0	0	0	0	0	0	0	0	0	0	0	0	0	0	0	0	0	0	0	0	0
g__Snodgrassella	0	0	0	0	0	0	0	0	0	0	0	0	0	0	0	0	0	0	0	0	0	0	0	0	0	0	0	0	0	0	0	0	0	0	0	0	0	0	0	0	0	0	0	0	0	0	0	0	0
g__Crenobacter	0	0	0	0	0	0	0	0	0	0	18	0	0	0	0	0	16	0	0	0	0	0	0	19	0	0	0	0	0	0	0	0	0	0	0	0	0	0	0	0	0	0	0	0	0	0	0	0	0
g__Aquella	0	0	0	0	0	0	0	0	0	0	0	0	0	0	0	0	0	0	0	0	0	0	0	0	0	0	0	0	0	0	0	0	0	0	0	0	0	0	0	0	0	0	0	0	0	0	0	0	0
g__Candidatus_Kinetoplastibacterium	0	0	0	0	0	0	0	0	0	0	0	0	0	0	0	0	0	0	0	0	0	0	0	0	0	0	0	0	0	0	0	0	0	0	0	0	0	0	0	0	0	0	0	0	0	0	0	0	0
g__Candidatus_Profftella	0	0	0	0	0	0	0	0	0	0	0	0	0	0	0	0	0	0	0	0	0	0	0	0	0	0	0	0	0	0	0	0	0	0	0	0	0	0	0	0	0	0	0	0	0	0	0	0	0
g__Casimicrobium	0	0	0	0	0	0	0	0	0	0	30	0	0	0	0	0	29	0	0	0	0	0	0	15	0	0	0	0	0	0	0	10	0	0	0	0	0	0	0	0	0	0	0	0	0	0	0	0	0
g__Mesorhizobium	133	454	45	149	51	947	44	0	30	126	522	160	292	0	81	378	579	0	167	416	507	173	192	591	17	181	201	47	642	602	181	152	437	14	0	113	282	0	306	0	114	235	88	69	79	78	36	100	0
g__Phyllobacterium	0	0	0	0	0	0	0	0	0	0	40	0	0	0	0	0	44	0	20	0	0	0	0	22	0	0	0	0	0	0	0	0	0	0	0	12	0	0	0	0	0	0	0	0	0	0	0	0	0
g__Aminobacter	0	0	0	0	0	0	0	0	0	0	28	0	0	0	0	0	0	0	0	17	0	0	0	37	0	0	0	0	0	0	0	0	0	0	0	0	0	0	33	0	0	0	0	0	0	0	0	0	0
g__Nitratireductor	0	0	0	0	0	0	0	0	0	0	0	0	0	0	0	0	0	0	0	0	0	0	0	20	0	0	0	0	0	0	0	0	0	0	0	0	0	0	0	0	0	0	0	0	0	0	0	0	0
g__Hoeflea	0	0	0	0	0	0	0	0	0	0	0	0	0	0	0	0	0	0	0	0	0	0	0	0	0	0	0	0	0	0	0	0	0	0	0	0	0	0	0	0	0	0	0	0	0	0	0	0	0
g__Oricola	0	0	0	0	0	0	0	0	0	0	0	0	0	0	0	0	0	0	0	0	0	0	0	0	0	0	0	0	0	0	0	0	0	0	0	0	0	0	0	0	0	0	0	0	0	0	0	0	0
g__Lentilitoribacter	0	0	0	0	0	0	0	0	0	0	0	0	0	0	0	0	0	0	0	0	0	0	0	0	0	0	0	0	0	0	0	0	0	0	0	0	0	0	0	0	0	0	0	0	0	0	0	0	0
g__Roseitalea	0	0	0	0	0	0	0	0	0	0	14	0	0	0	0	0	0	0	0	0	0	0	0	19	0	0	0	0	0	0	0	0	0	0	0	0	0	0	12	0	0	0	0	0	0	0	0	0	0
g__Salaquimonas	0	0	0	0	0	0	0	0	0	0	0	0	0	0	0	0	0	0	0	0	0	0	0	0	0	0	0	0	0	0	0	0	0	0	0	0	0	0	0	0	0	0	0	0	0	0	0	0	0
g__Rhizobium	108	155	118	109	108	730	372	109	114	0	907	183	125	0	395	2659	1239	197	278	2427	549	88	572	850	54	236	191	0	647	278	278	270	281	51	0	232	102	0	609	0	53	45	185	55	284	74	103	710	0
g__Agrobacterium	0	0	0	0	0	55	0	0	0	0	79	0	0	0	16	100	130	0	0	122	33	0	26	255	0	0	0	0	37	39	24	0	0	0	0	11	0	0	146	0	0	0	0	0	19	0	0	20	0
g__Neorhizobium	0	0	0	0	0	0	0	0	0	0	0	0	0	0	0	10	0	0	0	0	0	0	0	116	0	0	0	0	0	0	0	0	0	0	0	0	0	0	204	0	0	0	0	0	0	0	0	0	0
g__Pseudorhizobium	0	0	0	0	0	0	0	0	0	0	0	0	0	0	0	0	0	0	0	0	0	0	0	0	0	0	0	0	0	0	0	0	0	0	0	0	0	0	0	0	0	0	0	0	0	0	0	0	0
g__Sinorhizobium	16	0	0	0	0	22	0	0	10	0	33	0	0	0	0	0	36	0	0	33	15	0	16	268	0	0	19	0	17	17	0	19	0	0	0	0	0	0	89	0	25	19	0	0	15	0	0	10	0
g__Ensifer	0	0	0	0	0	0	0	0	0	0	46	0	0	0	0	0	69	0	0	27	0	0	0	120	0	0	0	0	0	25	0	0	0	0	0	0	0	0	46	0	0	0	0	0	0	0	0	0	0
g__Ciceribacter	0	0	0	0	0	0	0	0	0	0	0	0	0	0	0	0	0	0	0	0	0	0	0	15	0	0	0	0	0	0	0	0	0	0	0	0	0	0	11	0	0	0	0	0	0	0	0	0	0
g__Liberibacter	0	0	0	0	0	0	27	0	0	0	0	0	0	0	43	38	14	0	0	53	32	0	0	0	0	0	0	0	38	0	0	0	0	0	0	0	0	0	0	0	0	0	0	0	0	0	0	35	0
g__Shinella	0	0	0	0	0	18	0	0	0	0	0	0	0	0	0	11	40	0	0	0	0	0	0	96	0	0	0	0	16	0	0	0	0	0	0	0	0	0	29	0	0	0	0	0	0	0	0	0	0
g__Georhizobium	0	0	0	0	0	0	0	0	0	0	0	0	0	0	0	0	0	0	0	0	0	0	0	0	0	0	0	0	0	0	0	0	0	0	0	0	0	0	0	0	0	0	0	0	0	0	0	0	0
g__Peteryoungia	0	0	0	0	0	0	0	0	0	0	0	0	0	0	0	0	0	0	0	0	0	0	0	0	0	0	0	0	0	0	0	0	0	0	0	0	0	0	0	0	0	0	0	0	0	0	0	0	0
g__Bradyrhizobium	183	347	0	7952	15019	40972	47	0	13703	28	844	112	201	15	59	114431	741	0	29074	95146	25364	66	19441	17428	9704	360	13336	0	23033	499	45894	166	359	4127	0	18619	93	0	27013	0	116	102	19850	4362	41864	13176	0	21571	24
g__Variibacter	0	0	0	0	0	0	0	0	0	0	0	0	0	0	0	0	18	0	0	0	0	0	0	13	0	0	0	0	0	0	0	0	0	0	0	0	0	0	28	0	0	0	0	0	0	0	0	0	0
g__Nitrobacter	0	0	0	0	0	20	0	0	0	0	19	0	0	0	0	22	11	0	0	20	13	0	0	25	0	0	0	0	0	0	0	0	0	0	0	0	0	0	40	0	0	0	0	0	10	0	0	0	0
g__Rhodopseudomonas	17	11	0	0	0	13	0	0	0	0	92	0	0	0	0	15	97	0	0	26	13	0	0	124	0	24	0	0	15	14	0	28	13	0	0	0	0	0	89	0	0	0	0	0	0	0	0	0	0
g__Tardiphaga	0	0	0	0	0	0	0	0	0	0	41	0	0	0	0	0	29	0	0	0	0	0	0	41	0	0	0	0	0	0	0	0	0	0	0	0	0	0	27	0	0	0	0	0	0	0	0	0	0
g__Methylobacterium	49	99	0	0	35	116	0	0	32	0	775	20	65	0	82	348	456	0	85	111	90	27	87	37231	27	98	51	0	193	92	67	520	153	0	0	37	28	0	409	0	23	0	58	0	79	45	0	48	0
g__Microvirga	0	0	0	0	0	0	0	0	0	0	21	0	0	0	0	0	18	0	0	0	0	0	0	283	0	0	0	0	0	0	0	0	0	0	0	0	0	0	102	0	0	0	0	0	0	0	0	0	0
g__Methylorubrum	0	23	0	0	0	36	17	0	0	0	29	0	132	0	0	84	20	0	0	47	26	0	13	3099	0	0	29	0	127	21	0	0	17	0	0	0	0	0	117	0	0	0	0	0	16	0	0	91	0
g__Parvibaculum	0	0	0	0	0	0	0	0	0	0	19	0	0	0	0	0	34	0	0	0	0	0	0	22	0	0	0	0	14	0	0	0	0	0	0	0	0	0	0	0	0	0	0	0	0	0	0	0	0
g__Kaustia	0	0	0	0	0	44	29	14	0	0	0	0	0	0	30	91	0	0	0	75	50	0	0	16	0	0	0	0	32	0	0	0	0	0	0	0	0	0	0	0	0	0	0	0	0	0	13	31	0
g__Candidatus_Phaeomarinobacter	0	0	0	0	0	0	0	0	0	0	0	0	0	0	0	0	0	0	0	0	0	0	0	0	0	0	0	0	0	0	0	0	0	0	0	0	0	0	0	0	0	0	0	0	0	0	0	0	0
g__Pyruvatibacter	0	0	0	0	0	0	0	0	0	0	0	0	0	0	0	0	0	0	0	0	0	0	0	14	0	0	0	0	0	0	0	0	0	0	0	0	0	0	0	0	0	0	0	0	0	0	0	0	0
g__Ancylobacter	0	0	0	0	0	0	0	0	0	0	0	0	0	0	0	0	0	0	0	0	0	0	0	52	0	0	0	0	14	0	0	0	0	0	0	0	0	0	13	0	0	0	0	0	0	0	0	0	0
g__Starkeya	0	0	0	0	0	0	0	0	0	0	14	0	0	0	0	0	0	0	0	0	0	0	0	83	0	0	0	0	17	0	0	0	0	0	0	0	0	0	26	0	0	0	0	0	0	0	0	0	0
g__Azorhizobium	0	23	0	0	0	0	0	0	0	0	11	0	0	0	0	0	26	0	0	0	0	0	0	24	0	0	0	0	10	0	0	0	0	0	0	0	0	0	0	0	0	0	0	0	0	0	0	0	0
g__Xanthobacter	0	0	0	0	0	19	0	0	0	0	11	0	0	0	0	24	0	0	0	24	11	0	0	59	0	0	0	0	64	0	0	0	0	0	0	0	0	0	32	0	0	0	0	0	0	0	0	0	0
g__Labrys	0	0	0	0	0	10	0	0	0	0	25	0	0	0	0	0	0	0	0	0	0	0	0	30	0	0	0	0	13	0	0	0	0	0	0	0	0	0	0	0	0	0	0	0	0	0	0	0	0
g__Pseudolabrys	0	0	0	0	0	0	0	0	0	0	0	0	0	0	0	0	13	0	0	0	0	0	0	43	0	0	0	0	0	0	0	0	0	0	0	0	0	0	0	0	0	0	0	0	0	0	0	0	0
g__Martelella	0	0	0	0	0	0	0	0	0	0	0	0	0	0	0	0	0	0	0	0	0	0	0	34	0	0	0	0	0	0	0	0	0	0	0	0	0	0	19	0	0	0	0	0	0	0	0	0	0
g__Aureimonas	0	0	0	0	0	12	0	0	0	0	0	0	0	0	0	0	109	0	0	0	0	0	0	274	0	0	0	0	0	0	0	0	0	0	0	0	0	0	42	0	0	0	0	0	0	0	0	0	0
g__Methylosinus	0	0	0	0	0	0	0	0	0	0	12	0	0	0	0	0	0	0	0	0	0	0	0	32	0	0	0	0	0	0	0	0	0	0	0	0	0	0	11	0	0	0	0	0	0	0	0	0	0
g__Methylocystis	0	0	0	0	0	0	0	0	0	0	0	0	0	0	0	0	12	0	0	0	0	0	0	64	0	0	0	0	0	0	0	0	0	0	0	0	0	0	0	0	0	0	0	0	0	0	0	0	0
g__Devosia	0	0	0	0	0	0	0	0	0	0	38	0	0	0	0	0	17	0	0	0	0	0	0	113	0	0	0	0	0	0	0	0	0	0	0	0	0	0	90	0	0	0	0	0	0	0	0	0	0
g__Maritalea	0	0	0	0	0	0	0	0	0	0	0	0	0	0	0	0	0	0	0	0	0	0	0	0	0	0	0	0	0	0	0	0	0	0	0	0	0	0	0	0	0	0	0	0	0	0	0	0	0
g__Pelagibacterium	0	0	0	0	0	0	0	0	0	0	0	0	0	0	0	0	0	0	0	0	0	0	0	13	0	0	0	0	0	0	0	0	0	0	0	0	0	0	0	0	0	0	0	0	0	0	0	0	0
g__Paradevosia	0	0	0	0	0	0	0	0	0	0	0	0	0	0	0	0	0	0	0	0	0	0	0	0	0	0	0	0	0	0	0	0	0	0	0	0	0	0	0	0	0	0	0	0	0	0	0	0	0
g__Youhaiella	0	0	0	0	0	0	0	0	0	0	0	0	0	0	0	0	0	0	0	0	0	0	0	20	0	0	0	0	0	0	0	0	0	0	0	0	0	0	0	0	0	0	0	0	0	0	0	0	0
g__Cohaesibacter	0	0	0	0	0	0	0	0	0	0	0	0	0	0	0	0	0	0	0	0	0	0	0	0	0	0	0	0	0	0	0	0	0	0	0	0	0	0	0	0	0	0	0	0	0	0	0	0	0
g__Hyphomicrobium	0	0	0	0	0	0	0	0	0	0	0	0	0	0	0	0	12	0	0	0	10	0	0	60	0	0	0	0	11	0	0	0	0	0	0	0	0	0	0	0	0	0	0	0	0	0	0	0	0
g__Rhodomicrobium	0	0	0	0	0	0	0	0	0	0	0	0	0	0	0	0	0	0	0	0	0	0	0	18	0	0	0	0	0	0	0	0	0	0	0	0	0	0	0	0	0	0	0	0	0	0	0	0	0
g__Rhodoplanes	0	0	0	0	0	0	0	0	0	0	14	0	0	0	0	0	0	0	0	0	0	0	0	35	0	0	0	0	0	0	0	0	0	0	0	0	0	0	24	0	0	0	0	0	0	0	0	0	0
g__Aquabacter	0	0	0	0	0	0	0	0	0	0	0	0	0	0	0	0	0	0	0	0	0	0	0	14	0	0	0	0	0	0	0	0	0	0	0	0	0	0	0	0	0	0	0	0	0	0	0	0	0
g__Filomicrobium	0	0	0	0	0	0	0	0	0	0	0	0	0	0	0	0	0	0	0	0	0	0	0	0	0	0	0	0	0	0	0	0	0	0	0	0	0	0	0	0	0	0	0	0	0	0	0	0	0
g__Methyloceanibacter	0	0	0	0	0	0	0	0	0	0	0	0	0	0	0	0	0	0	0	0	0	0	0	12	0	0	0	0	0	0	0	0	0	0	0	0	0	0	0	0	0	0	0	0	0	0	0	0	0
g__Methyloligella	0	0	0	0	0	0	0	0	0	0	0	0	0	0	0	0	0	0	0	0	0	0	0	11	0	0	0	0	0	0	0	0	0	0	0	0	0	0	0	0	0	0	0	0	0	0	0	0	0
g__Caenibius	0	0	0	0	0	0	0	0	0	0	0	0	0	0	0	0	0	0	0	13	0	0	0	55	0	0	0	0	0	0	0	0	0	0	0	0	0	0	0	0	0	0	0	0	0	0	0	0	0
g__Bartonella	0	0	0	0	0	0	0	0	0	0	0	0	0	0	0	0	0	0	0	0	0	0	0	0	0	0	0	0	0	0	0	0	0	0	0	0	0	0	0	0	0	0	0	0	0	0	0	0	0
g__Nordella	0	0	0	0	0	0	0	0	0	0	10	0	0	0	0	0	14	0	0	0	0	0	0	25	0	0	0	0	0	0	0	0	0	0	0	0	0	0	15	0	0	0	0	0	0	0	0	0	0
g__Candidatus_Hodgkinia	0	0	0	0	0	11	0	0	0	0	0	0	0	0	0	29	0	0	0	32	12	0	0	0	0	0	0	0	18	0	0	0	0	0	0	0	0	0	0	0	0	0	0	0	0	0	0	12	0
g__Pseudorhodoplanes	0	0	0	0	0	0	0	0	0	0	0	0	0	0	0	0	0	0	0	0	0	0	0	10	0	0	0	0	0	0	0	0	0	0	0	0	0	0	0	0	0	0	0	0	0	0	0	0	0
g__Terrihabitans	0	0	0	0	0	0	0	0	0	0	0	0	0	0	0	0	0	0	0	0	0	0	0	18	0	0	0	0	0	0	0	0	0	0	0	0	0	0	0	0	0	0	0	0	0	0	0	0	0
g__Pseudochrobactrum	0	0	0	0	0	0	0	0	0	0	0	0	0	0	0	0	0	0	0	0	0	0	0	0	0	0	0	0	0	0	0	0	0	0	0	0	0	0	0	0	0	0	0	0	0	0	0	0	0
g__Brucella	0	0	0	0	0	189	0	0	0	0	0	0	0	0	0	117	204	0	0	153	0	0	0	0	0	0	0	0	160	0	0	0	0	0	0	0	0	0	0	0	0	0	0	0	0	0	0	0	0
g__Chelatococcus	0	0	0	0	0	0	0	0	0	0	0	0	0	0	0	0	12	0	0	124	0	0	0	98	0	0	0	0	0	0	0	0	0	0	0	0	0	0	18	0	0	0	0	0	0	0	0	0	0
g__Lichenihabitans	0	0	0	0	0	0	0	0	0	0	0	0	0	0	0	12	0	0	0	0	0	0	0	44	0	0	0	0	0	0	0	0	0	0	0	0	0	0	0	0	0	0	0	0	0	0	0	0	0
g__Methylocella	0	0	0	0	0	0	0	0	0	0	0	0	0	0	0	0	0	0	0	0	0	0	0	41	0	0	0	0	0	0	0	0	0	0	0	0	0	0	0	0	0	0	0	0	0	0	0	0	0
g__Methylovirgula	0	0	0	0	0	0	0	0	0	0	0	0	0	0	0	14	0	0	0	0	0	0	0	28	0	0	0	0	0	0	0	0	0	0	0	0	0	0	0	0	0	0	0	0	0	0	0	0	0
g__Stappia	0	0	0	0	0	0	0	0	0	0	0	0	0	0	0	0	0	0	0	0	0	0	0	44	0	0	0	0	0	0	0	0	0	0	0	0	0	0	10	0	0	0	0	0	0	0	0	0	0
g__Pannonibacter	0	0	0	0	0	0	0	0	0	0	0	0	0	0	0	0	0	0	0	17	0	0	0	37	0	0	0	0	0	0	0	0	0	0	0	0	0	0	17	0	0	0	0	0	0	0	0	0	0
g__Pseudovibrio	0	0	0	0	0	0	0	0	0	0	0	0	0	0	0	0	0	0	0	0	0	0	0	0	0	0	0	0	0	0	0	0	0	0	0	0	0	0	0	0	0	0	0	0	0	0	0	0	0
g__Labrenzia	0	0	0	0	0	0	0	0	0	0	0	0	0	0	0	0	0	0	0	0	0	0	0	0	0	0	0	0	0	0	0	0	0	0	0	0	0	0	0	0	0	0	0	0	0	0	0	0	0
g__Blastochloris	0	0	0	0	0	0	0	0	0	0	0	0	0	0	0	0	0	0	0	0	0	0	0	74	0	0	0	0	0	0	0	0	0	0	0	0	0	0	26	0	0	0	0	0	0	0	0	0	0
g__Breoghania	0	0	0	0	0	0	0	0	0	0	0	0	0	0	0	0	14	0	0	0	0	0	0	16	0	0	0	0	0	0	0	0	0	0	0	0	0	0	0	0	0	0	0	0	0	0	0	0	0
g__Kaistia	0	0	0	0	0	0	0	0	0	0	0	0	0	0	0	0	0	0	0	0	0	0	0	26	0	0	0	0	0	0	0	0	0	0	0	0	0	0	30	0	0	0	0	0	0	0	0	0	0
g__Hartmannibacter	0	0	0	0	0	0	0	0	0	0	21	0	0	0	0	0	0	0	0	0	0	0	0	21	0	0	0	0	0	0	0	0	0	0	0	0	0	0	0	0	0	0	0	0	0	0	0	0	0
g__Sphingomonas	52	268	789	149	75	376	1628	414	61	112	240	39	122	40	1983	1312	335	669	356	4184	196	43	449	52235	45	148	333	0	502	327	264	52	237	53	0	182	67	0	1536	0	76	209	151	85	169	68	442	1042	35
g__Tardibacter	0	0	0	0	0	0	0	0	0	0	0	0	0	0	0	0	0	0	0	0	0	0	0	77	0	0	0	0	0	0	0	0	0	0	0	0	0	0	0	0	0	0	0	0	0	0	0	0	0
g__Citromicrobium	0	0	0	0	0	0	0	0	0	0	0	0	0	0	0	0	0	0	0	0	0	0	0	56	0	0	0	0	0	0	0	0	0	0	0	0	0	0	0	0	0	0	0	0	0	0	0	0	0
g__Blastomonas	0	0	0	0	0	0	0	0	0	0	0	0	0	0	0	0	0	0	0	0	0	0	0	166	0	0	0	0	0	0	0	0	0	0	0	0	0	0	0	0	0	0	0	0	0	0	0	0	0
g__Novosphingobium	0	0	38	0	0	0	31	0	0	0	79	0	0	0	63	53	58	0	0	268	0	0	0	1195	0	0	0	0	0	0	30	0	0	0	0	0	0	0	121	0	0	0	0	0	0	0	0	30	0
g__Rhizorhabdus	0	0	0	0	0	0	0	0	0	0	0	0	0	0	60	0	0	0	0	0	0	0	0	188	0	0	0	0	0	45	0	0	0	0	0	0	0	0	0	0	0	0	0	0	0	0	0	0	0
g__Hankyongella	0	0	0	0	0	0	0	0	0	0	0	0	0	0	0	0	0	0	0	15	0	0	0	21	0	0	0	0	0	0	0	0	0	0	0	0	0	0	0	0	0	0	0	0	0	0	0	0	0
g__Sphingosinithalassobacter	0	0	52	0	0	0	94	22	0	0	0	0	0	0	108	0	0	38	0	62	0	0	0	433	0	0	0	0	0	0	0	0	0	0	0	0	0	0	0	0	0	0	0	0	0	0	19	0	0
g__Aquisediminimonas	0	0	0	0	0	0	0	0	0	0	0	0	0	0	0	0	0	0	0	0	0	0	0	44	0	0	0	0	0	0	0	0	0	0	0	0	0	0	0	0	0	0	0	0	0	0	0	0	0
g__Parasphingorhabdus	0	0	0	0	0	0	0	0	0	0	0	0	0	0	0	0	0	0	0	0	0	0	0	35	0	0	0	0	0	0	0	0	0	0	0	0	0	0	0	0	0	0	0	0	0	0	0	0	0
g__Novosphingopyxis	0	0	0	0	0	0	0	0	0	0	0	0	0	0	0	0	0	0	0	0	0	0	0	66	0	0	0	0	0	0	0	0	0	0	0	0	0	0	0	0	0	0	0	0	0	0	0	0	0
g__Allosphingosinicella	0	0	0	0	0	0	0	0	0	0	0	0	0	0	15	0	0	0	0	0	0	0	0	77	0	0	0	0	0	0	0	0	0	0	0	0	0	0	16	0	0	0	0	0	0	0	0	0	0
g__Qipengyuania	0	0	0	0	0	0	0	0	0	0	12	0	0	0	0	0	0	0	0	0	0	0	0	304	0	0	0	0	0	0	0	0	0	0	0	0	0	0	49	0	0	0	0	0	0	0	0	39	0
g__Altererythrobacter	0	0	0	0	0	0	0	0	0	0	15	0	0	0	0	0	14	0	0	0	0	30	0	127	0	0	0	0	0	0	0	0	0	0	0	0	0	0	11	0	0	0	0	0	0	0	0	35	0
g__Croceicoccus	0	0	0	0	0	0	0	0	0	0	0	0	0	0	0	0	0	0	0	17	0	0	0	220	0	0	0	0	0	0	0	0	0	0	0	0	0	0	0	0	0	0	0	0	0	0	0	0	0
g__Croceibacterium	0	0	0	0	0	0	0	0	0	0	0	0	0	0	0	0	0	0	0	0	0	0	0	22	0	0	0	0	0	0	0	0	0	0	0	0	0	0	0	0	0	0	0	0	0	0	0	0	0
g__Aurantiacibacter	0	0	0	0	0	0	0	0	0	0	0	0	0	0	0	0	0	0	0	0	0	0	0	16	0	0	0	0	0	0	0	0	0	0	0	0	0	0	0	0	0	0	0	0	0	0	0	0	0
g__Paraurantiacibacter	0	0	0	0	0	0	0	0	0	0	0	0	0	0	0	0	0	0	0	0	0	0	0	22	0	0	0	0	0	0	0	0	0	0	0	0	0	0	11	0	0	0	0	0	0	0	0	0	0
g__Pelagerythrobacter	0	0	0	0	0	0	0	0	0	0	0	0	0	0	0	0	0	0	0	0	0	0	0	31	0	0	0	0	0	0	0	0	0	0	0	0	0	0	0	0	0	0	0	0	0	0	0	0	0
g__Tsuneonella	0	0	0	0	0	0	0	0	0	0	0	0	0	0	0	0	0	0	0	0	0	0	0	172	0	0	0	0	0	0	0	0	0	0	0	0	0	0	14	0	0	0	0	0	0	0	0	0	0
g__Erythrobacter	0	0	0	0	0	0	0	0	0	0	0	0	0	0	0	0	0	0	0	20	0	0	0	397	0	0	0	0	0	0	0	0	0	0	0	0	0	0	34	0	0	0	0	0	0	0	0	0	0
g__Porphyrobacter	0	0	0	0	0	0	0	0	0	0	17	0	0	0	0	0	25	0	0	0	0	0	0	195	0	0	0	0	0	0	0	0	0	0	0	0	0	0	0	0	0	0	0	0	0	0	0	0	0
g__Sphingosinicella	0	0	0	0	0	15	24	0	0	0	0	0	0	0	21	15	0	0	0	55	16	0	0	211	0	0	0	0	0	0	0	0	0	0	0	0	0	0	45	0	0	0	0	0	0	0	0	0	0
g__Sandaracinobacter	0	0	0	0	0	0	0	0	0	0	0	0	0	0	0	0	0	0	0	0	0	0	0	24	0	0	0	0	0	0	0	0	0	0	0	0	0	0	0	0	0	0	0	0	0	0	0	0	0
g__Polymorphobacter	0	0	0	0	0	0	0	0	0	0	0	0	0	0	0	0	0	0	0	0	0	0	0	219	0	0	0	0	0	0	0	0	0	0	0	0	0	0	28	0	0	0	0	0	0	0	0	0	0
g__Zymomonas	0	0	0	0	0	0	0	0	0	0	0	0	0	0	0	0	0	0	0	0	0	0	0	0	0	0	0	0	0	0	0	0	0	0	0	0	0	0	0	0	0	0	0	0	0	0	0	0	0
g__Ruegeria	0	27	0	59	0	0	0	0	0	25	25	11	38	21	0	0	29	0	0	0	0	0	24	0	0	0	52	0	0	98	0	0	14	0	0	0	0	0	0	0	0	133	0	0	0	0	0	0	0
g__Marinovum	0	0	0	0	0	0	0	0	0	0	0	0	0	0	0	0	0	0	0	0	0	0	0	0	0	0	0	0	0	0	0	0	0	0	0	0	0	0	0	0	0	0	0	0	0	0	0	0	0
g__Phaeobacter	0	0	0	0	0	0	0	0	0	0	0	0	0	0	0	0	0	0	0	0	0	0	0	0	0	0	0	0	0	0	0	0	0	0	0	0	0	0	0	0	0	0	0	0	0	0	0	0	0
g__Oceanicola	0	0	0	0	0	0	0	0	0	0	0	0	0	0	0	0	0	0	0	0	0	0	0	0	0	0	0	0	0	0	0	0	0	0	0	0	0	0	0	0	0	0	0	0	0	0	0	0	0
g__Epibacterium	0	0	0	0	0	27	0	0	0	0	0	0	0	0	0	0	0	0	0	0	0	0	0	0	0	0	0	0	0	0	0	0	0	0	0	0	0	0	0	0	0	0	0	0	0	0	0	0	0
g__Mameliella	0	0	0	0	0	0	0	0	0	0	0	0	0	0	0	0	0	0	0	0	0	0	0	18	0	0	0	0	0	0	0	0	0	0	0	0	0	0	14	0	0	0	0	0	0	0	0	0	0
g__Actibacterium	0	0	0	0	0	0	0	0	0	0	0	0	0	0	0	50	0	0	0	0	0	0	0	0	0	0	0	0	0	0	0	0	0	0	0	0	0	0	0	0	0	0	0	0	0	0	0	0	0
g__Celeribacter	0	0	0	0	0	0	0	0	0	0	0	0	0	0	0	0	0	0	0	0	0	0	0	0	0	0	0	0	0	0	0	0	0	0	0	0	0	0	42	0	0	0	0	0	0	0	0	0	0
g__Thalassococcus	0	0	0	0	0	0	0	0	0	0	0	0	0	0	0	0	0	0	0	0	0	0	0	0	0	0	0	0	0	0	0	0	0	0	0	0	0	0	0	0	0	0	0	0	0	0	0	0	0
g__Maribius	0	0	0	0	0	0	0	0	0	0	0	0	0	0	0	0	0	0	0	0	0	0	0	13	0	0	0	0	0	0	0	0	0	0	0	0	0	0	12	0	0	0	0	0	0	0	0	0	0
g__Thalassobius	0	0	0	0	0	0	0	0	0	0	0	0	0	0	0	0	0	0	0	0	0	0	0	0	0	0	0	0	0	0	0	0	0	0	0	0	0	0	0	0	0	0	0	0	0	0	0	0	0
g__Dinoroseobacter	0	0	0	0	0	0	0	0	0	0	0	0	0	0	0	0	0	0	0	0	0	0	0	0	0	0	0	0	0	0	0	0	0	0	0	0	0	0	0	0	0	0	0	0	0	0	0	0	0
g__Tateyamaria	0	0	0	0	0	0	0	0	0	0	0	0	0	0	0	0	0	0	0	0	0	0	0	0	0	0	0	0	0	0	0	0	0	0	0	0	0	0	0	0	0	0	0	0	0	0	0	0	0
g__Salipiger	0	0	0	0	0	0	0	0	0	0	19	0	0	0	0	0	0	0	0	0	0	0	0	61	0	0	0	0	0	0	0	0	0	0	0	0	0	0	64	0	0	0	0	0	0	0	0	0	0
g__Roseobacter	0	0	0	0	0	0	0	0	0	0	0	0	0	0	0	0	0	0	0	0	0	0	0	0	0	0	0	0	0	0	0	0	0	0	0	0	0	0	0	0	0	0	0	0	0	0	0	0	0
g__Leisingera	0	0	0	0	0	0	0	0	0	0	0	0	0	0	0	0	0	0	0	0	0	0	0	0	0	0	0	0	0	0	0	0	0	0	0	0	0	0	0	0	0	0	0	0	0	0	0	0	0
g__Jannaschia	0	0	0	0	0	0	0	0	0	0	0	0	0	0	0	0	0	0	0	0	0	0	0	0	0	0	0	0	0	0	0	0	0	0	0	0	0	0	10	0	0	0	0	0	0	0	0	0	0
g__Roseibacterium	0	0	0	0	0	0	0	0	0	0	0	0	0	0	0	0	0	0	0	0	0	0	0	0	0	0	0	0	0	0	0	0	0	0	0	0	0	0	0	0	0	0	0	0	0	0	0	0	0
g__Roseivivax	0	0	0	0	0	0	0	0	0	0	0	0	0	0	0	0	0	0	0	0	0	0	0	20	0	0	0	0	0	0	0	0	0	0	0	0	0	0	0	0	0	0	0	0	0	0	0	0	0
g__Ketogulonicigenium	0	0	0	0	0	0	0	0	0	0	0	0	0	0	0	0	0	0	0	0	0	0	0	0	0	0	0	0	0	0	0	0	0	0	0	0	0	0	0	0	0	0	0	0	0	0	0	0	0
g__Antarctobacter	0	0	0	0	0	0	0	0	0	0	36	0	0	0	0	0	39	0	0	0	0	0	0	0	0	0	0	0	0	0	0	14	0	0	0	0	0	0	0	0	0	0	0	0	0	0	0	0	0
g__Roseovarius	0	0	0	0	0	0	0	0	0	0	0	0	0	0	0	0	0	0	0	0	0	0	0	0	0	0	0	0	0	0	0	0	0	0	0	0	0	0	13	0	0	0	0	0	0	0	0	0	0
g__Sulfitobacter	0	0	0	0	0	0	0	0	0	0	45	0	0	0	0	0	75	0	0	41	0	0	0	18	0	0	0	0	0	0	0	0	0	0	0	0	0	0	17	0	0	0	0	0	0	0	0	0	0
g__Sagittula	0	0	0	0	0	0	0	0	0	0	0	0	0	0	0	0	16	0	0	0	0	0	0	27	0	0	0	0	0	0	0	0	0	0	0	0	0	0	31	0	0	0	0	0	0	0	0	0	0
g__Octadecabacter	0	0	0	0	0	0	0	0	0	0	25	0	0	0	0	0	24	0	0	0	0	0	0	0	0	0	0	0	0	0	0	0	0	0	0	0	0	0	0	0	0	0	0	0	0	0	0	0	0
g__Roseicitreum	0	0	0	0	0	0	0	0	0	0	0	0	19	0	0	0	0	0	0	0	0	0	0	10	0	0	0	0	0	0	0	0	0	0	0	0	0	0	0	0	0	12	0	0	0	0	0	0	0
g__Pelagovum	0	0	0	0	0	0	0	0	0	0	0	0	0	0	0	0	0	0	0	0	0	0	0	14	0	0	0	0	0	0	0	0	0	0	0	0	0	0	20	0	0	28	0	0	0	0	0	0	0
g__Paraoceanicella	0	0	0	0	0	0	0	0	0	0	37	0	0	0	0	17	36	0	0	0	0	0	0	17	0	0	0	0	0	0	0	0	0	0	0	0	0	0	18	0	0	0	0	0	0	0	0	0	0
g__Pontivivens	0	0	0	0	0	0	0	0	16	0	0	0	0	0	0	0	0	0	0	0	0	0	0	15	0	0	0	0	0	0	0	0	0	0	0	0	0	0	15	0	0	0	0	0	0	0	0	0	0
g__Brevirhabdus	0	0	0	0	0	0	0	0	0	0	0	0	0	0	0	0	0	0	0	0	0	0	0	26	0	0	0	0	0	0	0	0	0	0	0	0	0	0	0	0	0	0	0	0	0	0	0	0	0
g__Silicimonas	0	0	0	0	0	0	0	0	0	0	0	0	0	0	0	0	0	0	0	0	0	0	0	0	0	0	0	0	0	0	0	0	0	0	0	0	0	0	10	0	0	0	0	0	0	0	0	0	0
g__Monaibacterium	0	0	0	0	0	0	0	0	0	0	0	0	0	0	0	0	0	0	0	0	0	0	0	0	0	0	0	0	0	0	0	0	0	0	0	0	0	0	0	0	0	0	0	0	0	0	0	0	0
g__Cognatishimia	0	0	0	0	0	0	0	0	0	0	0	0	0	0	0	0	0	0	0	0	0	0	0	0	0	0	0	0	0	0	0	0	0	0	0	0	0	0	0	0	0	0	0	0	0	0	0	0	0
g__Yoonia	0	0	0	0	0	0	0	0	0	0	0	0	0	0	0	0	0	0	0	0	0	0	0	0	0	0	0	0	0	0	0	0	0	0	0	0	0	0	0	0	0	0	0	0	0	0	0	0	0
g__Pseudopuniceibacterium	0	0	0	0	0	0	0	0	0	0	10	0	0	0	0	0	0	0	0	0	0	0	0	0	0	0	0	0	0	0	0	0	0	0	0	0	0	0	0	0	0	0	0	0	0	0	0	0	0
g__Marivivens	0	0	0	0	0	0	0	0	0	0	0	0	0	0	0	0	0	0	0	0	0	0	0	0	0	0	0	0	0	0	0	0	0	0	0	0	0	0	0	0	0	0	0	0	0	0	0	0	0
g__Parasedimentitalea	0	0	0	0	0	0	0	0	0	0	0	0	0	0	0	0	0	0	0	0	0	0	0	0	0	0	0	0	0	0	0	0	0	0	0	0	0	0	0	0	0	0	0	0	0	0	0	0	0
g__Profundibacter	0	0	0	0	0	0	0	0	0	0	0	0	0	0	0	0	0	0	0	0	0	0	0	0	0	0	0	0	0	0	0	0	0	0	0	0	0	0	0	0	0	0	0	0	0	0	0	0	0
g__Qingshengfaniella	0	0	0	0	0	0	0	0	0	0	0	0	0	0	0	14	0	0	0	0	0	0	0	0	0	0	0	0	0	0	0	0	0	0	0	0	0	0	0	0	0	0	0	0	0	0	0	0	0
g__Aestuarium	0	0	0	0	0	0	0	0	0	0	0	0	0	0	0	0	0	0	0	0	0	0	0	0	0	0	0	0	0	0	0	0	0	0	0	0	0	0	0	0	0	0	0	0	0	0	0	0	0
g__Pukyongiella	0	0	0	0	0	0	0	0	0	0	0	0	0	0	0	0	0	0	0	0	0	0	0	15	0	0	0	0	0	0	0	0	0	0	0	0	0	0	20	0	0	0	0	0	0	0	0	0	0
g__Pikeienuella	0	0	0	0	0	0	0	0	0	0	0	0	0	0	0	0	0	0	0	0	0	0	0	0	0	0	0	0	0	0	0	0	0	0	0	0	0	0	0	0	0	0	0	0	0	0	0	0	0
g__Pacificitalea	0	0	0	0	0	0	0	0	0	0	0	0	0	0	0	0	0	0	0	0	0	0	0	0	0	0	0	0	0	0	0	0	0	0	0	0	0	0	0	0	0	0	0	0	0	0	0	0	0
g__Defluviimonas	0	0	0	0	0	0	0	0	0	0	0	0	0	0	0	0	16	0	0	0	0	0	0	0	0	0	0	0	44	0	0	0	0	0	0	0	0	0	23	0	0	0	0	0	0	0	0	0	0
g__Rhodobacter	0	0	0	0	0	0	0	0	0	0	0	0	0	0	0	0	17	0	0	0	25	0	0	32	0	0	0	0	0	0	0	0	0	0	0	0	0	0	113	0	0	0	0	0	0	0	0	0	0
g__Rhodovulum	0	0	0	0	0	0	0	0	0	0	0	0	0	0	0	0	0	0	0	0	0	0	0	18	0	0	0	0	0	0	0	0	0	0	0	0	0	0	0	0	0	0	0	0	0	0	0	0	0
g__Rhodobaca	0	0	0	0	0	0	0	0	0	0	0	0	0	0	0	0	0	0	0	0	0	0	0	0	0	0	0	0	0	0	0	0	0	0	0	0	0	0	0	0	0	0	0	0	0	0	0	0	0
g__Gemmobacter	0	0	0	0	0	0	0	0	0	0	0	0	0	0	0	0	0	0	0	0	0	0	0	14	0	0	0	0	0	0	0	0	0	0	0	0	0	0	22	0	0	0	0	0	0	0	0	0	0
g__Pseudorhodobacter	0	0	0	0	0	0	0	0	0	0	0	0	0	0	0	0	0	0	0	0	0	0	0	0	0	0	0	0	0	0	0	0	0	0	0	0	0	0	0	0	0	0	0	0	0	0	0	0	0
g__Thioclava	0	0	0	0	0	0	0	0	0	0	0	0	0	0	0	0	0	0	0	0	0	0	0	0	0	0	0	0	0	0	0	0	0	0	0	0	0	0	0	0	0	0	0	0	0	0	0	0	0
g__Haematobacter	0	0	0	0	0	0	0	0	0	0	0	0	0	0	0	0	0	0	0	0	0	0	0	29	0	0	0	0	0	0	0	0	0	0	0	0	0	0	0	0	0	0	0	0	0	0	0	0	0
g__Pseudohalocynthiibacter	0	0	0	0	0	0	0	0	0	0	0	0	0	0	0	0	0	0	0	0	0	0	0	0	0	0	0	0	0	0	0	0	0	0	0	0	0	0	0	0	0	0	0	0	0	0	0	0	0
g__Planktomarina	0	0	0	0	0	0	0	0	0	0	0	0	0	0	0	0	0	0	0	0	0	0	0	0	0	0	0	0	0	0	0	0	0	0	0	0	0	0	0	0	0	0	0	0	0	0	0	0	0
g__Falsirhodobacter	0	0	0	0	0	0	0	0	0	0	0	0	0	0	0	0	0	0	0	0	0	0	0	0	0	0	0	0	0	0	0	0	0	0	0	0	0	0	0	0	0	0	0	0	0	0	0	0	0
g__Tabrizicola	0	0	0	0	0	0	0	0	0	0	0	0	0	0	0	0	0	0	0	0	0	0	0	0	0	0	0	0	0	0	0	0	0	0	0	0	0	0	43	0	0	0	0	0	0	0	0	0	0
g__Halocynthiibacter	0	0	0	0	0	0	0	0	0	0	0	0	0	0	0	0	0	0	0	0	0	0	0	0	0	0	0	0	0	0	0	0	0	0	0	0	0	0	0	0	0	0	0	0	0	0	0	0	0
g__Boseongicola	0	0	0	0	0	0	0	0	0	0	0	0	0	0	0	0	0	0	0	0	0	0	0	0	0	0	0	0	0	0	0	0	0	0	0	0	0	0	0	0	0	0	0	0	0	0	0	0	0
g__Cereibacter	0	0	0	0	0	0	0	0	0	0	26	0	0	0	0	0	28	0	0	0	0	0	0	66	0	0	0	0	0	0	0	0	0	0	0	0	0	0	56	0	0	0	0	0	0	0	0	0	0
g__Pseudooceanicola	0	0	0	0	0	0	0	0	0	0	0	0	0	0	0	0	0	0	0	0	0	0	0	0	0	0	0	0	0	0	0	0	0	0	0	0	0	0	0	0	0	0	0	0	0	0	0	0	0
g__Gluconacetobacter	0	0	0	0	0	21	0	0	0	0	0	0	0	0	0	25	0	0	0	38	24	0	0	15	0	0	0	0	0	0	0	0	0	0	0	0	0	0	0	0	0	0	0	0	0	0	0	30	0
g__Roseomonas	0	0	0	63	0	0	0	0	0	0	100	0	0	0	0	0	97	0	0	0	0	0	0	1679	0	0	0	0	71	0	0	25	0	0	0	0	0	0	315	0	0	0	0	0	0	0	0	0	0
g__Commensalibacter	0	0	0	0	0	0	0	0	0	0	0	0	0	0	0	0	0	0	0	0	0	0	0	0	0	0	0	0	0	0	0	0	0	0	0	0	0	0	0	0	0	0	0	0	0	0	0	0	0
g__Entomobacter	0	0	0	0	0	0	0	0	0	0	0	0	0	0	0	0	0	0	0	0	0	0	0	0	0	0	0	0	0	0	0	0	0	0	0	0	0	0	0	0	0	0	0	0	0	0	0	0	0
g__Lichenicola	0	0	0	0	0	0	0	0	0	0	0	0	0	0	98	0	0	0	0	0	0	0	0	37	0	0	0	0	0	0	0	0	0	0	0	0	0	0	0	0	0	0	0	0	0	0	0	0	0
g__Oecophyllibacter	0	0	0	0	0	0	0	0	0	0	0	0	0	0	0	0	0	0	0	0	0	0	0	0	0	0	0	0	0	0	0	0	0	0	0	0	0	0	0	0	0	0	0	0	0	0	0	0	0
g__Acidibrevibacterium	0	0	0	0	0	0	0	0	0	0	0	0	0	0	0	0	0	0	0	0	0	0	0	21	0	0	0	0	0	0	0	0	0	0	0	0	0	0	10	0	0	0	0	0	0	0	0	0	0
g__Bombella	0	0	0	0	0	14	0	0	0	0	0	0	0	0	0	0	0	0	0	0	31	0	0	0	0	0	0	0	36	0	0	0	0	0	0	0	0	0	0	0	0	0	0	0	0	0	0	14	0
g__Swingsia	0	0	0	0	0	0	0	0	0	0	0	0	0	0	0	0	0	0	0	0	0	0	0	0	0	0	0	0	0	0	0	0	0	0	0	0	0	0	0	0	0	0	0	0	0	0	0	0	0
g__Parasaccharibacter	0	0	0	0	0	0	0	0	0	0	0	0	0	0	0	0	0	0	0	0	0	0	0	0	0	0	0	0	0	0	0	0	0	0	0	0	0	0	0	0	0	0	0	0	0	0	0	0	0
g__Komagataeibacter	0	0	0	0	0	0	0	0	0	0	0	0	0	0	0	0	0	0	0	0	0	0	0	49	0	0	0	0	56	0	0	0	0	0	0	0	0	0	26	0	0	0	0	0	0	0	0	0	0
g__Neokomagataea	0	0	0	0	0	0	0	0	0	0	0	0	0	0	0	0	0	0	0	0	0	0	0	0	0	0	0	0	0	0	0	0	0	0	0	0	0	0	0	0	0	0	0	0	0	0	0	0	0
g__Acetobacter	0	0	0	0	0	0	0	0	0	0	0	0	0	0	0	0	0	0	0	0	0	0	0	0	0	0	0	0	0	0	0	0	0	0	0	0	0	0	0	0	0	0	0	0	0	0	0	0	0
g__Granulibacter	0	0	0	0	0	0	0	0	0	0	0	0	0	0	0	0	0	0	0	0	0	0	0	17	0	0	0	0	0	0	0	0	0	0	0	0	0	0	0	0	0	0	0	0	0	0	0	0	0
g__Neoasaia	0	0	0	0	0	0	0	0	0	0	0	0	0	0	0	0	15	0	0	0	0	0	0	13	0	0	0	0	0	0	0	0	0	0	0	0	0	0	0	0	0	0	0	0	0	0	0	0	0
g__Kozakia	0	0	0	0	0	0	0	0	0	0	0	0	0	0	0	0	0	0	0	0	0	0	0	0	0	0	0	0	0	0	0	0	0	0	0	0	0	0	0	0	0	0	0	0	0	0	0	0	0
g__Asaia	0	0	0	0	0	0	0	0	0	0	0	0	0	0	0	0	0	0	0	0	0	0	0	0	0	0	0	0	0	0	0	0	0	0	0	0	0	0	0	0	0	0	0	0	0	0	0	0	0
g__Roseococcus	0	0	0	0	0	0	0	0	0	0	0	0	0	0	28	0	0	0	0	0	0	0	0	31	0	0	0	0	14	0	0	0	0	0	0	0	0	0	48	0	0	0	0	0	0	0	0	0	0
g__Acidiphilium	0	0	0	0	0	0	0	0	0	0	0	0	0	0	0	0	0	0	0	0	0	0	0	0	0	0	0	0	0	0	0	0	0	0	0	0	0	0	0	0	0	0	0	0	0	0	0	0	0
g__Gluconobacter	0	0	0	0	0	0	0	0	0	0	0	0	0	0	0	0	0	0	0	0	0	0	0	20	0	0	0	0	0	0	0	0	0	0	0	0	0	0	0	0	0	0	0	0	0	0	0	0	0
g__Azospirillum	0	0	0	0	0	0	0	0	0	0	95	0	0	0	0	93	81	0	0	63	63	0	0	176	0	0	0	0	83	0	0	0	0	0	0	0	0	0	89	0	0	0	0	0	0	0	0	42	0
g__Nitrospirillum	0	0	0	0	0	34	20	10	0	0	11	0	0	0	0	47	20	0	0	67	34	0	0	42	0	0	0	0	22	0	0	0	0	0	0	0	0	0	17	0	0	0	0	0	0	0	0	13	0
g__Skermanella	0	0	0	0	0	0	0	0	0	0	0	0	0	0	0	0	0	0	0	0	0	0	0	65	0	0	0	0	0	0	0	0	0	0	0	0	0	0	0	0	0	0	0	0	0	0	0	0	0
g__Niveispirillum	0	0	0	0	0	0	0	0	0	0	0	0	0	0	0	0	0	0	0	14	0	0	0	13	0	0	0	0	0	0	0	0	0	0	0	0	0	0	0	0	0	0	0	0	0	0	0	0	0
g__Indioceanicola	0	0	0	0	0	0	0	0	0	0	0	0	0	0	0	0	0	0	0	0	0	0	0	18	0	0	0	0	0	0	0	0	0	0	0	0	0	0	0	0	0	0	0	0	0	0	0	0	0
g__Pararhodospirillum	0	0	0	0	0	0	0	0	0	0	0	0	0	0	0	0	0	0	0	0	0	0	0	0	0	0	0	0	0	0	0	0	0	0	0	0	0	0	0	0	0	0	0	0	0	0	0	0	0
g__Rhodospirillum	0	0	0	0	0	0	0	0	0	0	0	0	0	0	0	0	0	0	0	0	0	0	0	19	0	0	0	0	0	0	0	0	0	0	0	0	0	0	0	0	0	0	0	0	0	0	0	0	0
g__Defluviicoccus	0	0	0	0	0	0	0	0	0	0	0	0	0	0	0	0	0	0	0	0	0	0	0	0	0	0	0	0	0	0	0	0	0	0	0	0	0	0	0	0	0	0	0	0	0	0	0	0	0
g__Tistrella	0	0	0	0	0	0	0	0	0	0	0	0	0	0	0	0	0	0	0	15	0	0	0	27	0	0	0	0	0	0	0	0	0	0	0	0	0	0	0	0	0	0	0	0	0	0	0	0	0
g__Ferrovibrio	0	0	0	0	0	0	0	0	0	0	0	0	0	0	0	0	0	0	0	0	0	0	0	15	0	0	0	0	0	0	0	0	0	0	0	0	0	0	0	0	0	0	0	0	0	0	0	0	0
g__Candidatus_Endolissoclinum	0	0	0	0	0	0	0	0	0	0	0	0	0	0	0	0	0	0	0	0	0	0	0	0	0	0	0	0	0	0	0	0	0	0	0	0	0	0	0	0	0	0	0	0	0	0	0	0	0
g__Haematospirillum	0	0	0	0	0	0	0	0	0	0	0	0	0	0	0	0	0	0	0	0	0	0	0	0	0	0	0	0	0	0	0	0	0	0	0	0	0	0	0	0	0	0	0	0	0	0	0	0	0
g__Hypericibacter	0	0	0	0	0	0	0	0	0	0	0	0	0	0	0	0	0	0	0	0	0	0	0	25	0	0	0	0	0	0	0	0	0	0	0	0	0	0	22	0	0	0	0	0	0	0	0	0	0
g__Elioraea	0	0	0	0	0	0	0	0	0	0	0	0	0	0	0	0	0	0	0	0	0	0	0	24	0	0	0	0	0	0	0	0	0	0	0	0	0	0	10	0	0	0	0	0	0	0	0	0	0
g__Terasakiella	0	0	0	0	0	0	0	0	0	0	0	0	0	0	0	0	0	0	0	0	0	0	0	0	0	0	0	0	0	0	0	0	0	0	0	0	0	0	0	0	0	0	0	0	0	0	0	0	0
g__Stella	0	0	0	0	0	0	0	0	0	0	0	0	0	0	0	0	0	0	0	0	0	0	0	25	0	0	0	0	11	0	0	0	0	0	0	0	0	0	16	0	0	0	0	0	0	0	0	0	0
g__Thalassospira	0	0	0	0	0	0	0	0	0	0	0	0	0	0	0	0	0	0	0	0	0	0	0	0	0	0	0	0	0	0	0	0	0	0	0	0	0	0	0	0	0	0	0	0	0	0	0	0	0
g__Magnetospira	0	0	0	0	0	0	0	0	0	0	0	0	0	0	0	0	0	0	0	0	0	0	0	0	0	0	0	0	0	0	0	0	0	0	0	0	0	0	0	0	0	0	0	0	0	0	0	0	0
g__Brevundimonas	26	36	0	0	0	205	29	0	0	0	62	30	44	0	65	194	743	0	0	175	73	0	116	576	0	102	0	0	253	50	0	0	42	0	0	0	20	0	459	0	0	0	0	0	0	0	0	137	0
g__Phenylobacterium	0	16	0	0	0	0	0	0	0	0	0	0	0	0	0	10	0	0	0	0	0	0	0	26	0	0	0	0	0	31	0	0	0	0	0	0	0	0	12	0	0	0	0	0	0	0	0	18	0
g__Terricaulis	0	0	0	0	0	0	0	0	0	0	0	0	0	0	0	0	0	0	0	0	0	0	0	10	0	0	0	0	12	0	0	0	0	0	0	0	0	0	14	0	0	0	0	0	0	0	0	0	0
g__Candidatus_Fonsibacter	0	0	0	0	0	0	0	0	0	0	0	0	0	0	0	0	0	0	0	15	0	0	0	0	0	0	0	0	0	0	0	0	0	0	0	0	0	0	0	0	0	0	0	0	0	0	0	0	0
g__Candidatus_Pelagibacter	0	0	0	0	0	0	0	0	0	0	0	0	0	0	0	0	0	0	0	0	0	0	0	0	0	0	0	0	0	0	0	0	0	0	0	0	0	0	0	0	0	0	0	0	0	0	0	0	0
g__Rickettsia	0	0	0	0	0	0	0	0	0	0	0	0	0	0	0	0	0	0	0	19	0	0	0	0	0	0	0	0	0	0	0	0	0	0	0	0	0	0	0	0	0	0	0	0	0	0	0	0	0
g__Orientia	0	0	0	0	0	0	0	0	0	0	0	0	0	0	0	0	0	0	0	0	0	0	0	0	0	0	0	0	0	0	0	0	0	0	0	0	0	0	0	0	0	0	0	0	0	0	0	0	0
g__Candidatus_Sneabacter	0	0	0	0	0	0	0	0	0	0	0	0	0	0	0	0	0	0	0	0	0	0	0	0	0	0	0	0	0	0	0	0	0	0	0	0	0	0	0	0	0	0	0	0	0	0	0	0	0
g__Candidatus_Phycorickettsia	0	0	0	0	0	0	0	0	0	0	0	0	0	0	0	12	0	0	0	0	0	0	0	0	0	0	0	0	14	0	0	0	0	0	0	0	0	0	0	0	0	0	0	0	0	0	0	0	0
g__Anaplasma	0	0	0	0	0	0	0	0	0	0	0	0	0	0	0	0	0	0	0	0	0	0	0	0	0	0	0	0	0	0	0	0	0	0	0	0	0	0	0	0	0	0	0	0	0	0	0	0	0
g__Ehrlichia	0	0	0	0	0	0	0	0	0	0	0	0	0	0	0	0	0	0	0	0	0	0	0	0	0	0	0	0	0	0	0	0	0	0	0	0	0	0	0	0	0	0	0	0	0	0	0	0	0
g__Wolbachia	0	0	0	0	0	0	0	0	0	0	0	0	0	0	0	0	0	0	0	0	0	0	0	0	0	0	0	0	0	0	0	0	0	0	0	0	0	0	0	0	0	0	0	0	0	0	0	0	0
g__Neorickettsia	0	0	0	0	0	0	0	0	0	0	0	0	0	0	0	0	0	0	0	0	0	0	0	0	0	0	0	0	0	0	0	0	0	0	0	0	0	0	0	0	0	0	0	0	0	0	0	0	0
g__Candidatus_Neoehrlichia	0	0	0	0	0	0	0	0	0	0	0	0	0	0	0	0	0	0	0	0	0	0	0	0	0	0	0	0	0	0	0	0	0	0	0	0	0	0	0	0	0	0	0	0	0	0	0	0	0
g__Candidatus_Midichloria	0	0	0	0	0	0	0	0	0	0	0	0	0	0	0	0	0	0	0	0	0	0	0	0	0	0	0	0	0	0	0	0	0	0	0	0	0	0	0	0	0	0	0	0	0	0	0	0	0
g__Candidatus_Fokinia	0	0	0	0	0	0	0	0	0	0	0	0	0	0	0	0	0	0	0	0	0	0	0	0	0	0	0	0	0	0	0	0	0	0	0	0	0	0	0	0	0	0	0	0	0	0	0	0	0
g__Candidatus_Deianiraea	0	0	0	0	0	0	0	0	0	0	0	0	0	0	0	0	0	0	0	0	0	0	0	0	0	0	0	0	0	0	0	0	0	0	0	0	0	0	0	0	0	0	0	0	0	0	0	0	0
g__Candidatus_Puniceispirillum	0	0	0	0	0	0	0	0	0	0	0	0	0	0	0	0	0	0	0	0	0	0	0	0	0	0	0	0	0	0	0	0	0	0	0	0	0	0	0	0	0	0	0	0	0	0	0	0	0
g__Micavibrio	0	0	0	0	0	0	0	0	0	0	0	0	0	0	0	0	0	0	0	0	0	0	0	0	0	0	0	0	0	0	0	0	0	0	0	0	0	0	0	0	0	0	0	0	0	0	0	0	0
g__Parvularcula	0	0	0	0	0	0	0	0	0	0	0	0	0	0	0	0	0	0	0	0	0	0	0	0	0	0	0	0	0	0	0	0	0	0	0	0	0	0	0	0	0	0	0	0	0	0	0	0	0
g__Kordiimonas	0	0	0	0	0	0	0	0	0	0	0	0	0	0	0	0	0	0	0	0	0	0	0	0	0	0	0	0	0	0	0	0	0	0	0	0	0	0	0	0	0	0	0	0	0	0	0	0	0
g__Magnetococcus	0	0	0	0	0	0	0	0	0	0	0	0	0	0	0	0	0	0	0	0	0	0	0	0	0	0	0	0	0	0	0	0	0	0	0	0	0	0	0	0	0	0	0	0	0	0	0	0	0
g__Candidatus_Cytomitobacter	0	0	0	0	0	0	0	0	0	0	0	0	0	0	0	0	0	0	0	0	0	0	0	0	0	0	0	0	0	0	0	0	0	0	0	0	0	0	0	0	0	0	0	0	0	0	0	0	0
g__Candidatus_Nesciobacter	0	0	0	0	0	0	0	0	0	0	0	0	0	0	0	0	0	0	0	0	0	0	0	0	0	0	0	0	0	0	0	0	0	0	0	0	0	0	0	0	0	0	0	0	0	0	0	0	0
g__Candidatus_Paracaedibacter	0	0	0	0	0	0	0	0	0	0	0	0	0	0	0	0	0	0	0	0	0	0	0	0	0	0	0	0	0	0	0	0	0	0	0	0	0	0	0	0	0	0	0	0	0	0	0	0	0
g__Candidatus_Nucleicultrix	0	0	0	0	0	0	0	0	0	0	0	0	0	0	0	0	0	0	0	0	0	0	0	0	0	0	0	0	0	0	0	0	0	0	0	0	0	0	0	0	0	0	0	0	0	0	0	0	0
g__Luteithermobacter	0	0	0	0	0	0	0	0	0	0	0	0	0	0	0	0	0	0	0	0	0	0	0	0	0	0	0	0	0	0	0	0	0	0	0	0	0	0	0	0	0	0	0	0	0	0	0	0	0
g__Paremcibacter	0	0	0	0	0	0	0	0	0	0	0	0	0	0	0	0	0	0	0	0	0	0	0	0	0	0	0	0	0	0	0	0	0	0	0	0	0	0	0	0	0	0	0	0	0	0	0	0	0
g__Maricaulis	0	0	0	0	0	0	0	0	0	0	0	0	0	0	0	0	0	0	0	0	0	0	0	0	0	0	0	0	0	0	0	0	0	0	0	0	0	0	0	0	0	0	0	0	0	0	0	0	0
g__Glycocaulis	0	0	0	0	0	0	0	0	0	0	0	0	0	0	0	0	0	0	0	0	0	0	0	0	0	0	0	0	0	0	0	0	0	0	0	0	0	0	0	0	0	0	0	0	0	0	0	0	0
g__Marinicauda	0	0	0	0	0	0	0	0	0	0	0	0	0	0	0	0	0	0	0	0	0	0	0	14	0	0	0	0	0	0	0	0	0	0	0	0	0	0	0	0	0	0	0	0	0	0	0	0	0
g__Hyphobacterium	0	0	0	0	0	0	0	0	0	0	0	0	0	0	0	0	0	0	0	0	0	0	0	0	0	0	0	0	0	0	0	0	0	0	0	0	0	0	0	0	0	0	0	0	0	0	0	0	0
g__Hyphomonas	0	0	0	0	0	0	0	0	0	0	0	0	0	0	0	0	0	0	0	0	0	0	0	0	0	0	0	0	0	0	0	0	0	0	0	0	0	0	0	0	0	0	0	0	0	0	0	0	0
g__Hirschia	0	0	0	0	0	0	0	0	0	0	0	0	0	0	0	0	0	0	0	0	0	0	0	0	0	0	0	0	25	0	0	0	0	0	0	0	0	0	0	0	0	0	0	0	0	0	0	0	0
g__Sulfurimonas	15	14	0	0	0	0	0	0	0	0	0	11	64	0	0	0	0	0	0	0	0	0	0	0	0	0	0	0	0	6747	0	0	14	0	0	0	12	0	0	0	0	35	0	0	0	0	0	0	0
g__Sulfuricurvum	0	0	0	0	0	0	0	0	0	0	0	0	0	0	0	0	0	0	0	0	0	0	0	0	0	0	0	0	0	0	0	0	0	0	0	0	0	0	0	0	0	0	0	0	0	0	0	0	0
g__Arcobacter	0	0	0	0	0	0	0	0	0	0	0	0	0	0	0	0	0	0	0	0	0	0	0	0	0	0	0	0	0	0	0	0	0	0	0	0	0	0	0	0	0	0	0	0	0	0	0	0	0
g__Aliarcobacter	0	0	0	0	0	0	0	0	0	0	0	0	0	0	0	0	22	0	0	0	0	0	0	0	0	0	0	0	0	0	0	0	0	0	0	0	0	0	0	0	0	0	0	0	0	0	0	0	0
g__Pseudoarcobacter	0	0	0	0	0	0	0	0	0	0	0	0	0	0	0	0	0	0	0	0	0	0	0	0	0	0	0	0	0	0	0	0	0	0	0	0	0	0	0	0	0	0	0	0	0	0	0	0	0
g__Malaciobacter	0	0	0	0	0	0	0	0	0	0	0	0	0	0	0	0	0	0	0	0	0	0	0	0	0	0	0	0	0	0	0	0	0	0	0	0	0	0	0	0	0	0	0	0	0	0	0	0	0
g__Halarcobacter	0	0	0	0	0	0	0	0	0	0	0	0	0	0	0	0	0	0	0	0	0	0	0	0	0	0	0	0	0	0	0	0	0	0	0	0	0	0	0	0	0	0	0	0	0	0	0	0	0
g__Poseidonibacter	0	0	0	0	0	0	0	0	0	0	0	0	0	0	0	0	0	0	0	0	0	0	0	0	0	0	0	0	0	0	0	0	0	0	0	0	0	0	0	0	0	0	0	0	0	0	0	0	0
g__Helicobacter	587	2408	0	0	0	10	0	0	30	0	0	0	0	42	0	0	0	0	3878	0	31	0	0	0	0	0	593	0	0	0	0	0	14	0	0	0	0	0	93	0	0	703	0	0	0	122	0	40	0
g__Wolinella	0	0	0	0	0	0	0	0	0	0	0	0	0	0	0	0	0	0	0	0	0	0	0	0	0	0	0	0	15	0	0	0	0	0	0	0	0	0	0	0	0	0	0	0	0	0	0	0	0
g__Hydrogenimonas	0	0	0	0	0	0	0	0	0	0	0	0	0	0	0	0	0	0	0	0	0	0	0	0	0	0	0	0	0	0	0	0	0	0	0	0	0	0	0	0	0	0	0	0	0	0	0	0	0
g__Sulfurovum	0	0	0	0	0	0	0	0	0	0	0	0	0	0	0	0	0	0	0	0	0	0	0	0	0	0	0	0	0	0	0	0	0	0	0	0	0	0	0	0	0	0	0	0	0	0	0	0	0
g__Nitratifractor	0	0	0	0	0	0	0	0	0	0	0	0	0	0	0	0	0	0	0	0	0	0	0	0	0	0	0	0	0	0	0	0	0	0	0	0	0	0	0	0	0	0	0	0	0	0	0	0	0
g__Nautilia	0	0	0	0	0	0	0	0	0	0	0	0	0	0	0	0	0	0	0	0	0	0	0	0	0	0	0	0	0	0	0	0	0	0	0	0	0	0	0	0	0	0	0	0	0	0	0	0	0
g__Caminibacter	0	0	0	0	0	0	0	0	0	0	0	0	0	0	0	0	0	0	0	0	0	0	0	0	0	0	0	0	0	0	0	0	0	0	0	0	0	0	0	0	0	0	0	0	0	0	0	0	0
g__Nitratiruptor	0	0	0	0	0	0	0	0	0	0	0	0	0	0	0	0	0	0	0	0	0	0	0	0	0	0	0	0	0	0	0	0	0	0	0	0	0	0	0	0	0	0	0	0	0	0	0	0	0
g__Nitrosophilus	0	0	0	0	0	0	0	0	0	0	0	0	0	0	0	0	0	0	0	0	0	0	0	0	0	0	0	0	0	0	0	0	0	0	0	0	0	0	0	0	0	0	0	0	0	0	0	0	0
g__Sorangium	0	26	36	0	0	0	0	0	0	0	14	0	18	0	0	0	0	0	0	0	0	0	0	92	0	0	0	0	17	25	0	0	0	0	0	0	0	0	114	0	0	0	0	0	0	0	0	0	0
g__Chondromyces	0	0	0	0	0	0	0	0	0	0	0	0	0	0	0	0	0	0	0	0	0	0	0	0	0	0	0	0	0	0	0	0	0	0	0	0	0	0	13	0	0	0	0	0	0	0	0	0	0
g__Pajaroellobacter	0	0	0	0	0	0	0	0	0	0	0	0	0	0	0	0	0	0	0	0	0	0	0	0	0	0	0	0	0	0	0	0	0	0	0	0	0	0	0	0	0	0	0	0	0	0	0	0	0
g__Minicystis	0	0	31	0	0	0	0	0	0	0	0	0	0	0	0	0	0	0	0	0	0	0	0	11	0	0	0	0	0	0	0	0	0	0	0	0	0	0	32	0	0	0	0	0	0	0	0	0	0
g__Sandaracinus	0	0	0	0	0	0	0	0	0	0	28	0	0	0	0	0	0	0	0	0	0	0	0	16	0	0	0	0	0	0	0	0	0	0	0	0	0	0	24	0	0	0	0	0	0	0	0	0	0
g__Labilithrix	0	0	0	0	0	0	0	0	0	0	0	0	0	0	0	0	0	0	0	0	0	0	0	12	0	0	0	0	0	0	0	0	0	0	0	17	0	0	28	0	0	0	0	0	0	0	0	0	0
g__Archangium	0	0	0	0	0	0	0	0	0	0	0	0	0	0	0	0	0	0	0	0	0	0	0	49	0	0	0	0	0	0	0	0	0	0	0	0	0	0	7687	0	0	0	0	0	0	0	0	0	0
g__Stigmatella	0	0	0	0	0	0	0	0	0	0	30	0	0	0	0	0	0	0	0	0	0	0	0	0	0	0	0	0	0	0	0	0	0	0	0	0	0	0	446	0	0	0	0	0	0	0	0	0	0
g__Cystobacter	0	0	0	0	0	0	0	0	0	0	0	0	0	0	0	0	0	0	0	0	0	0	0	15	0	0	0	0	0	0	0	0	0	0	0	0	0	0	2496	0	0	0	0	0	0	0	0	0	0
g__Melittangium	0	0	0	0	0	0	0	0	0	0	0	0	0	0	0	0	0	0	0	0	0	0	0	0	0	0	0	0	0	0	0	0	0	0	0	0	0	0	2095	0	0	0	0	0	0	0	0	0	0
g__Anaeromyxobacter	0	0	0	0	0	0	0	0	0	0	0	0	0	0	0	0	0	0	0	0	0	0	0	26	0	0	0	0	0	0	0	0	0	0	0	0	0	0	42	0	0	0	0	0	0	0	0	0	0
g__Myxococcus	0	0	0	0	0	0	0	0	0	0	23	0	0	0	0	0	13	0	0	0	0	0	0	0	0	0	0	0	0	0	0	0	0	0	0	0	0	0	574	0	0	0	0	0	0	0	0	0	0
g__Corallococcus	0	13	0	0	0	0	0	0	0	0	0	0	0	0	0	0	0	0	0	0	0	0	0	37	0	0	0	0	0	0	0	0	0	0	0	0	0	0	718	0	0	0	0	0	0	0	0	0	0
g__Pyxidicoccus	0	0	0	0	0	0	0	0	0	0	12	0	0	0	0	0	14	0	0	0	0	0	0	22	0	0	0	0	0	0	0	0	0	0	0	0	0	0	292	0	0	0	0	0	0	0	0	0	0
g__Vulgatibacter	0	0	0	0	0	0	0	0	0	0	0	0	0	0	0	0	0	0	0	0	0	0	0	0	0	0	0	0	0	0	0	0	0	0	0	0	0	0	0	0	0	0	0	0	0	0	0	0	0
g__Haliangium	0	0	0	0	0	0	0	0	0	0	0	0	0	0	0	0	0	0	0	0	0	0	0	13	0	0	0	0	0	0	0	0	0	0	0	0	0	0	16	0	0	0	0	0	0	0	0	0	0
g__Desulfovibrio	0	0	0	0	0	0	0	0	0	0	24	0	0	0	0	0	0	0	0	0	0	0	0	0	0	0	0	0	0	0	0	0	0	0	0	0	0	0	0	0	0	0	0	0	0	0	0	0	40
g__Lawsonia	0	0	0	0	0	0	0	0	0	0	0	0	0	0	0	0	0	0	0	0	0	0	0	0	0	0	0	0	0	0	0	0	0	0	0	0	0	0	0	0	0	0	0	0	0	0	0	0	0
g__Pseudodesulfovibrio	0	0	0	0	0	0	0	0	0	0	0	0	0	0	0	0	0	0	0	0	0	0	0	0	0	0	0	0	0	0	0	0	0	0	0	0	0	0	0	0	0	0	0	0	0	0	0	0	0
g__Desulfocurvibacter	0	0	0	0	0	0	0	0	0	0	0	0	0	0	0	0	0	0	0	0	0	0	0	0	0	0	0	0	0	0	0	0	0	0	0	0	0	0	0	0	0	0	0	0	0	0	0	0	0
g__Desulfolutivibrio	0	0	0	0	0	0	0	0	0	0	0	0	0	0	0	0	0	0	0	0	0	0	0	0	0	0	0	0	0	0	0	0	0	0	0	0	0	0	0	0	0	0	0	0	0	0	0	0	0
g__Maridesulfovibrio	0	0	0	0	0	0	0	0	0	0	0	0	0	0	0	0	0	0	0	0	0	0	0	0	0	0	0	0	0	0	0	0	0	0	0	0	0	0	0	0	0	0	0	0	0	0	0	0	0
g__Desulfomicrobium	0	0	0	0	0	0	0	0	0	0	0	0	0	0	0	0	0	0	0	0	0	0	0	0	0	0	0	0	0	0	0	0	0	0	0	0	0	0	0	0	0	0	0	0	0	0	0	0	0
g__Desulfohalobium	0	0	0	0	0	0	0	0	0	0	0	0	0	0	0	0	0	0	0	0	0	0	0	0	0	0	0	0	0	0	0	0	0	0	0	0	0	0	0	0	0	0	0	0	0	0	0	0	0
g__Candidatus_Desulfofervidus	0	0	0	0	0	0	0	0	0	0	0	0	0	0	0	0	0	0	0	0	0	0	0	0	0	0	0	0	0	0	0	0	0	0	0	0	0	0	0	0	0	0	0	0	0	0	0	0	0
g__Pelobacter	0	0	0	0	0	0	0	0	0	0	0	0	0	0	0	0	0	0	0	0	0	0	0	0	0	0	0	0	0	0	0	0	0	0	0	0	0	0	0	0	0	0	0	0	0	0	0	0	0
g__Desulfuromonas	0	0	0	0	0	0	0	0	0	0	0	0	0	0	0	0	0	0	0	0	0	0	0	0	0	0	0	0	0	0	0	0	0	0	0	0	0	0	0	0	0	0	0	0	0	0	0	0	0
g__Geobacter	0	0	0	0	0	0	0	0	0	0	0	0	0	0	0	0	0	0	0	0	0	0	0	0	0	0	0	0	0	0	0	0	0	0	0	0	0	0	0	0	0	0	0	0	0	0	0	0	0
g__Geoalkalibacter	0	0	0	0	0	0	0	0	0	0	0	0	0	0	0	0	0	0	0	0	0	0	0	0	0	0	0	0	0	0	0	0	0	0	0	0	0	0	0	0	0	0	0	0	0	0	0	0	0
g__Geomonas	0	0	0	0	0	0	0	0	0	0	0	0	0	0	0	0	0	0	0	0	0	0	0	0	0	0	0	0	0	0	0	0	0	0	0	0	0	0	0	0	0	0	0	0	0	0	0	0	0
g__Syntrophotalea	0	0	0	0	0	0	0	0	0	0	0	0	0	0	0	0	0	0	0	0	0	0	0	0	0	0	0	0	0	0	0	0	0	0	0	0	0	0	0	0	0	0	0	0	0	0	0	0	0
g__Hippea	0	0	0	0	0	0	0	0	0	0	0	0	0	0	0	0	0	0	0	0	0	0	0	0	0	0	0	0	0	0	0	0	0	0	0	0	0	0	0	0	0	0	0	0	0	0	0	0	0
g__Desulfococcus	0	0	0	0	0	0	0	0	15	0	0	0	0	0	0	0	0	0	0	0	0	0	0	0	0	0	0	0	0	0	0	0	0	0	0	0	0	0	0	0	0	0	0	0	0	0	0	0	0
g__Desulfobacter	0	0	0	0	0	0	0	0	0	0	10	0	0	0	0	0	0	0	0	0	0	0	0	0	0	0	0	0	0	0	0	0	0	0	0	0	0	0	0	0	0	0	0	0	0	0	0	0	0
g__Desulfobacterium	0	0	0	0	0	0	0	0	0	0	0	0	0	0	0	0	0	0	0	0	0	0	0	0	0	0	0	0	0	0	0	0	0	0	0	0	0	0	0	0	0	0	0	0	0	0	0	0	0
g__Desulfosarcina	0	0	0	0	0	0	0	0	0	0	0	0	0	0	0	0	0	0	0	0	0	0	0	0	0	0	0	0	0	0	0	0	0	0	0	0	0	0	0	0	0	0	0	0	0	0	0	0	0
g__Desulfobacula	0	0	0	0	0	0	0	0	0	0	0	0	0	0	0	0	0	0	0	0	0	0	0	0	0	0	0	0	0	0	0	0	0	0	0	0	0	0	0	0	0	0	0	0	0	0	0	0	0
g__Desulfonema	0	0	0	0	0	0	0	0	0	0	0	0	0	0	0	0	0	0	0	0	0	0	0	0	0	0	0	0	0	0	0	0	0	0	0	0	0	0	0	0	0	0	0	0	0	0	0	0	0
g__Desulfatibacillum	0	0	0	0	0	0	0	0	0	0	0	0	0	0	0	0	0	0	0	0	0	0	0	0	0	0	0	0	0	0	0	0	0	0	0	0	0	0	0	0	0	0	0	0	0	0	0	0	0
g__Desulfobulbus	0	0	0	0	0	0	0	0	0	0	0	0	0	0	0	0	0	0	0	0	0	0	0	0	0	0	0	0	0	0	0	0	0	0	0	0	0	0	0	0	0	0	0	0	0	0	0	0	0
g__Desulfocapsa	0	0	0	0	0	0	0	0	0	0	0	0	0	0	0	0	0	0	0	0	0	0	0	0	0	0	0	0	0	0	0	0	0	0	0	0	0	0	0	0	0	0	0	0	0	0	0	0	0
g__Desulfotalea	0	0	0	0	0	0	0	0	0	0	0	0	0	0	0	0	0	0	0	0	0	0	0	0	0	0	0	0	0	0	0	0	0	0	0	0	0	0	0	0	0	0	0	0	0	0	0	0	0
g__Desulfurivibrio	0	0	0	0	0	0	0	0	0	0	0	0	0	0	0	0	0	0	0	0	0	0	0	0	0	0	0	0	31	0	0	0	0	0	0	0	0	0	0	0	0	0	0	0	0	0	0	0	0
g__Desulfopila	0	0	0	0	0	0	0	0	0	0	0	0	0	0	0	0	0	0	0	0	0	0	0	0	0	0	0	0	0	0	0	0	0	0	0	0	0	0	0	0	0	0	0	0	0	0	0	0	0
g__Syntrophobacter	0	0	0	0	0	0	0	0	0	0	0	0	0	0	0	0	0	0	0	0	0	0	0	0	0	0	0	0	0	14	0	0	0	0	0	0	0	0	0	0	0	0	0	0	0	0	0	0	0
g__Desulfoglaeba	0	0	0	0	0	0	0	0	0	0	0	0	0	0	0	0	0	0	0	0	0	0	0	0	0	0	0	0	0	0	0	0	0	0	0	0	0	0	0	0	0	0	0	0	0	0	0	0	0
g__Desulfomonile	0	0	0	0	0	0	0	0	0	0	0	0	0	0	0	0	0	0	0	0	35	0	0	0	0	0	0	0	34	0	0	0	0	0	0	0	0	0	0	0	0	0	0	0	0	0	0	0	0
g__Syntrophus	0	0	0	0	0	0	0	0	0	0	0	0	0	0	0	0	0	0	0	0	0	0	0	0	0	0	0	0	0	0	0	0	0	0	0	0	0	0	0	0	0	0	0	0	0	0	0	0	0
g__Desulfobacca	0	0	0	0	0	0	0	0	0	0	0	0	0	0	0	0	0	0	0	0	0	0	0	0	0	0	0	0	0	0	0	0	0	0	0	0	0	0	0	0	0	0	0	0	0	0	0	0	0
g__Desulfarculus	0	0	0	0	0	0	0	0	0	0	0	0	0	0	0	0	0	0	0	0	0	0	0	11	0	0	0	0	0	0	0	0	0	0	0	0	0	0	0	0	0	0	0	0	0	0	0	0	0
g__Bradymonas	0	0	0	0	0	0	0	0	0	0	12	0	0	0	0	0	0	0	0	0	0	0	0	0	0	0	0	0	0	0	0	0	0	0	0	0	0	0	0	0	0	0	0	0	0	0	0	0	0
g__Persicimonas	0	0	0	0	0	0	0	0	0	0	0	0	0	0	0	0	0	0	0	0	0	0	0	0	0	0	0	0	12	0	0	0	0	0	0	0	0	0	12	0	0	0	0	0	0	0	0	0	0
g__Mariprofundus	0	0	0	0	0	0	0	0	0	0	0	0	0	0	0	0	0	0	0	0	0	0	0	0	0	0	0	0	0	0	0	0	0	0	0	0	0	0	0	0	0	0	0	0	0	0	0	0	0
g__Bdellovibrio	0	0	0	0	0	0	0	0	0	0	0	0	0	0	0	0	12	0	0	0	0	0	0	0	0	0	0	0	0	0	0	0	0	0	0	0	0	0	0	0	0	0	0	0	0	0	0	0	0
g__Silvanigrella	0	0	0	0	0	0	0	0	0	0	0	0	0	0	0	0	0	0	0	0	0	0	0	0	0	0	0	0	0	0	0	0	0	0	0	0	0	0	0	0	0	0	0	0	0	0	0	0	0
g__Fluviispira	0	0	0	0	0	0	0	0	0	0	0	0	0	0	0	0	0	0	0	0	0	0	0	0	0	0	0	0	0	0	0	0	0	0	0	0	0	0	0	0	0	0	0	0	0	0	0	0	0
g__Bacteriovorax	0	0	0	0	0	0	0	0	0	0	0	0	0	0	0	0	33	0	0	0	0	0	0	0	0	0	0	0	0	0	0	0	0	0	0	0	0	0	0	0	0	0	0	0	0	0	0	0	0
g__Halobacteriovorax	0	0	0	0	0	0	0	0	0	0	0	0	0	0	0	0	0	0	0	0	0	0	0	0	0	0	0	0	19	0	0	0	0	0	0	0	0	0	0	0	0	0	0	0	0	0	0	0	0
g__Acidithiobacillus	0	0	0	0	0	0	0	0	0	0	34	0	0	0	0	0	34	0	0	0	0	0	0	0	0	0	0	0	0	0	0	0	0	0	0	0	0	0	0	0	0	0	0	0	0	0	0	0	0
g__Hydrogenophilus	0	0	0	0	0	0	0	0	0	0	0	0	0	0	0	0	0	0	13	0	0	0	0	0	0	0	0	0	0	0	0	0	0	0	0	0	0	0	11	0	0	0	0	0	0	0	0	0	0
g__Staphylococcus	644	824	454	4227	335	752	826	212	1294	2945	390	810	3106	293	8749	963	1001	613	351	1796	1454	674	1730	566	100	189	2881	140	1288	3814	567	334	4222	577	0	150	634	29	255	60	356	4174	114	873	390	241	245	1160	910
g__Salinicoccus	0	0	0	0	0	0	0	0	0	0	0	0	0	0	0	0	0	0	0	0	0	0	0	0	0	0	0	0	0	0	0	0	0	0	0	0	0	0	0	0	0	0	0	0	0	0	0	0	0
g__Macrococcus	0	0	0	0	0	0	0	0	0	0	0	0	0	0	0	0	0	0	0	0	0	0	0	0	0	0	0	0	0	0	0	0	0	0	0	0	0	0	0	0	0	0	0	0	0	0	0	0	0
g__Jeotgalicoccus	0	0	0	0	0	0	0	0	0	0	0	0	0	0	0	0	0	0	0	0	0	0	0	0	0	0	0	0	0	0	0	0	15	0	0	0	0	0	0	0	0	0	0	0	0	0	0	0	0
g__Nosocomiicoccus	0	0	0	0	0	0	0	0	0	0	0	0	0	0	0	10	0	0	0	0	0	0	0	0	0	0	0	0	0	0	0	0	0	0	0	0	0	0	0	0	0	0	0	0	0	0	0	0	0
g__Abyssicoccus	0	0	0	0	0	0	0	0	0	0	0	0	0	0	0	0	0	0	0	0	0	0	0	0	0	0	0	0	0	0	0	0	0	0	0	0	0	0	0	0	0	0	0	0	0	0	0	0	0
g__Mammaliicoccus	0	0	0	0	0	0	0	0	0	0	0	0	0	0	0	0	0	0	0	0	0	0	0	0	0	0	0	0	0	0	0	0	0	0	0	0	0	0	0	0	0	0	0	0	0	0	0	0	0
g__Bacillus	42	1657	2585	15817	2032	692	2786	1270	4861	583	1109	0	187	0	2841	8902	1453	738	5055	5114	3027	404	9617	3446	380	142	5672	235	5875	1930	734	662	190	972	0	2836	35	0	1097	0	1271	2170	3035	1711	1141	3293	1049	4193	669
g__Niallia	1515	2363	0	511	941	0	0	0	155	156	3214	1237	2141	428	0	0	4316	0	1320	39	22	702	2296	564	122	1756	903	1436	0	1991	378	1344	3091	476	372	1404	938	494	463	617	524	361	799	349	379	590	0	0	649
g__Priestia	365	500	0	110	327	0	0	0	14	41	306	236	514	89	25	78	270	0	398	0	50	128	914	252	0	490	490	191	71	589	144	59	1162	37	54	184	243	66	124	87	202	64	177	69	48	312	108	45	104
g__Weizmannia	0	0	0	0	0	0	0	0	0	15	0	0	0	0	0	0	0	0	0	0	0	0	0	0	0	0	15	0	0	0	0	0	0	0	0	0	0	0	0	0	0	0	0	0	0	0	0	0	0
g__Salicibibacter	0	0	0	0	0	0	0	0	0	0	0	0	0	0	0	0	0	0	0	0	0	0	0	0	0	0	0	0	0	0	0	0	0	0	0	0	0	0	0	0	0	0	0	0	0	0	0	0	0
g__Lysinibacillus	0	0	16	0	0	0	25	0	0	0	0	0	0	0	0	52	0	0	0	0	0	0	0	0	0	0	0	109	0	0	0	0	0	0	0	0	0	0	0	0	0	0	0	0	0	0	0	37	111
g__Alkalihalobacillus	0	0	0	0	0	0	0	0	0	0	0	0	0	0	0	0	0	0	0	0	0	0	0	0	0	0	0	0	0	0	0	0	0	0	0	0	0	0	0	0	0	0	0	0	0	0	0	0	0
g__Lederbergia	0	0	0	0	0	0	0	0	0	0	0	0	0	0	0	0	0	0	0	0	0	0	0	0	0	0	0	0	0	0	0	0	0	0	0	0	0	0	0	0	0	0	0	0	0	0	0	0	0
g__Evansella	0	0	0	0	0	0	0	0	0	0	0	0	0	0	0	0	0	0	0	0	0	0	0	0	0	0	0	0	0	0	0	0	0	0	0	0	0	0	0	0	0	0	0	0	0	0	0	0	0
g__Heyndrickxia	0	0	0	0	0	0	0	0	0	0	0	0	0	0	0	0	0	0	0	14	0	0	16	0	0	0	0	0	0	0	0	0	0	0	0	0	0	0	0	0	0	0	0	0	0	0	0	0	0
g__Radiobacillus	0	0	0	0	0	0	0	0	0	0	0	0	0	0	0	0	0	0	0	0	0	0	0	0	0	0	0	0	0	0	0	0	0	0	0	0	0	0	0	0	0	0	0	0	0	0	0	0	0
g__Sutcliffiella	0	0	0	0	0	0	0	0	0	0	0	0	0	0	0	0	0	0	0	0	0	0	0	0	0	0	0	0	0	0	0	0	0	0	0	0	0	0	0	0	0	0	0	0	0	0	0	0	0
g__Rossellomorea	0	0	0	0	0	0	0	0	0	0	0	0	0	0	0	0	0	0	0	0	0	0	0	0	0	0	0	0	0	0	0	0	0	0	0	0	0	0	0	0	0	0	0	0	0	0	0	0	0
g__Metabacillus	0	0	0	0	0	0	0	0	0	0	0	0	0	0	0	0	0	0	0	14	0	0	0	0	0	0	10	0	0	0	0	0	0	0	0	0	0	0	0	0	0	0	0	0	0	0	0	0	0
g__Neobacillus	0	0	0	0	0	0	0	0	0	0	0	0	0	0	0	0	0	0	0	0	0	0	0	0	0	0	0	0	0	0	0	0	0	0	0	0	0	0	0	0	0	0	0	0	0	0	0	0	0
g__Marinococcus	0	0	0	0	0	0	0	0	0	0	0	0	0	0	0	0	0	0	0	0	0	0	0	0	0	0	0	0	0	0	0	0	0	0	0	0	0	0	0	0	0	0	0	0	0	0	0	0	0
g__Mesobacillus	0	0	0	0	0	0	0	0	0	0	0	0	0	0	0	0	0	0	0	0	0	0	0	0	0	0	0	0	0	0	0	0	0	0	0	0	0	0	0	0	0	0	0	0	0	0	0	0	0
g__Cytobacillus	0	0	0	0	0	0	0	0	0	0	0	0	0	0	0	20	0	0	0	16	0	0	0	16	0	0	0	0	0	0	0	0	0	0	0	0	0	0	0	0	0	0	0	0	0	0	0	11	0
g__Peribacillus	0	0	0	0	0	0	0	0	0	0	0	0	0	0	0	94	0	0	0	98	0	0	0	0	0	0	0	0	110	0	0	0	0	0	0	0	0	0	0	0	0	0	0	0	0	0	0	0	0
g__Pradoshia	0	0	0	0	0	0	0	0	0	0	0	0	0	0	0	0	0	0	0	0	0	0	0	0	0	0	0	0	0	0	0	0	0	0	0	0	0	0	0	0	0	0	0	0	0	0	0	0	0
g__Parageobacillus	0	0	0	0	0	0	0	0	0	0	0	0	0	0	0	0	0	0	0	0	0	0	0	0	0	0	0	0	0	0	0	0	0	0	0	0	0	0	0	0	0	0	0	0	0	0	0	0	0
g__Hydrogenibacillus	0	0	0	0	0	0	0	0	0	0	0	0	0	0	0	0	0	0	0	0	0	0	0	0	0	0	0	0	0	0	0	0	0	0	0	0	0	0	0	0	0	0	0	0	0	0	0	0	0
g__Paraliobacillus	0	0	0	0	0	0	0	0	0	0	0	0	0	0	0	0	0	0	0	0	0	0	0	0	0	0	0	0	0	0	0	0	0	0	0	0	0	0	0	0	0	0	0	0	0	0	0	0	0
g__Amphibacillus	0	0	0	0	0	0	0	0	0	0	0	0	0	0	0	0	0	0	0	0	0	0	0	0	0	0	0	0	0	0	0	0	0	0	0	0	0	0	0	0	0	0	0	0	0	0	0	0	0
g__Halobacillus	0	0	0	0	0	0	0	0	0	0	0	0	0	0	0	0	0	0	0	0	0	0	0	0	0	0	0	0	0	0	0	0	0	0	0	0	0	0	0	0	0	0	0	0	0	0	0	0	0
g__Gracilibacillus	0	0	0	0	0	0	0	0	0	0	0	0	0	0	0	0	0	0	0	0	0	0	0	0	0	0	0	0	0	0	0	0	0	0	0	0	0	0	0	0	0	0	0	0	0	0	0	0	0
g__Virgibacillus	0	0	0	0	0	0	0	0	0	0	0	0	0	0	0	0	0	0	0	0	0	0	0	0	0	0	0	0	0	0	0	0	0	0	0	0	0	0	0	0	0	0	0	0	0	0	0	0	0
g__Geobacillus	0	0	0	0	0	0	0	0	0	0	0	0	0	0	0	34	0	0	0	25	0	0	0	0	0	0	0	0	0	0	0	0	0	0	0	0	0	0	0	0	0	0	13	0	0	0	0	22	0
g__Anoxybacillus	0	0	0	0	0	0	0	0	0	0	0	0	0	0	0	19	16	0	0	18	0	0	0	0	0	0	0	0	0	0	0	0	0	0	0	0	0	0	0	0	0	0	0	20	0	0	0	0	0
g__Lentibacillus	0	0	0	0	0	0	0	0	0	0	0	0	0	0	0	13	0	0	0	10	0	0	0	0	0	0	0	0	0	0	0	0	0	0	0	0	0	0	0	0	0	0	0	0	0	0	0	0	0
g__Oceanobacillus	0	0	0	0	0	0	0	0	0	0	0	0	0	0	0	0	0	0	0	0	0	0	0	0	0	0	0	0	0	0	0	0	0	0	0	0	0	0	0	0	0	0	0	0	0	0	0	0	0
g__Fictibacillus	0	0	0	0	0	0	0	0	0	0	0	0	0	0	0	0	0	0	0	0	0	0	0	0	0	0	0	0	0	0	0	0	0	0	0	0	0	0	0	0	0	0	0	0	0	0	0	0	0
g__Pontibacillus	0	0	0	0	0	0	0	0	0	0	0	0	0	0	0	0	0	0	0	0	0	0	0	0	0	0	0	0	0	0	0	0	0	0	0	0	0	0	0	0	0	0	0	0	0	0	0	0	0
g__Salimicrobium	0	0	0	0	0	0	0	0	0	0	0	0	0	0	0	0	0	0	0	0	0	0	0	0	0	0	0	0	0	0	0	0	0	0	0	0	0	0	0	0	0	0	0	0	0	0	0	0	0
g__Caldalkalibacillus	0	0	0	0	0	0	0	0	0	0	0	0	0	0	0	0	0	0	0	0	0	0	0	0	0	0	0	0	0	0	0	0	0	0	0	0	0	0	0	0	0	0	0	0	0	0	0	0	0
g__Terribacillus	0	0	0	0	0	0	0	0	0	0	0	0	0	0	0	0	0	0	0	0	0	0	0	0	0	0	0	0	0	0	0	0	0	0	0	0	0	0	0	0	0	0	0	0	0	0	0	0	0
g__Sediminibacillus	0	0	0	0	0	0	0	0	0	0	0	0	0	0	0	0	0	0	0	0	0	0	0	0	0	0	0	0	0	0	0	0	0	0	0	0	0	0	0	0	0	0	0	0	0	0	0	0	0
g__Anaerobacillus	0	0	0	0	0	0	0	0	0	0	0	0	0	0	0	0	0	0	0	0	0	0	0	0	0	0	0	0	0	0	0	0	0	0	0	0	0	0	0	0	0	0	0	0	0	0	0	0	0
g__Aeribacillus	0	0	0	0	0	0	0	0	0	0	0	0	0	0	0	0	0	0	0	0	0	0	0	0	0	0	0	0	0	0	0	0	0	0	0	0	0	0	0	0	0	0	0	0	0	0	0	0	0
g__Psychrobacillus	0	0	0	0	0	0	0	0	0	0	0	0	0	0	0	0	0	0	0	0	0	0	0	0	0	0	0	0	0	0	0	0	0	0	0	0	0	0	0	0	0	0	0	0	0	0	0	0	0
g__Caldibacillus	0	0	0	0	19	0	19	0	0	0	30	0	0	0	0	0	13	57	62	0	0	0	0	84	0	0	152	13	90	12	0	0	0	0	0	24	0	0	46	11	0	0	13	0	0	0	0	0	0
g__Thermobacillus	0	0	0	0	0	0	0	0	0	0	0	0	0	0	0	0	0	0	0	0	0	0	0	33	0	0	0	0	0	0	0	0	0	0	0	0	0	0	0	0	0	0	0	0	0	0	0	0	0
g__Aneurinibacillus	0	0	0	0	0	0	0	0	0	0	0	0	0	0	0	0	0	0	0	0	0	0	0	0	0	0	0	0	0	11	0	0	0	0	0	0	0	0	18	0	0	0	0	0	0	0	0	0	0
g__Cohnella	0	0	0	0	0	0	0	0	0	0	0	0	0	0	0	0	0	0	0	0	0	0	0	0	0	0	0	0	0	0	0	0	0	0	0	0	0	0	0	0	0	0	0	0	0	0	0	0	0
g__Saccharibacillus	0	0	0	0	0	0	0	0	0	0	0	0	0	0	0	0	0	0	0	0	0	0	0	0	0	0	0	0	0	0	0	0	0	0	0	0	0	0	0	0	0	0	0	0	0	0	0	0	0
g__Planococcus	0	0	0	30	0	0	0	0	0	23	0	0	23	0	0	0	0	0	0	0	0	0	12	0	0	0	26	0	0	34	0	0	0	0	0	0	0	0	0	0	0	98	0	0	0	0	0	0	0
g__Sporosarcina	0	0	0	0	0	0	0	0	0	0	0	0	0	0	0	0	0	0	0	0	0	0	0	0	0	0	0	0	0	0	0	0	0	0	0	0	0	0	0	0	11	0	0	0	0	0	0	0	0
g__Kurthia	0	0	0	0	0	0	0	0	0	0	0	0	0	0	0	0	0	0	0	0	0	0	0	0	0	0	0	0	0	0	0	0	0	0	0	0	0	0	0	0	0	0	0	0	0	0	0	0	0
g__Jeotgalibacillus	0	0	0	0	0	0	0	0	0	0	0	0	0	0	0	0	0	0	0	0	0	0	0	0	0	0	0	0	0	0	0	0	0	0	0	0	0	0	0	0	0	0	0	0	0	0	0	0	0
g__Ureibacillus	0	0	0	0	0	0	0	0	0	0	0	0	0	0	0	0	0	0	0	0	0	0	26	0	0	0	0	0	0	0	0	0	0	0	0	0	0	0	0	0	0	0	0	0	0	0	0	0	0
g__Viridibacillus	0	0	0	0	0	0	0	0	0	0	0	0	0	0	0	0	0	0	0	0	0	0	0	0	0	0	0	0	0	0	0	0	0	0	0	0	0	0	0	0	0	0	0	0	0	0	0	0	0
g__Solibacillus	0	0	0	0	0	0	0	0	0	0	0	0	0	0	0	0	0	0	0	0	0	0	0	0	0	0	0	0	0	0	0	0	0	0	0	0	0	0	0	0	0	0	0	0	0	0	0	0	0
g__Rummeliibacillus	0	0	0	0	0	0	0	0	0	0	0	0	0	0	0	0	0	0	0	0	0	0	0	0	0	0	0	0	0	0	0	0	0	0	0	0	0	0	0	0	0	0	0	0	0	0	0	0	0
g__Paenisporosarcina	0	0	0	0	0	0	0	0	0	0	0	0	0	0	0	0	0	0	0	0	0	0	0	0	0	0	0	0	0	0	0	0	0	0	0	0	0	0	0	0	0	0	0	0	0	0	0	0	0
g__Bhargavaea	0	0	0	0	0	0	0	0	0	0	0	0	0	0	0	0	0	0	0	0	0	0	0	0	0	0	0	0	0	0	0	0	0	0	0	0	0	0	0	0	0	0	0	0	0	0	0	0	0
g__Listeria	0	0	0	0	0	0	311	0	356	0	0	0	16	0	125	109	0	0	0	0	588	0	46	0	0	0	42	0	330	0	0	0	0	0	0	0	0	0	0	0	0	110	0	0	0	0	0	0	0
g__Gemella	0	0	0	51	11	26	0	0	14878	0	0	0	143	0	0	36	21	0	0	0	25	0	0	14	0	0	0	0	20	19	0	0	0	0	0	0	0	0	132	0	0	0	0	0	0	17	0	0	409
g__Exiguobacterium	0	0	0	0	0	0	0	0	0	0	61	0	0	0	0	21	51	0	0	0	0	0	0	0	0	0	0	0	0	0	0	0	0	0	0	0	0	0	0	0	0	0	0	0	0	0	0	0	0
g__Sporolactobacillus	0	0	0	0	0	0	0	0	0	0	0	0	0	0	0	0	0	0	0	0	0	0	0	0	0	0	0	0	0	0	0	0	0	0	0	0	0	0	0	0	0	0	0	0	0	0	0	0	0
g__Alicyclobacillus	0	0	0	0	0	0	0	0	0	0	32	0	0	0	0	0	0	0	0	0	0	0	0	0	0	0	0	0	0	0	0	0	0	0	0	0	0	0	0	0	0	0	0	0	0	0	0	0	0
g__Tumebacillus	0	0	0	0	0	0	0	0	0	0	0	0	0	0	0	0	0	0	0	0	0	0	0	0	0	0	0	0	0	0	0	0	0	0	0	0	0	0	0	0	0	0	0	0	0	0	0	0	0
g__Kyrpidia	0	0	0	0	0	0	0	0	0	0	0	0	0	0	0	0	0	0	0	0	0	0	0	0	0	0	0	0	0	0	0	0	0	0	0	0	0	0	0	0	0	0	0	0	0	0	0	0	0
g__Effusibacillus	0	0	0	0	0	0	0	0	0	0	0	0	0	0	0	0	0	0	0	0	0	0	0	0	0	0	0	0	0	0	0	0	0	0	0	0	0	0	0	0	0	0	0	0	0	0	0	0	0
g__Thermoactinomyces	0	0	0	0	0	0	0	0	0	0	0	0	0	0	0	0	0	0	0	0	0	0	0	0	0	0	0	0	0	0	0	0	0	0	0	0	0	0	0	0	0	0	0	0	0	0	0	0	0
g__Laceyella	0	0	0	0	0	0	0	0	0	0	0	0	0	0	0	0	0	0	0	0	0	0	0	0	0	0	0	0	0	0	0	0	0	0	0	0	0	0	0	0	0	0	0	0	0	0	0	0	0
g__Kroppenstedtia	0	0	0	0	0	0	0	0	0	0	0	0	0	0	0	0	0	0	0	0	0	0	0	0	0	0	0	0	0	0	0	0	0	0	0	0	0	0	0	0	0	0	0	0	0	0	0	0	0
g__Polycladomyces	0	0	0	0	0	0	0	0	0	0	0	0	0	0	0	0	0	0	0	0	0	0	0	0	0	0	0	0	0	0	0	0	0	0	0	0	0	0	0	0	0	0	0	0	0	0	0	0	0
g__Novibacillus	0	0	0	0	0	0	0	0	0	0	0	0	0	0	0	0	0	0	0	0	0	0	0	0	0	0	0	0	0	0	0	0	0	0	0	0	0	0	0	0	0	0	0	0	0	0	0	0	0
g__Staphylospora	0	0	0	0	0	0	0	0	0	0	0	0	0	0	0	0	0	0	0	0	0	0	0	0	0	0	0	0	0	0	0	0	0	0	0	0	0	0	0	0	0	0	0	0	0	0	0	0	0
g__Streptococcus	69	48	0	174	372	367	0	0	50609	27	309	0	562	85	104	556	467	0	136	1100	335	10155	518	133	0	58	496	0	677	232	28	353	365	210	0	99	728	0	333	0	330	144	163	28	122	333	36	421	990
g__Lactococcus	0	0	0	0	24	59	0	0	108	0	412	0	0	0	0	0	83	0	56	46	83	0	70	13	0	0	31	0	70	0	0	22	39	0	0	48	0	0	0	0	0	0	0	0	25	47	0	0	0
g__Leuconostoc	0	0	0	0	271	0	0	0	0	0	0	0	0	0	0	0	0	0	0	0	0	0	0	16	0	0	0	0	0	0	0	0	0	0	0	0	0	0	0	0	0	0	0	0	0	25	0	0	0
g__Lactobacillus	0	0	0	17578	187	0	1858	0	48081	0	121	41	0	0	82	207	1078	0	669	213	94	0	410	0	243	0	385	198	734	2880	0	47	0	57	0	245	0	0	0	0	14083	106	188	75	29	0	0	93	48
g__Weissella	0	0	0	0	0	0	0	0	0	0	14	0	0	0	0	11	30	0	0	0	0	0	12	29	0	0	0	0	0	19	0	0	0	0	0	0	0	0	0	0	0	0	0	0	0	0	0	0	0
g__Limosilactobacillus	0	0	0	630	0	0	143	0	2528	0	0	0	0	0	0	0	75	0	0	15	0	208	0	0	336	0	0	0	0	48	0	0	31	0	0	0	0	0	0	0	1357	0	0	0	0	0	0	80	0
g__Ligilactobacillus	0	0	0	0	0	0	0	0	1863	0	0	0	0	0	0	0	0	0	0	28	0	625	13	0	0	0	13	0	0	82	0	0	0	0	0	0	0	0	0	0	0	0	17	0	0	0	0	0	0
g__Companilactobacillus	0	0	0	0	0	0	0	0	0	0	0	0	0	0	0	0	0	0	0	0	0	0	0	0	0	0	0	0	0	0	0	0	0	0	0	0	0	0	0	0	0	0	0	0	0	0	0	0	0
g__Lentilactobacillus	0	0	0	0	0	0	0	0	0	0	0	0	0	0	0	0	0	0	0	0	0	0	0	0	0	0	0	0	0	0	0	0	0	0	0	0	0	0	0	0	0	0	0	0	0	0	0	0	0
g__Secundilactobacillus	0	0	0	0	0	0	0	0	0	0	0	0	0	0	0	0	0	0	0	0	0	0	0	0	0	0	0	0	0	0	0	0	0	0	0	0	0	0	0	0	0	0	0	0	0	0	0	0	0
g__Schleiferilactobacillus	0	0	0	0	0	0	0	0	0	0	0	0	0	0	0	0	0	0	0	0	0	0	0	0	0	0	0	0	0	0	0	0	0	0	0	0	0	0	0	0	0	0	0	0	0	0	0	0	0
g__Paucilactobacillus	0	0	0	0	0	0	0	0	0	0	0	0	0	0	0	0	0	0	0	0	0	0	0	0	0	0	0	0	0	0	0	0	0	0	0	0	0	0	0	0	0	0	0	0	0	0	0	0	0
g__Loigolactobacillus	0	0	0	0	0	0	0	0	0	0	0	0	0	0	0	0	0	0	0	0	0	0	0	0	0	0	0	0	0	0	0	0	0	0	0	0	0	0	0	0	0	0	0	0	0	0	0	0	0
g__Liquorilactobacillus	0	0	0	0	0	0	0	0	0	0	0	0	0	0	0	0	0	0	0	0	0	0	0	0	0	0	0	0	0	0	0	0	0	0	0	0	0	0	0	0	0	0	0	0	0	0	0	0	0
g__Levilactobacillus	0	0	0	0	0	0	0	0	0	0	0	0	0	0	0	0	0	0	0	0	0	0	0	0	0	0	0	0	0	0	0	0	0	0	0	0	0	0	0	0	0	0	0	0	0	0	0	0	0
g__Latilactobacillus	0	0	0	0	0	0	0	0	0	0	0	0	0	0	0	0	0	0	0	0	0	0	0	0	0	0	0	0	0	0	0	0	0	0	0	0	0	0	0	0	0	0	0	0	0	0	0	0	0
g__Lapidilactobacillus	0	0	0	0	0	0	0	0	0	0	0	0	0	0	0	0	0	0	0	0	0	0	0	0	0	0	0	0	0	0	0	0	0	0	0	0	0	0	0	0	0	0	0	0	0	0	0	0	0
g__Furfurilactobacillus	0	0	0	0	0	0	0	0	0	0	0	0	0	0	0	0	0	0	0	0	0	0	0	0	0	0	0	0	0	0	0	0	0	0	0	0	0	0	0	0	0	0	0	0	0	0	0	0	0
g__Fructilactobacillus	0	0	0	0	0	0	0	0	0	0	0	0	0	0	0	0	0	0	0	0	0	0	0	0	0	0	0	0	0	0	0	0	0	0	0	0	0	0	0	0	0	0	0	0	0	0	0	0	0
g__Bombilactobacillus	0	0	0	0	0	0	0	0	0	0	0	0	0	0	0	0	0	0	0	0	0	0	0	0	0	0	0	0	0	0	0	0	0	0	0	0	0	0	0	0	0	0	0	0	0	0	0	0	0
g__Apilactobacillus	0	0	0	0	0	0	0	0	0	0	0	0	0	0	0	0	0	0	0	0	0	0	0	0	0	0	0	0	0	0	0	0	0	0	0	0	0	0	0	0	0	0	0	0	0	0	0	0	0
g__Amylolactobacillus	0	0	0	0	0	0	0	0	0	0	0	0	0	0	0	0	0	0	0	0	0	0	0	0	0	0	0	0	0	0	0	0	0	0	0	0	0	0	0	0	0	0	0	0	0	0	0	0	0
g__Acetilactobacillus	0	0	0	0	0	0	0	0	0	0	0	0	0	0	0	0	0	0	0	0	0	0	0	0	0	0	0	0	12	0	0	0	0	0	0	0	0	0	0	0	0	0	0	0	0	0	0	0	0
g__Lactiplantibacillus	0	0	0	0	0	0	0	0	0	0	0	0	0	0	34	0	62	0	25	0	0	0	64	0	0	0	0	0	57	0	0	0	0	0	0	0	0	0	0	0	0	0	0	0	0	0	0	0	0
g__Lacticaseibacillus	0	0	0	0	19	0	0	0	0	0	0	0	0	0	0	33	0	0	0	0	0	0	0	0	0	0	0	0	0	0	0	0	0	0	0	0	0	0	0	0	0	0	0	0	0	0	0	0	0
g__Oenococcus	0	0	0	0	0	0	0	0	0	0	0	0	0	0	0	0	0	0	0	0	0	0	0	0	0	0	0	0	0	0	0	0	0	0	0	0	0	0	0	0	0	0	0	0	0	0	0	0	0
g__Pediococcus	0	0	0	0	0	0	0	0	0	0	0	0	0	0	0	0	0	0	0	0	0	0	0	0	0	0	0	0	0	0	0	0	0	0	0	0	0	0	0	0	0	0	0	0	0	0	0	0	0
g__Granulicatella	0	0	0	0	0	0	0	0	3103	0	13	0	15	0	0	25	11	0	0	0	16	0	0	0	0	15	0	0	0	0	0	0	0	0	0	0	32	0	0	0	0	0	0	0	0	11	0	0	0
g__Carnobacterium	0	0	0	0	0	0	0	0	0	0	0	0	0	0	0	0	0	0	0	0	0	0	0	0	0	0	0	0	46	0	0	0	0	0	0	0	0	0	0	0	0	0	0	0	0	0	0	0	0
g__Dolosigranulum	13	0	0	0	0	0	15	0	0	0	0	11	12	0	0	17	12	0	0	39	0	0	0	0	0	0	0	0	0	25	0	0	15	0	0	0	0	0	0	0	0	0	0	0	0	0	0	0	0
g__Marinilactibacillus	0	0	0	0	0	0	0	0	0	0	0	0	0	0	0	0	0	0	0	0	0	0	0	0	0	0	0	0	0	0	0	0	0	0	0	0	0	0	0	0	0	0	0	0	0	0	0	0	0
g__Jeotgalibaca	0	0	0	0	0	0	0	0	0	0	0	0	0	0	0	0	0	0	0	0	0	0	0	0	0	0	0	0	0	0	0	0	0	0	0	0	0	0	0	0	0	0	0	0	0	0	0	0	0
g__Enterococcus	0	0	0	0	56	0	56	0	0	0	18	0	0	0	119	126	0	0	0	0	0	0	568	17	0	23	223	0	215	0	0	0	0	0	0	0	0	0	23	28	0	0	0	0	0	0	0	0	35
g__Vagococcus	0	0	0	0	0	0	0	0	0	0	0	0	0	0	0	0	0	0	0	0	0	0	0	0	0	0	0	0	0	0	0	0	0	0	0	0	0	0	0	0	0	0	0	0	0	0	0	0	0
g__Melissococcus	0	0	0	0	0	0	0	0	0	0	0	0	0	0	0	0	0	0	0	0	0	0	0	0	0	0	0	0	0	0	0	0	0	0	0	0	0	0	0	0	0	0	0	0	0	0	0	0	0
g__Tetragenococcus	0	0	0	0	0	0	0	0	0	0	0	0	0	0	0	0	0	0	0	0	0	0	0	0	0	0	0	0	0	0	0	0	0	0	0	0	0	0	0	0	0	0	0	0	0	0	0	0	0
g__Aerococcus	0	0	0	21	0	0	0	0	55	0	0	13	0	0	0	0	0	0	0	0	0	0	0	0	0	0	0	0	0	0	0	0	0	0	0	0	0	0	0	0	24	0	0	0	0	0	0	0	0
g__Suicoccus	0	0	0	0	0	0	0	0	0	0	0	0	0	0	0	0	0	0	0	0	0	0	0	0	0	0	0	0	0	0	0	0	0	0	0	0	0	0	0	0	0	0	0	0	0	0	0	0	0
g__Acidaminococcus	10	0	0	0	0	0	0	0	0	0	0	10	31	0	0	0	0	0	0	0	0	15	0	0	0	0	0	0	0	19	0	0	0	0	0	0	10	0	0	0	0	18	0	0	0	0	0	0	0
g__Phascolarctobacterium	0	0	0	0	0	0	0	0	0	0	0	0	0	0	0	0	0	0	0	0	0	0	0	0	0	0	12	0	0	0	0	0	0	0	0	0	0	0	0	0	0	0	0	0	0	0	0	0	0
g__Veillonella	0	0	0	199	29	110	23	0	7624	0	32	0	23	0	45	123	36	76	0	52	28	132	36	18	0	0	18	0	37	34	0	0	48	26	0	0	0	0	21	0	276	0	14	0	0	0	0	62	0
g__Megasphaera	0	0	0	0	0	0	0	0	0	0	0	0	0	0	0	0	0	0	0	0	0	0	0	0	0	0	0	0	105	0	0	0	0	0	0	0	0	0	0	0	41	0	0	0	0	0	0	0	0
g__Dialister	0	0	0	200	0	0	0	0	241	0	0	0	0	0	0	0	0	0	0	0	0	0	0	0	13	0	0	0	31	0	0	0	0	0	0	0	0	0	0	0	61	0	0	0	0	0	0	0	0
g__Megamonas	0	0	0	0	0	0	0	0	0	0	0	0	0	0	0	0	0	0	0	0	0	0	0	0	0	0	26	0	0	0	0	0	11	0	0	0	0	0	0	0	0	0	0	0	0	0	0	0	0
g__Pectinatus	0	0	0	0	0	0	0	0	12	0	0	0	0	0	0	0	0	0	0	0	0	0	0	0	0	0	0	0	0	0	0	0	0	0	0	0	0	0	0	0	0	0	0	0	0	0	0	0	0
g__Selenomonas	0	0	0	0	14	0	0	0	0	0	0	0	0	0	0	0	0	0	0	0	0	0	13	0	586	0	0	0	451	915	0	0	97	0	0	0	0	0	0	0	553	0	31	0	0	0	0	0	4391
g__Sporomusa	0	0	0	0	0	0	0	0	0	0	0	0	0	0	0	0	0	0	0	0	0	0	0	0	0	0	0	0	0	0	0	0	0	0	0	0	0	0	0	0	0	0	0	0	0	0	0	0	19
g__Pelosinus	0	0	0	0	0	0	0	0	0	0	0	0	0	0	0	0	0	0	0	0	0	0	0	0	0	0	0	0	0	0	0	0	0	0	0	0	0	0	0	0	0	0	0	0	0	0	0	0	0
g__Methylomusa	0	0	0	0	0	0	0	0	0	0	0	0	0	0	0	0	0	0	0	0	0	0	0	0	0	0	0	0	0	0	0	0	0	0	0	0	0	0	0	0	0	0	0	0	0	0	0	0	0
g__Clostridium	47	143	33	178	29	21	54	0	238	35	111	43	94	416	61	109	124	0	49	69	38	317	154	101	48	45	173	33	175	2910	21	45	196	29	0	37	38	13	12250	13	60	177	45	0	73	12	95	72	201
g__Sarcina	0	0	0	0	0	0	0	0	0	0	0	0	0	0	0	0	0	0	0	0	0	0	0	0	0	0	0	0	0	0	0	0	0	0	0	0	0	0	0	0	0	0	0	0	0	0	0	0	0
g__Caloramator	0	0	0	0	0	0	0	0	42	0	0	0	0	0	0	0	0	0	0	0	0	0	0	0	0	0	0	0	0	0	0	0	0	0	0	0	0	0	0	0	0	0	0	0	0	0	0	0	18
g__Candidatus_Arthromitus	0	0	0	0	0	0	0	0	0	0	0	0	0	0	0	0	0	0	0	0	0	0	0	0	0	0	0	0	0	0	0	0	0	0	0	0	0	0	0	0	0	0	0	0	0	0	0	0	0
g__Alkaliphilus	0	0	0	0	0	0	0	0	27	0	0	0	0	0	0	0	0	0	0	0	0	0	0	0	0	0	0	0	0	0	0	0	0	0	0	0	0	0	0	0	0	0	0	0	0	0	0	0	0
g__Geosporobacter	0	0	0	0	0	0	0	0	0	0	0	0	0	0	0	0	0	0	0	0	0	0	0	0	0	0	0	0	12	0	0	0	0	0	0	0	0	0	0	0	0	0	0	0	0	0	0	0	53
g__Butyricicoccus	0	0	0	0	0	0	0	0	0	0	0	0	0	0	0	0	0	0	0	0	0	0	0	0	0	0	0	0	0	0	0	0	0	0	0	0	0	0	0	0	0	0	0	0	0	0	0	0	0
g__Hungatella	0	0	0	0	0	0	0	0	72	0	0	0	0	0	0	0	0	0	0	0	0	0	0	0	0	0	0	0	0	1313	0	0	0	0	70	0	0	0	0	0	0	0	0	0	0	0	0	0	0
g__Hathewaya	0	0	21	0	0	0	38	19	0	0	0	0	0	0	49	622	0	28	0	581	0	0	0	0	0	0	0	0	0	0	0	0	0	0	0	0	0	0	0	0	0	0	0	0	0	0	11	137	0
g__Crassaminicella	0	0	0	0	0	0	0	0	0	0	0	0	0	0	0	0	0	0	0	0	0	0	0	0	0	0	0	0	0	0	0	0	0	0	0	0	0	0	0	0	0	0	0	0	0	0	0	0	0
g__Serpentinicella	0	0	0	0	0	0	0	0	11	0	0	0	0	0	0	0	0	0	0	0	0	0	0	0	0	0	0	0	13	0	0	0	0	0	0	0	0	0	0	0	0	0	0	0	0	0	0	0	52
g__Thermaerobacter	0	0	0	0	0	0	0	0	0	0	0	0	0	0	0	0	0	0	0	0	0	0	0	10	0	0	0	0	0	0	0	0	0	0	0	0	0	0	0	0	0	0	0	0	0	0	0	0	0
g__Sulfobacillus	0	0	0	0	0	0	0	0	0	0	0	0	0	0	0	0	0	0	0	0	0	0	0	0	0	0	0	0	0	0	0	0	0	0	0	0	0	0	0	0	0	0	0	0	0	0	0	0	0
g__Aminipila	0	0	0	0	0	0	0	0	0	0	0	0	0	0	0	0	0	0	0	0	0	0	0	0	0	0	0	0	0	0	0	0	0	0	0	0	0	0	0	0	63	0	0	0	0	0	0	0	0
g__Mogibacterium	0	0	0	87	0	0	0	0	218	0	0	0	0	0	0	0	0	0	0	0	0	0	0	0	21	0	0	0	0	0	0	0	0	0	0	0	0	0	0	0	0	0	0	0	0	0	0	0	0
g__Carboxydocella	0	0	0	0	0	0	0	0	0	0	0	0	0	0	0	0	0	0	0	0	0	0	0	0	0	0	0	0	11	0	0	0	0	0	0	0	0	0	0	0	0	0	0	0	0	0	0	0	20
g__Intestinimonas	0	0	0	0	0	0	0	0	0	0	0	0	0	0	0	0	0	0	0	0	0	0	0	0	0	0	0	0	0	0	0	0	0	0	0	0	0	0	0	0	0	0	0	0	0	0	0	0	0
g__Flintibacter	0	0	0	0	0	0	0	0	0	0	0	0	0	0	0	0	0	0	0	0	0	0	0	0	0	0	0	0	0	0	0	0	0	0	0	0	0	0	0	0	0	0	0	0	0	0	0	0	0
g__Massilistercora	0	0	0	0	0	0	0	0	0	0	0	0	0	0	0	0	0	0	0	0	0	0	0	0	0	0	0	0	0	0	0	0	0	0	0	0	0	0	0	0	0	0	0	0	0	0	0	0	0
g__Blautia	0	0	0	0	0	0	0	0	329	0	25	0	0	0	0	0	33	0	0	0	0	0	0	0	89	0	0	0	210	8558	0	0	0	0	0	0	0	0	0	0	0	0	0	0	0	0	0	0	129
g__Lachnoclostridium	0	0	0	0	0	0	0	0	102	0	0	0	0	0	0	0	0	0	0	0	0	0	0	0	75	0	0	0	67	1235	0	0	0	0	0	0	0	0	0	0	0	0	0	0	0	0	0	0	483
g__Enterocloster	0	0	0	0	0	0	0	0	0	0	0	0	0	0	0	0	0	0	0	0	0	0	0	0	0	0	0	0	0	0	0	0	0	0	0	0	0	0	0	0	0	0	0	0	0	0	0	0	0
g__Anaerobutyricum	0	0	0	0	0	0	0	0	0	0	0	0	0	0	0	0	0	0	0	0	0	0	0	0	0	0	0	0	0	0	0	0	0	0	0	0	0	0	0	0	0	0	0	0	0	0	0	0	49
g__Anaerotignum	0	0	0	27	0	0	0	0	200	0	0	0	0	0	0	0	0	0	0	0	0	0	0	0	0	0	0	0	0	0	0	0	0	0	0	0	0	0	0	0	0	0	0	0	0	0	0	0	12
g__Faecalicatena	0	0	0	0	0	0	0	0	203	0	0	0	0	0	0	0	0	0	0	0	0	0	0	0	0	0	0	0	0	1662	0	0	0	0	0	0	0	0	0	0	0	0	0	0	0	0	0	0	0
g__Anaerocolumna	0	0	0	0	0	0	0	0	152	0	0	0	0	0	0	18	0	0	0	0	0	0	0	0	0	0	0	0	54	412	0	0	0	0	0	0	0	0	0	0	0	0	0	0	0	0	0	0	97
g__Herbinix	0	0	0	43	0	0	0	0	218	0	0	0	0	0	0	0	0	0	0	0	0	0	0	0	0	0	0	0	78	31	0	0	0	0	0	0	0	0	0	0	0	0	0	0	0	0	0	0	99
g__Butyrivibrio	0	0	0	102	0	0	0	0	265	0	0	0	0	0	0	0	0	0	0	0	0	0	0	0	61	0	0	0	316	1381	0	0	0	0	0	0	0	0	0	0	0	0	0	0	0	0	0	0	280
g__Lachnoanaerobaculum	0	0	0	54	54	49	0	0	1697	0	0	0	0	231	0	0	0	0	0	0	0	947	0	0	263	0	0	0	122	4784	0	0	0	0	1637	0	0	60	42	0	233	0	24	0	0	53	0	0	1673
g__Cellulosilyticum	0	0	0	0	0	0	0	0	0	0	0	0	0	0	0	0	0	0	0	0	0	0	0	0	0	0	0	0	0	0	0	0	0	0	0	0	0	0	0	0	0	0	0	0	0	0	0	0	0
g__Anaerostipes	0	0	0	0	0	0	0	0	549	0	0	0	0	0	0	40	0	0	0	0	0	190	0	0	0	0	0	0	43	3936	0	0	0	0	230	0	0	0	0	0	53	0	0	0	0	0	0	0	412
g__Pseudobutyrivibrio	0	0	0	38	0	0	0	0	70	0	0	0	0	0	0	0	0	0	0	0	0	0	0	0	12	0	0	0	28	1515	0	0	0	0	0	0	0	0	0	0	0	0	0	0	0	0	0	0	91
g__Coprococcus	0	0	0	48	0	0	0	0	153	0	0	0	0	0	0	0	0	0	0	0	0	0	0	0	0	0	0	0	32	5694	0	0	0	0	0	0	0	0	0	0	0	0	0	0	0	0	0	0	161
g__Lachnospira	0	0	0	62	0	0	0	0	190	0	0	0	0	0	0	0	0	0	0	0	0	0	0	0	23	0	0	0	56	2486	0	0	0	0	0	0	0	0	0	0	0	0	0	0	0	0	0	0	174
g__Roseburia	0	0	0	0	0	0	0	0	580	0	0	0	0	0	0	0	0	0	0	0	0	0	0	0	0	0	0	0	0	8085	0	0	0	0	0	0	0	0	0	0	0	0	0	0	0	0	0	0	0
g__Clostridioides	0	0	0	2205	0	0	0	0	4836	0	0	0	0	0	0	18	0	0	0	553	32	0	0	0	0	0	0	0	493	1119	0	0	0	0	0	0	0	0	0	0	203	0	0	0	0	0	0	0	0
g__Filifactor	0	0	0	0	0	0	0	0	693	0	0	0	0	0	0	0	0	0	0	0	0	0	0	0	123	0	0	0	602	0	0	0	0	0	0	0	0	0	0	0	26	0	0	0	0	0	0	0	312
g__Acetoanaerobium	0	0	0	0	0	0	0	0	0	0	0	0	0	0	0	0	0	0	0	0	0	0	0	0	32	0	0	0	0	0	0	0	0	0	0	0	0	0	0	0	0	0	0	0	0	0	0	0	123
g__Peptoclostridium	0	0	0	10	0	0	0	0	10	0	0	0	0	0	0	0	0	0	0	0	0	0	0	0	0	0	0	0	0	0	0	0	0	0	0	0	0	0	0	0	0	0	0	0	0	0	0	0	38
g__Romboutsia	0	0	0	67	0	0	0	0	257	0	0	0	0	0	0	0	0	0	0	0	0	0	0	0	0	0	0	0	0	0	0	0	0	0	0	0	0	0	0	0	30	0	0	0	0	0	0	0	0
g__Paraclostridium	0	0	0	0	0	0	0	0	12	0	0	0	0	0	0	0	0	0	0	0	0	0	0	0	0	0	0	0	0	0	0	0	0	0	0	0	0	0	0	0	0	0	0	0	0	0	0	0	0
g__Paeniclostridium	0	0	0	0	0	0	0	0	14	0	0	0	0	0	0	0	0	0	0	0	0	0	0	0	0	0	0	0	0	0	0	0	0	0	0	0	0	0	0	0	0	0	0	0	0	0	0	0	0
g__Peptacetobacter	0	0	0	27	0	0	0	0	850	0	0	0	0	0	0	0	0	0	0	0	0	0	0	0	0	0	19	0	20	0	0	0	0	0	0	0	0	0	0	0	15	0	0	0	0	0	0	0	0
g__Heliorestis	0	0	0	0	0	0	0	0	0	0	0	0	0	0	0	0	0	0	0	0	0	0	0	0	0	0	0	0	0	0	0	0	0	0	0	0	0	0	0	0	0	0	0	0	0	0	0	0	0
g__Heliomicrobium	0	0	0	0	0	0	0	0	0	0	0	0	0	0	0	0	0	0	0	0	0	0	0	0	0	0	0	0	0	0	0	0	0	0	0	0	0	0	0	0	0	0	0	0	0	0	0	0	0
g__Syntrophomonas	0	0	0	0	0	0	0	0	0	0	0	0	0	0	0	0	0	0	0	0	0	0	0	0	0	0	0	0	0	0	0	0	0	0	0	0	0	0	0	0	0	0	0	0	0	0	0	0	0
g__Syntrophothermus	0	0	0	0	0	0	0	0	0	0	0	0	0	0	0	0	0	0	0	0	0	0	0	0	0	0	0	0	0	0	0	0	0	0	0	0	0	0	0	0	0	0	0	0	0	0	0	0	0
g__Candidatus_Syntrophocurvum	0	0	0	0	0	0	0	0	0	0	0	0	0	0	0	0	0	0	0	0	0	0	0	0	0	0	0	0	0	0	0	0	0	0	0	0	0	0	0	0	0	0	0	0	0	0	0	0	0
g__Eubacterium	0	0	0	0	0	0	0	0	0	0	0	0	0	0	0	0	11	0	0	0	0	0	0	0	0	0	0	0	0	0	0	0	0	0	0	0	0	0	0	0	0	0	0	0	0	0	0	0	0
g__Acetobacterium	0	0	0	0	0	0	0	0	0	0	0	0	0	0	0	0	0	0	0	0	0	0	0	0	0	0	0	0	0	0	0	0	0	0	0	0	0	0	0	0	0	0	0	0	0	0	0	0	0
g__Alkalibacter	0	0	0	0	0	0	0	0	13	0	0	0	0	0	0	0	0	0	0	0	0	0	0	0	0	0	0	0	0	0	0	0	0	0	0	0	0	0	0	0	0	0	0	0	0	0	0	0	0
g__Desulfotomaculum	0	0	0	0	0	0	0	0	31	0	0	0	0	0	22	0	0	0	0	0	0	0	0	0	0	0	0	0	0	0	0	0	0	0	0	0	0	0	0	0	0	0	0	0	0	0	0	0	81
g__Desulfitobacterium	0	0	0	0	0	0	0	0	0	0	0	0	0	0	0	0	0	0	0	0	0	0	0	0	0	0	0	0	43	0	0	0	0	0	0	0	0	0	0	0	0	0	0	0	0	0	0	0	0
g__Syntrophobotulus	0	0	0	0	0	0	0	0	0	0	0	0	0	0	0	0	0	0	0	0	0	0	0	0	0	0	0	0	0	0	0	0	0	0	0	0	0	0	0	0	0	0	0	0	0	0	0	0	0
g__Dehalobacterium	0	0	0	0	0	0	0	0	0	0	0	0	0	0	0	0	0	0	0	0	0	0	0	0	0	0	0	0	139	0	0	0	0	0	0	0	0	0	0	0	0	0	0	0	0	0	0	0	0
g__Dehalobacter	0	0	0	0	0	0	0	0	0	0	0	0	0	0	0	0	0	0	0	0	0	0	0	0	0	0	0	0	0	0	0	0	0	0	0	0	0	0	0	0	0	0	0	0	0	0	0	0	0
g__Desulfosporosinus	0	0	0	0	0	0	0	0	122	0	0	0	0	0	0	0	0	0	0	0	0	0	0	0	0	0	0	0	0	0	0	0	0	0	0	0	0	0	0	0	0	0	0	0	0	0	0	0	0
g__Thermincola	0	0	0	0	0	0	0	0	0	0	0	0	0	0	0	0	0	0	0	0	0	0	0	0	0	0	0	0	0	0	0	0	0	0	0	0	0	0	0	0	0	0	0	0	0	0	0	0	0
g__Candidatus_Desulforudis	0	0	0	0	0	0	0	0	0	0	0	0	0	0	0	0	0	0	0	0	0	0	0	0	0	0	0	0	0	0	0	0	0	0	0	0	0	0	0	0	0	0	0	0	0	0	0	0	0
g__Desulfofarcimen	0	0	0	0	0	0	0	0	0	0	0	0	0	0	0	0	0	0	0	0	0	0	0	0	0	0	0	0	0	0	0	0	0	0	0	0	0	0	0	0	0	0	0	0	0	0	0	0	0
g__Thermoanaerosceptrum	0	0	0	0	0	0	0	0	31	0	0	0	0	0	0	0	0	0	0	0	0	0	0	0	0	0	0	0	0	0	0	0	0	0	0	0	0	0	0	0	0	0	0	0	0	0	0	0	23
g__Candidatus_Formimonas	0	0	0	0	0	0	0	0	0	0	0	0	0	0	0	0	0	0	0	0	0	0	0	0	0	0	0	0	0	0	0	0	0	0	0	0	0	0	0	0	0	0	0	0	0	0	0	0	0
g__Caproiciproducens	0	0	0	0	0	0	0	0	0	0	0	0	0	0	0	0	0	0	0	0	0	0	0	0	0	0	0	0	0	0	0	0	0	0	0	0	0	0	0	0	0	0	0	0	0	0	0	0	0
g__Solibaculum	0	0	0	0	0	0	0	0	0	0	0	0	0	0	54	0	0	0	0	0	0	0	0	0	0	0	0	0	224	0	0	0	0	0	0	0	0	0	0	0	0	0	0	0	0	0	0	0	0
g__Caproicibacterium	0	0	0	0	0	0	0	0	0	0	0	0	0	0	50	0	0	0	0	0	0	0	0	16	0	0	0	0	0	0	0	0	0	0	0	0	0	0	0	0	0	0	0	0	0	0	0	0	0
g__Dysosmobacter	0	0	0	0	0	0	0	0	0	0	0	0	0	0	0	0	0	0	0	0	0	0	0	0	0	0	0	0	0	0	0	0	0	0	0	0	0	0	0	0	0	0	0	0	0	0	0	0	0
g__Pseudoclostridium	0	0	0	0	0	0	0	0	89	0	0	0	0	0	0	0	0	0	0	0	0	0	0	0	0	0	0	0	0	0	0	0	0	0	0	0	0	0	0	0	0	0	0	0	0	0	0	0	0
g__Thermoclostridium	0	0	0	0	0	0	0	0	0	0	0	0	0	0	0	0	0	0	0	0	0	0	0	0	0	0	0	0	0	0	0	0	0	0	0	0	0	0	0	0	0	0	0	0	0	0	0	0	0
g__Monoglobus	0	0	0	0	0	0	0	0	0	0	0	0	0	0	0	0	0	0	0	0	0	0	0	0	0	0	0	0	0	0	0	0	0	0	0	0	0	0	0	0	0	0	0	0	0	0	0	0	56
g__Acutalibacter	0	0	0	0	0	0	0	0	0	0	0	0	0	0	0	0	0	0	0	0	0	0	0	0	0	0	0	0	0	0	0	0	0	0	0	0	0	0	0	0	0	0	0	0	0	0	0	0	63
g__Ruthenibacterium	0	0	0	0	0	0	0	0	24	0	0	0	0	0	0	0	0	0	0	0	0	0	0	0	0	0	0	0	0	944	0	0	0	0	0	0	0	0	0	0	0	0	0	0	0	0	0	0	0
g__Ruminococcus	0	0	0	25	0	0	23	0	21	0	0	0	0	0	0	0	78	0	0	0	0	0	0	39	0	0	0	0	0	0	0	0	0	0	0	0	0	0	15	0	0	0	0	0	0	0	0	0	104
g__Mageeibacillus	0	0	0	0	0	0	0	0	0	0	0	0	0	0	0	0	0	0	0	0	0	0	0	0	0	0	0	0	0	0	0	0	0	0	0	0	0	0	0	0	0	0	0	0	0	0	0	0	0
g__Ruminiclostridium	0	0	0	0	0	0	0	0	0	0	0	0	0	0	0	0	0	0	0	0	0	0	0	0	0	0	0	0	0	0	0	0	0	0	0	0	0	0	0	0	0	0	0	0	0	0	0	0	0
g__Flavonifractor	0	0	0	0	0	0	0	0	0	0	0	0	0	0	0	0	0	0	0	0	0	0	0	0	0	0	0	0	0	0	0	0	0	0	0	0	0	0	0	0	0	0	0	0	0	0	0	0	0
g__Oscillibacter	0	0	0	0	0	0	0	0	0	0	0	0	0	0	0	0	0	0	0	0	0	0	0	0	0	0	0	0	0	0	0	0	0	0	0	0	0	0	0	0	0	0	0	0	0	0	0	0	0
g__Ethanoligenens	0	0	0	0	0	0	0	0	0	0	0	0	0	0	391	0	0	0	0	0	0	0	0	127	0	0	158	0	0	0	0	0	0	0	0	0	0	0	0	0	0	0	0	0	0	0	0	0	0
g__Faecalibacterium	0	0	0	0	0	20	0	0	0	0	0	0	0	0	0	32	62	0	0	0	0	0	0	0	0	0	0	0	0	0	0	0	0	0	0	0	0	0	30	0	0	0	0	0	0	0	0	0	0
g__Acetivibrio	0	0	0	0	0	0	0	0	0	0	0	0	0	0	0	0	0	0	0	0	0	0	0	0	0	0	0	0	0	0	0	0	0	0	0	0	0	0	0	0	0	0	0	0	0	0	0	0	0
g__Symbiobacterium	0	0	0	0	0	0	0	0	0	0	0	0	0	0	0	0	0	0	0	0	0	0	0	14	0	0	0	0	0	0	0	0	0	0	0	0	0	0	0	0	0	0	0	0	0	0	0	0	0
g__Christensenella	0	0	0	0	0	0	0	0	21	0	0	0	0	0	0	0	0	0	0	0	0	0	0	0	0	0	0	0	30	0	0	0	0	0	0	0	0	0	0	0	17	0	0	0	0	0	0	0	62
g__Alkalicella	0	0	0	21	0	0	0	0	0	0	0	0	0	0	0	0	0	0	0	0	0	0	0	0	0	0	0	0	0	0	0	0	0	0	0	0	0	0	0	0	0	0	0	0	0	0	0	0	66
g__Vallitalea	0	0	0	0	0	0	0	0	57	0	0	0	0	0	0	0	0	0	0	0	0	0	0	0	0	0	0	0	0	0	0	0	0	0	0	0	0	0	0	0	0	0	0	0	0	0	0	0	0
g__Petrocella	0	0	0	0	0	0	0	0	83	0	0	0	0	0	0	0	0	0	0	0	0	0	0	0	0	0	0	0	23	644	0	0	0	0	0	0	0	0	0	0	0	0	0	0	0	0	0	0	31
g__Caloranaerobacter	0	0	0	0	0	0	0	0	43	0	0	0	0	0	0	0	0	0	0	0	0	0	0	0	0	0	0	0	0	12	0	0	0	0	0	0	0	0	0	0	0	0	0	0	0	0	0	0	0
g__Desulfoscipio	0	0	0	0	0	0	0	0	0	0	0	0	0	0	0	0	0	0	0	0	0	0	0	0	0	0	0	0	0	0	0	0	0	0	0	0	0	0	0	0	0	0	0	0	0	0	0	0	20
g__Thermoanaerobacterium	10	13	0	17	0	0	0	0	0	37	0	17	63	0	0	0	11	0	0	0	0	10	0	0	0	0	0	0	0	74	10	0	14	11	0	0	0	0	0	0	0	143	0	0	0	0	0	0	27
g__Caldicellulosiruptor	0	0	0	14	0	0	0	0	0	0	0	0	0	0	0	0	0	0	0	0	0	0	0	0	0	0	0	0	0	0	0	0	0	0	0	0	0	0	0	0	0	0	0	0	0	0	0	0	37
g__Thermoanaerobacter	0	0	0	0	0	0	0	0	0	0	0	0	0	0	0	0	0	0	0	0	0	0	0	0	0	0	0	0	0	0	0	0	0	0	0	0	0	0	0	0	0	0	0	0	0	0	0	0	0
g__Ammonifex	0	0	0	0	0	0	0	0	0	0	0	0	0	0	0	0	0	0	0	0	0	0	0	0	0	0	0	0	0	0	0	0	0	0	0	0	0	0	0	0	0	0	0	0	0	0	0	0	0
g__Moorella	0	0	0	0	0	0	0	0	0	0	0	0	0	0	0	0	0	0	0	0	0	0	0	0	0	0	0	0	0	0	0	0	0	0	0	0	0	0	0	0	0	0	0	0	0	0	0	0	0
g__Carboxydothermus	0	0	0	0	0	0	0	0	0	0	0	0	0	0	0	0	0	0	0	0	0	0	0	0	0	0	0	0	0	0	0	0	0	0	0	0	0	0	0	0	0	0	0	0	0	0	0	0	0
g__Thermacetogenium	0	0	0	0	0	0	0	0	0	0	0	0	0	0	0	0	0	0	0	0	0	0	0	0	0	0	0	0	0	0	0	0	0	0	0	0	0	0	0	0	0	0	0	0	0	0	0	0	0
g__Gelria	0	0	0	0	0	0	0	0	0	0	0	0	0	0	0	0	0	0	0	0	0	0	0	0	0	0	0	0	0	0	0	0	0	0	0	0	0	0	0	0	0	0	0	0	0	0	0	0	0
g__Thermanaeromonas	0	0	0	0	0	0	0	0	0	0	0	0	0	0	0	0	0	0	0	0	0	0	0	0	0	0	0	0	0	0	0	0	0	0	0	0	0	0	0	0	0	0	0	0	0	0	0	0	0
g__Caldanaerobacter	0	0	0	0	0	0	0	0	0	0	0	0	0	0	0	0	0	0	0	0	0	0	0	0	0	0	0	0	0	0	0	0	0	0	0	0	0	0	0	0	0	0	0	0	0	0	0	0	0
g__Thermodesulfobium	0	0	0	0	0	0	0	0	0	0	0	0	0	0	0	0	0	0	0	0	0	0	0	0	0	0	0	0	0	0	0	0	0	0	0	0	0	0	0	0	0	0	0	0	0	0	0	0	0
g__Mahella	0	0	0	0	0	0	0	0	0	0	0	0	0	0	0	0	0	0	0	0	0	0	0	0	0	0	0	0	0	0	0	0	0	0	0	0	0	0	0	0	0	0	0	0	0	0	0	0	0
g__Halanaerobium	0	0	0	0	0	0	0	0	0	0	0	0	0	0	0	0	0	0	0	0	0	0	0	0	0	0	0	0	0	0	0	0	0	0	0	0	0	0	0	0	0	0	0	0	0	0	0	0	0
g__Halothermothrix	0	0	0	0	0	0	0	0	0	0	0	0	0	0	0	0	0	0	0	0	0	0	0	0	0	0	0	0	0	0	0	0	0	0	0	0	0	0	0	0	0	0	0	0	0	0	0	0	0
g__Halocella	0	0	0	0	0	0	0	0	0	0	0	0	0	0	0	0	0	0	0	0	0	0	0	0	0	0	0	0	0	0	0	0	0	0	0	0	0	0	0	0	0	0	0	0	0	0	0	0	0
g__Acetohalobium	0	0	0	0	0	0	0	0	0	0	0	0	0	0	0	0	0	0	0	0	0	0	0	0	0	0	0	0	0	0	0	0	0	0	0	0	0	0	0	0	0	0	0	0	0	0	0	0	0
g__Halobacteroides	0	0	0	0	0	0	0	0	0	0	0	0	0	0	0	0	0	0	0	0	0	0	0	0	0	0	0	0	0	0	0	0	0	0	0	0	0	0	0	0	0	0	0	0	0	0	0	0	0
g__Anoxybacter	0	0	0	0	0	0	0	0	0	0	0	0	0	0	0	0	0	0	0	0	0	0	0	0	0	0	0	0	0	0	0	0	0	0	0	0	0	0	0	0	0	0	0	0	0	0	0	0	0
g__Natranaerobius	0	0	0	0	0	0	0	0	0	0	0	0	0	0	0	0	0	0	0	0	0	0	0	0	0	0	0	0	0	0	0	0	0	0	0	0	0	0	0	0	0	0	0	0	0	0	0	0	0
g__Tepidanaerobacter	0	0	0	0	0	0	0	0	0	0	0	0	0	0	0	0	0	0	0	0	0	0	0	0	0	0	0	0	0	0	0	0	0	0	0	0	0	0	0	0	0	0	0	0	0	0	0	0	0
g__Biomaibacter	0	0	0	0	0	0	0	0	10	0	0	0	0	0	0	0	0	0	0	0	0	0	0	0	0	0	0	0	0	0	0	0	0	0	0	0	0	0	0	0	0	0	0	0	0	0	0	0	23
g__Thermosediminibacter	0	0	0	0	0	0	0	0	0	0	0	0	0	0	0	0	0	0	0	15	0	0	0	0	0	0	0	0	0	0	0	0	0	0	0	0	0	0	0	0	0	0	0	0	0	0	0	0	0
g__Koleobacter	0	0	0	0	0	0	0	0	0	0	0	0	0	0	0	0	0	0	0	0	0	0	0	0	0	0	0	0	0	0	0	0	0	0	0	0	0	0	24	0	0	0	0	0	0	0	0	0	0
g__Finegoldia	17	0	0	0	35	107	0	0	0	0	80	0	0	0	38	107	112	0	45	134	30	0	67	37	0	0	31	0	40	196	19	14	50	16	0	43	0	0	31	0	0	0	31	22	0	25	0	64	0
g__Anaerococcus	0	0	48	0	0	0	0	0	44	0	0	0	0	0	0	47	0	0	79	40	0	0	36	0	0	0	0	0	0	227	0	0	0	0	0	53	0	0	0	0	0	0	17	0	0	0	0	0	31
g__Helcococcus	0	0	0	0	0	0	0	0	0	0	0	0	0	0	0	0	0	0	0	14	0	0	0	0	0	0	0	0	0	0	0	0	0	0	0	0	0	0	0	0	0	0	0	0	0	0	0	0	0
g__Peptoniphilus	0	0	0	22	12	40	0	0	0	0	20	0	0	0	0	92	21	0	41	39	0	0	52	26	0	0	17	0	75	0	0	0	0	0	0	48	0	0	31	0	0	0	34	14	0	39	0	0	0
g__Parvimonas	0	0	0	618	0	0	0	0	3993	0	0	0	0	0	0	0	0	0	0	0	0	0	23	0	636	0	0	0	57	28	19	0	32	0	0	0	0	24	0	0	2564	0	20	0	0	0	0	0	0
g__Murdochiella	0	0	0	0	0	0	0	0	0	0	0	0	0	0	0	0	0	0	0	0	0	0	0	0	0	0	0	0	0	0	0	0	0	0	0	0	0	0	0	0	0	0	0	0	0	0	0	0	0
g__Tissierella	0	0	0	0	0	0	0	0	0	0	0	0	0	0	0	0	0	0	0	0	0	0	0	0	0	0	0	0	0	0	0	0	0	0	0	0	0	0	0	0	0	0	0	0	0	0	0	0	0
g__Keratinibaculum	0	0	0	0	0	0	0	0	0	0	0	0	0	0	0	0	0	0	0	0	0	0	0	0	0	0	0	0	0	0	0	0	0	0	0	0	0	0	0	0	0	0	0	0	0	0	0	0	0
g__Gudongella	0	0	0	0	0	0	0	0	0	0	0	0	0	0	0	0	0	0	0	0	0	0	0	0	0	0	0	0	0	0	0	0	0	0	0	0	0	0	0	0	0	0	0	0	0	0	0	0	0
g__Schnuerera	0	0	0	0	0	0	0	0	43	0	0	0	0	0	0	0	0	0	0	0	0	0	0	0	0	0	0	0	0	0	0	0	0	0	0	0	0	0	0	0	0	0	0	0	0	0	0	0	28
g__Gottschalkia	0	0	0	0	0	0	0	0	79	0	0	0	0	0	0	0	0	0	0	0	0	0	0	0	0	0	0	0	0	0	0	0	0	0	0	0	0	0	0	0	0	0	0	0	0	0	0	0	0
g__Sedimentibacter	0	0	0	0	0	0	0	0	0	0	0	0	0	0	0	0	0	0	0	0	0	0	0	0	0	0	0	0	0	0	0	0	0	0	0	0	0	0	0	0	0	0	0	0	0	0	0	0	0
g__Ezakiella	0	0	0	19	0	37	0	0	0	0	0	0	0	0	0	45	0	0	34	20	0	0	63	0	0	0	27	0	0	0	0	0	0	18	0	41	0	0	14	0	0	0	35	19	0	0	0	0	0
g__Ndongobacter	0	0	0	0	0	0	0	0	0	0	0	0	0	0	0	0	0	0	0	0	0	0	0	0	0	0	0	0	0	0	0	0	0	0	0	0	0	0	0	0	0	0	0	0	0	0	0	0	0
g__Erysipelothrix	0	0	0	0	0	0	0	0	0	0	0	0	0	0	0	0	0	0	0	0	0	0	0	0	0	0	0	0	0	0	0	0	0	0	0	0	0	0	0	0	0	0	0	0	0	0	0	0	0
g__Bulleidia	0	0	0	97	0	0	0	0	137	0	0	0	0	0	0	0	0	0	0	0	0	0	0	0	0	0	0	0	0	0	0	0	0	0	0	0	0	0	0	0	56	0	0	0	0	0	0	0	45
g__Erysipelatoclostridium	0	0	0	0	0	0	0	0	0	0	0	0	0	0	0	0	0	0	0	0	0	0	0	0	0	0	0	0	0	0	0	0	0	0	0	0	0	0	0	0	0	0	0	0	0	0	0	0	0
g__Faecalitalea	0	0	0	0	0	0	0	0	0	0	0	0	0	0	0	0	0	0	0	0	0	0	0	0	0	0	0	0	0	0	0	0	0	0	0	0	0	0	0	0	0	0	0	0	0	0	0	0	0
g__Faecalibaculum	0	0	0	0	0	0	0	0	0	0	0	0	0	0	0	0	0	0	0	0	0	0	0	0	0	0	0	0	0	0	0	0	0	0	0	0	0	0	0	0	0	0	0	0	0	0	0	0	0
g__Longicatena	0	0	0	0	0	0	0	0	0	0	0	0	0	0	0	0	0	0	0	0	0	0	0	0	0	0	0	0	0	0	0	0	0	0	0	0	0	0	0	0	0	0	0	0	0	0	0	0	0
g__Longibaculum	0	0	0	0	0	0	0	0	0	0	0	0	0	0	0	0	0	0	0	0	0	0	0	0	0	0	0	0	0	0	0	0	0	0	0	0	0	0	0	0	0	0	0	0	0	0	0	0	0
g__Faecalibacillus	0	0	0	0	0	0	0	0	0	0	0	0	0	0	0	0	0	0	0	0	0	0	0	0	0	0	0	0	0	0	0	0	0	0	0	0	0	0	0	0	0	0	0	0	0	0	0	0	0
g__Intestinibaculum	0	0	0	0	0	0	0	0	0	0	0	0	0	0	0	0	0	0	0	0	0	0	0	0	0	0	0	0	30	0	0	0	0	0	0	0	0	0	0	0	0	0	0	0	0	0	0	0	0
g__Amedibacterium	0	0	0	0	0	0	0	0	0	0	0	0	0	0	0	0	0	0	0	0	0	0	0	0	0	0	0	0	0	0	0	0	0	0	0	0	0	0	0	0	0	0	0	0	0	0	0	0	0
g__Turicibacter	0	0	0	0	0	0	0	0	0	0	0	0	0	0	0	0	0	0	0	0	0	0	0	0	0	0	0	0	0	0	0	0	0	0	0	0	0	0	0	0	0	0	0	0	0	0	0	0	0
g__Limnochorda	0	0	0	0	0	0	0	0	0	0	0	0	0	0	0	0	0	0	0	0	0	0	0	0	0	0	0	0	0	0	0	0	0	0	0	0	0	0	0	0	0	0	0	0	0	0	0	0	0
g__Streptomyces	57	425	0	160	0	57	0	0	0	227	386	73	384	74	0	64	428	0	0	73	48	30	30	5823	0	0	190	0	0	711	0	135	174	0	0	0	68	0	4288	0	0	660	0	0	25	0	0	111	22
g__Kitasatospora	0	0	0	0	0	0	0	0	0	0	0	0	0	0	0	0	0	0	0	0	0	0	0	153	0	0	0	0	0	0	0	0	0	0	0	0	0	0	82	0	0	0	0	0	0	0	0	0	0
g__Streptacidiphilus	0	0	0	0	0	0	0	0	0	0	0	0	0	0	0	0	0	0	0	0	0	0	0	139	0	0	0	0	0	0	0	0	0	0	0	0	0	0	106	0	0	0	0	0	0	0	0	0	0
g__Cutibacterium	914	1481	427	646	2502	2759	673	174	385	1759	3201	355	964	364	1538	2947	3034	352	5054	4269	1518	1627	1123	1227	284	1435	1957	1629	2847	6392	582	1667	23714	2042	169	670	398	387	1560	143	593	521	619	376	1793	1542	434	1215	360
g__Auraticoccus	0	0	0	0	0	0	0	0	0	0	0	0	0	0	0	0	0	0	0	0	0	0	0	134	0	0	0	0	0	0	0	0	0	0	0	0	0	0	163	0	0	0	0	0	0	0	0	0	0
g__Propionibacterium	0	0	0	0	94	0	0	0	0	0	0	0	0	0	0	0	0	0	0	14	0	0	0	203	0	0	0	0	0	0	0	0	0	0	0	0	0	0	98	0	0	0	0	0	12	0	0	0	0
g__Tessaracoccus	0	0	0	0	0	0	0	0	0	0	0	0	0	0	0	0	0	0	0	0	0	0	0	335	0	0	0	0	0	0	0	0	0	0	0	0	0	0	276	0	0	0	0	0	0	0	0	0	0
g__Propionimicrobium	0	0	0	18	0	12	0	0	0	0	0	0	0	0	0	0	0	0	34	14	0	0	64	33	0	0	17	0	0	0	0	0	0	0	0	44	0	0	23	0	0	0	24	18	0	0	0	0	0
g__Raineyella	0	0	0	0	0	0	25	0	0	0	0	0	0	0	0	0	0	0	0	0	0	0	0	90	0	0	0	0	0	0	0	0	0	0	0	0	0	0	49	0	0	0	0	0	0	0	18	0	0
g__Acidipropionibacterium	0	0	0	0	0	0	0	0	0	0	0	0	0	0	0	0	0	0	0	0	0	0	0	102	0	0	0	0	0	0	0	0	0	0	0	0	0	0	170	0	0	0	0	0	0	0	0	0	0
g__Brevilactibacter	0	0	0	0	0	0	0	0	0	0	0	0	0	0	0	0	0	0	0	0	0	0	0	139	0	0	0	0	0	0	0	0	0	0	0	0	0	0	198	0	0	0	0	0	0	0	0	0	0
g__Nocardioides	0	18	0	15	63	47	0	0	0	0	136	11	42	0	54	0	127	0	0	0	34	0	0	4707	0	0	34	0	292	18	0	0	0	0	0	0	0	0	25495	0	0	0	0	0	0	0	0	211	0
g__Pimelobacter	0	0	0	0	0	0	0	0	0	0	0	0	0	0	0	0	0	0	0	0	0	0	0	105	0	0	0	0	0	0	0	0	0	0	0	0	0	0	289	0	0	0	0	0	0	0	0	0	0
g__Friedmanniella	0	0	0	0	0	0	0	0	0	0	11	0	0	0	30	0	15	0	0	0	0	0	0	248	0	0	0	0	0	0	0	0	0	0	0	0	0	0	481	0	0	0	0	0	0	0	0	0	0
g__Marmoricola	0	0	0	0	0	0	0	0	0	0	0	0	0	0	0	0	0	0	0	25	0	0	0	168	0	0	0	0	45	0	0	0	0	0	0	0	0	0	796	0	0	0	0	0	0	0	0	0	0
g__Micropruina	0	0	0	0	0	0	0	0	0	0	19	0	0	0	0	0	0	0	0	0	0	0	0	25	0	0	0	0	0	0	0	0	0	0	0	0	0	0	197	0	0	0	0	0	0	0	0	0	0
g__Mumia	0	0	0	0	0	0	0	0	0	0	0	0	0	0	0	0	0	0	0	0	0	0	0	45	0	0	0	0	0	0	0	0	0	0	0	0	0	0	100	0	0	0	0	0	0	0	0	0	0
g__Kribbella	0	0	0	0	0	0	0	0	0	0	0	0	0	0	0	0	0	0	0	0	0	0	0	116	0	0	0	0	0	0	0	0	0	0	0	0	0	0	136	0	0	0	0	0	0	0	0	0	0
g__Actinopolymorpha	0	0	0	0	0	0	0	0	0	0	0	0	0	0	0	0	0	0	0	0	0	0	0	34	0	0	0	0	0	0	0	0	0	0	0	0	0	0	43	0	0	0	0	0	0	0	0	0	0
g__Microterricola	40	19	0	0	0	0	0	0	0	0	27	21	45	0	0	0	0	0	0	0	0	0	0	148	0	0	0	0	22	27	0	0	18	0	0	0	16	0	99	0	17	24	0	0	0	0	0	0	0
g__Glaciihabitans	0	14	0	24	0	0	0	0	0	0	0	16	67	0	0	0	0	0	0	0	0	13	0	87	0	0	59	0	0	18	0	0	18	0	0	0	45	0	35	0	0	37	0	0	0	0	0	0	0
g__Leucobacter	0	0	0	0	0	0	0	0	0	0	0	0	0	0	0	0	0	0	0	0	0	0	0	174	0	0	0	0	0	0	0	0	0	0	0	0	0	0	152	0	0	0	0	0	0	0	0	0	0
g__Mycetocola	0	0	0	0	0	0	0	0	0	0	0	0	0	0	0	0	0	0	0	0	0	0	0	84	0	0	0	0	0	0	0	0	0	0	0	0	0	0	45	0	0	0	0	0	0	0	0	0	0
g__Frondihabitans	0	0	0	0	0	0	0	0	0	0	13	0	0	0	0	22	27	0	0	30	13	0	17	1824	0	0	0	0	0	0	0	0	0	0	0	0	0	0	97	0	0	0	0	0	0	47	0	0	0
g__Marisediminicola	0	0	0	0	0	0	0	0	0	0	0	0	0	0	0	0	0	0	0	0	0	0	0	61	0	0	0	0	0	0	0	0	0	0	0	0	0	0	58	0	0	0	0	0	0	0	0	0	0
g__Aquiluna	0	0	0	0	0	0	0	0	0	0	0	0	0	0	0	0	0	0	0	0	0	0	0	0	0	0	0	0	0	0	0	0	0	0	0	0	0	0	0	0	0	0	0	0	0	0	0	0	0
g__Rhodoluna	0	0	0	0	0	0	0	0	14	0	0	0	0	0	0	0	0	0	0	0	0	0	0	0	0	0	0	0	0	0	0	0	0	0	0	0	0	0	0	0	0	0	0	0	0	0	0	0	0
g__Microcella	0	0	0	0	0	0	0	0	0	0	0	0	0	0	0	0	0	0	0	0	0	0	0	56	0	0	23	0	0	0	0	0	0	0	0	0	0	0	25	0	0	0	0	0	0	0	0	0	0
g__Pontimonas	0	0	0	0	0	0	0	0	0	0	0	0	0	0	0	0	0	0	0	0	0	0	0	0	0	0	0	0	0	0	0	0	0	0	0	0	0	0	0	0	0	0	0	0	0	0	0	0	0
g__Diaminobutyricimonas	0	0	0	0	0	0	0	0	0	0	0	0	0	0	0	0	0	0	0	0	0	0	0	45	0	0	0	0	0	0	0	0	0	0	0	0	0	0	41	0	0	0	0	0	0	0	0	0	0
g__Chryseoglobus	0	0	0	0	0	0	0	0	0	0	0	0	0	0	0	0	0	0	0	0	0	0	0	66	0	0	0	0	0	0	0	0	0	0	0	0	0	0	0	0	0	0	0	0	0	0	0	0	0
g__Aurantimicrobium	0	0	0	0	0	0	0	0	0	0	0	0	0	0	0	0	0	0	0	0	0	0	0	0	0	0	0	0	0	0	0	0	0	0	0	0	0	0	0	0	0	0	0	0	0	0	0	0	0
g__Gryllotalpicola	0	0	0	0	0	0	0	0	0	0	0	0	0	0	0	0	0	0	0	0	0	0	0	79	0	0	0	0	0	0	0	0	0	0	0	0	0	0	29	0	0	0	0	0	0	0	0	0	0
g__Herbiconiux	0	0	0	0	0	0	0	0	0	0	28	0	0	0	0	0	20	0	0	0	0	0	0	100	0	0	0	0	0	0	0	0	0	0	0	0	0	0	33	0	0	0	0	0	0	0	0	0	0
g__Cnuibacter	0	0	0	0	0	0	0	0	0	0	0	0	0	0	0	0	0	0	0	0	0	0	0	203	0	0	0	0	0	0	0	0	0	0	0	0	0	0	96	0	0	0	0	0	0	0	0	0	0
g__Protaetiibacter	0	0	0	0	0	0	0	0	0	0	0	0	0	0	0	0	0	0	0	0	0	0	0	236	0	0	0	0	0	0	0	0	0	0	0	0	0	0	157	0	0	0	0	0	0	0	0	0	0
g__Humibacter	0	0	0	0	0	0	0	0	0	0	0	0	0	0	0	0	0	0	0	0	0	0	0	260	0	0	0	0	0	0	0	0	0	0	0	0	0	0	43	0	0	0	0	0	0	0	0	0	0
g__Clavibacter	0	0	0	0	29	0	0	0	0	0	275	0	0	0	0	0	0	0	0	0	0	0	21	593	0	0	0	0	0	0	0	0	0	22	0	0	0	0	148	0	0	0	0	0	0	0	0	0	0
g__Salinibacterium	0	0	0	0	0	0	0	0	0	0	0	0	0	0	0	0	0	0	0	0	0	0	0	273	0	0	0	0	0	0	0	0	0	0	0	0	0	0	167	0	0	0	0	0	0	0	0	0	0
g__Plantibacter	0	0	0	0	0	0	0	0	0	0	0	0	0	0	0	0	0	0	0	0	0	0	0	481	0	0	0	0	0	0	0	0	0	0	0	0	0	0	60	0	0	0	0	0	0	0	0	0	0
g__Subtercola	0	0	0	0	0	0	0	0	0	0	12	0	0	0	0	0	0	0	0	0	0	0	0	108	0	0	0	0	0	0	0	0	0	0	0	0	0	0	33	0	0	0	0	0	0	0	0	0	0
g__Agreia	0	0	0	0	0	0	0	0	0	0	0	0	0	0	0	0	0	0	0	0	0	0	0	83	0	0	0	0	0	0	0	0	0	0	0	0	0	0	31	0	0	0	0	0	0	0	0	0	0
g__Frigoribacterium	0	0	0	0	287	0	0	0	0	0	0	0	0	0	0	0	0	0	0	0	0	0	142	850	0	0	66	0	0	0	0	0	0	55	0	0	0	0	124	0	0	0	60	81	0	160	0	0	0
g__Cryobacterium	0	0	0	0	0	0	0	0	0	0	0	0	0	0	0	0	0	0	0	0	0	0	0	281	0	0	0	0	0	0	0	0	0	0	0	0	0	0	119	0	0	0	0	0	0	0	0	0	0
g__Agrococcus	0	0	0	250	0	0	0	0	0	0	0	0	0	0	0	0	57	0	0	0	0	0	0	199	0	0	0	0	0	0	0	0	0	0	0	0	0	0	143	0	0	0	0	0	0	0	0	0	0
g__Rathayibacter	0	0	0	0	0	0	0	0	0	0	34	0	0	0	0	0	21	0	0	0	0	0	0	1019	0	0	0	0	0	0	0	0	0	0	0	0	0	0	817	0	0	0	0	0	0	0	0	0	0
g__Agromyces	0	0	0	0	0	0	0	0	0	0	34	0	0	0	0	0	17	0	0	0	0	0	0	588	0	0	0	0	0	0	0	0	0	0	0	0	0	0	502	0	0	0	0	0	0	0	0	0	0
g__Brachybacterium	0	0	0	0	0	0	0	0	0	0	0	0	0	0	15	0	0	0	0	17	0	0	0	255	0	0	0	0	0	17	0	0	0	0	0	0	0	0	120	0	0	0	0	0	0	0	0	0	0
g__Dermabacter	0	0	0	0	0	0	0	0	0	0	0	0	0	0	0	0	25	0	0	0	0	0	0	0	0	0	0	0	0	0	0	0	0	0	0	0	0	0	0	0	0	0	0	0	0	0	0	0	0
g__Devriesea	0	0	0	0	0	0	0	0	0	0	0	0	0	0	0	0	0	0	0	0	0	0	0	0	0	0	0	0	0	0	0	0	0	0	0	0	0	0	0	0	0	0	0	0	0	0	0	0	0
g__Micrococcus	143	265	0	0	99	69	0	0	32	0	190	32	82	0	97	49	118	0	28	54	29	24	82	1679	0	62	0	0	1381	137	15	36	184	0	0	0	95	0	115	0	0	29	0	0	1905	548	0	135	0
g__Rothia	14	15	0	81	99	66	0	0	453	0	75	0	26	0	27	118	108	0	28	65	59	53	36	112	55	130	37	10	96	103	0	0	116	78	0	37	366	0	213	0	0	18	13	14	0	132	0	338	0
g__Arthrobacter	0	0	0	0	1507	0	0	0	0	0	91	0	0	0	0	0	102	0	2162	0	0	14	1327	1458	0	0	737	0	0	0	0	0	0	246	0	0	0	0	2597	0	0	0	1795	325	0	2430	0	0	0
g__Renibacterium	0	0	0	0	0	0	0	0	0	0	0	0	0	35	0	0	0	0	0	0	0	0	0	0	0	0	0	0	0	0	0	0	0	0	0	0	0	0	0	0	0	0	0	0	0	0	0	0	0
g__Nesterenkonia	0	0	0	0	0	0	0	0	0	0	0	0	0	0	0	0	0	0	0	0	0	0	0	0	0	0	0	0	0	0	0	0	0	0	0	0	0	0	0	0	0	0	0	0	0	0	0	0	0
g__Citricoccus	0	0	0	0	0	0	0	0	0	0	0	0	0	0	0	0	0	0	0	0	0	0	0	32	0	0	0	0	55	0	0	0	0	0	0	0	0	0	23	0	0	0	0	0	0	0	0	0	0
g__Zhihengliuella	0	0	0	0	0	0	0	0	0	0	0	0	0	0	0	0	0	0	0	0	0	0	0	65	0	0	0	0	0	0	0	0	0	0	0	0	0	0	0	0	0	0	0	0	0	0	0	0	0
g__Sinomonas	0	0	0	0	0	0	0	0	0	0	0	0	0	0	0	0	0	0	0	0	0	0	0	88	0	0	0	0	0	0	0	0	0	0	0	0	0	0	64	0	0	0	0	0	0	0	0	0	0
g__Auritidibacter	0	0	0	0	0	0	0	0	0	0	21	0	0	0	0	0	0	0	0	0	0	0	0	0	0	0	0	0	0	0	0	0	0	0	0	0	0	0	0	0	0	0	0	0	0	0	0	0	0
g__Paeniglutamicibacter	0	0	0	0	0	0	0	0	0	0	0	0	0	0	0	0	0	0	0	0	0	0	0	0	0	0	0	0	0	0	0	0	0	0	0	0	0	0	0	0	0	0	0	0	0	0	0	0	0
g__Paenarthrobacter	0	0	0	0	0	0	0	0	0	0	0	0	0	0	0	0	0	0	253	0	0	0	249	463	0	0	100	0	0	0	0	0	0	0	0	0	0	0	784	0	0	0	240	111	0	1010	0	0	0
g__Pseudarthrobacter	0	0	0	0	2933	0	0	0	0	0	17	0	0	0	0	0	33	0	1582	0	0	0	993	1048	0	0	595	0	0	0	0	0	0	245	0	0	0	0	1442	0	0	0	1350	356	0	3978	0	0	0
g__Neomicrococcus	0	0	0	0	0	0	0	0	0	0	0	0	0	0	0	0	0	0	0	0	0	0	0	0	0	0	0	0	0	0	0	0	0	0	0	0	0	0	0	0	0	0	0	0	0	0	0	0	0
g__Psychromicrobium	0	0	0	0	0	0	0	0	0	0	0	0	0	0	0	0	0	0	0	0	0	0	0	0	0	0	0	0	0	0	0	0	0	0	0	0	0	0	0	0	0	0	0	0	0	0	0	0	0
g__Dermacoccus	0	14	32	261	317	148	0	0	0	0	36	0	0	0	122	80	49	0	18	42	35	0	17	136	0	0	42	0	74	0	13	15	0	0	0	0	0	0	191	0	25	0	11	19	0	158	18	36	0
g__Luteipulveratus	0	0	0	0	0	0	0	0	0	0	0	0	0	0	0	0	0	0	0	0	0	0	0	51	0	0	0	0	0	0	0	0	0	0	0	0	0	0	90	0	0	0	0	0	0	0	0	0	0
g__Yimella	0	0	0	0	0	0	0	0	0	0	0	0	0	0	0	0	0	0	0	0	0	0	0	26	0	0	0	0	0	0	0	0	0	0	0	0	0	0	41	0	0	0	0	0	0	0	0	0	0
g__Kytococcus	30	47	0	0	0	0	0	0	0	0	0	22	37	32	21	0	0	0	0	0	0	14	55	42	12	63	0	0	17	59	0	0	130	0	0	0	32	0	48	0	0	0	0	18	0	0	0	0	0
g__Georgenia	0	0	0	0	0	0	0	0	0	0	0	0	0	0	0	0	12	0	0	0	0	0	0	172	0	0	0	0	0	0	0	0	0	0	0	0	0	0	129	0	0	0	0	0	0	0	0	0	0
g__Sanguibacter	0	0	0	0	0	0	0	0	0	0	0	0	0	0	0	0	11	0	0	0	0	0	0	117	0	0	0	0	0	0	0	0	0	0	0	0	0	0	100	0	0	0	0	0	0	0	0	0	0
g__Cellulomonas	0	0	0	0	0	0	0	0	0	0	772	0	0	0	0	0	0	0	0	18	0	0	0	906	0	0	0	0	0	0	0	0	0	0	0	0	0	0	2225	0	0	0	0	0	0	0	0	0	0
g__Oerskovia	0	0	0	0	0	0	0	0	0	0	21	0	0	0	0	0	0	0	0	0	0	0	0	58	0	0	0	0	0	0	0	0	0	0	0	0	0	0	62	0	0	0	0	0	0	0	0	0	0
g__Actinotalea	0	0	0	0	0	0	0	0	0	0	0	0	0	0	0	0	0	0	0	0	0	0	0	57	0	0	0	0	0	0	0	0	0	0	0	0	0	0	52	0	0	0	0	0	0	0	0	0	0
g__Paraoerskovia	0	0	0	0	0	0	0	0	0	0	0	0	0	0	0	0	0	0	0	0	0	0	0	40	0	0	0	0	0	0	0	0	0	0	0	0	0	0	38	0	0	0	0	0	0	0	0	0	0
g__Pseudactinotalea	0	0	0	0	0	0	0	0	0	0	0	0	0	0	0	0	0	0	0	0	0	0	0	26	0	0	0	0	0	0	0	0	0	0	0	0	0	0	30	0	0	0	0	0	0	0	0	0	0
g__Cellulosimicrobium	0	0	0	0	0	0	0	0	0	0	0	0	0	0	0	0	0	0	0	0	0	0	0	159	0	0	0	0	0	0	0	0	0	0	0	0	0	0	141	0	0	0	0	0	0	0	0	0	0
g__Xylanimonas	0	0	0	0	0	0	0	0	0	0	0	0	0	0	0	0	0	0	0	0	0	0	0	86	0	0	0	0	0	0	0	0	0	0	0	0	0	0	87	0	0	0	0	0	0	0	0	0	0
g__Isoptericola	0	0	0	0	0	0	0	0	0	0	0	0	0	0	0	0	0	0	0	0	0	0	0	138	0	0	0	0	0	0	0	0	0	0	0	0	0	0	126	0	0	0	0	0	0	0	0	0	0
g__Xylanimicrobium	0	0	0	0	0	0	0	0	0	0	0	0	0	0	0	0	0	0	0	0	0	0	0	44	0	0	0	0	0	0	0	0	0	0	0	0	0	0	66	0	0	0	0	0	0	0	0	0	0
g__Intrasporangium	0	0	0	0	0	0	0	0	0	0	0	0	0	0	0	0	0	0	0	0	0	0	0	49	0	0	0	0	0	0	0	0	0	0	0	0	0	0	161	0	0	0	0	0	0	0	0	0	0
g__Tetrasphaera	0	0	0	0	0	0	0	0	0	0	0	0	0	0	0	0	0	0	0	0	0	0	0	62	0	0	0	0	0	0	0	0	0	0	0	0	0	0	248	0	0	0	0	0	0	0	0	0	0
g__Arsenicicoccus	0	0	0	0	0	0	0	0	0	0	0	0	0	0	0	0	0	0	0	0	0	0	0	62	0	0	0	0	0	0	0	0	0	0	0	0	0	0	96	0	0	0	0	0	0	0	0	0	0
g__Phycicoccus	0	0	0	0	0	0	0	0	0	0	0	0	0	0	0	0	0	0	0	0	0	0	0	150	0	0	0	0	35	0	0	0	0	0	0	0	0	0	880	0	0	0	0	0	0	0	0	0	0
g__Pedococcus	0	0	0	0	0	0	0	0	0	0	0	0	0	0	0	0	0	0	0	0	0	0	0	72	0	0	0	0	0	0	0	0	0	0	0	0	0	0	693	0	0	0	0	0	0	0	0	0	0
g__Serinicoccus	0	0	0	0	0	0	0	0	0	0	14	0	0	0	0	0	0	0	0	0	0	0	0	172	0	0	0	0	0	0	0	0	0	0	0	0	0	0	280	0	0	0	0	0	0	0	0	0	0
g__Ornithinimicrobium	0	0	0	0	0	0	0	0	0	0	0	0	0	0	0	0	0	0	0	0	0	0	0	172	0	0	0	0	0	0	0	0	0	0	0	0	0	0	316	0	0	0	0	0	0	0	0	0	0
g__Ruania	0	0	0	0	0	0	0	0	0	0	0	0	0	0	0	0	0	0	0	0	0	0	0	138	0	0	0	0	0	0	0	0	0	0	0	0	0	0	100	0	0	0	0	0	0	0	0	0	0
g__Tropheryma	0	0	0	0	0	0	0	0	0	0	0	0	0	0	0	0	0	0	0	0	0	0	0	0	0	0	0	0	0	0	0	0	0	0	0	0	0	0	0	0	0	0	0	0	0	0	0	0	0
g__Luteimicrobium	0	0	0	0	0	0	0	0	0	0	15	0	0	0	0	0	0	0	0	0	0	0	0	44	0	0	0	0	0	0	0	0	0	0	0	0	0	0	43	0	0	0	0	0	0	0	0	0	0
g__Miniimonas	0	0	0	0	0	0	0	0	0	0	0	0	0	0	0	0	19	0	0	0	0	0	0	85	0	0	0	0	0	0	0	0	0	0	0	0	0	0	74	0	0	0	0	0	0	0	0	0	0
g__Jonesia	0	0	0	0	0	0	0	0	0	0	0	0	0	0	0	0	0	0	0	0	0	0	0	0	0	0	0	0	0	0	0	0	0	0	0	0	0	0	0	0	0	0	0	0	0	0	0	0	0
g__Dermatophilus	0	0	0	0	0	0	0	0	0	0	0	0	0	0	0	0	0	0	0	0	0	0	0	0	0	0	0	0	0	0	0	0	0	0	0	0	0	0	0	0	0	0	0	0	0	0	0	0	0
g__Mobilicoccus	0	0	0	0	0	0	0	0	0	0	0	0	0	0	0	0	0	0	0	0	0	0	0	0	0	0	0	0	0	0	0	0	0	0	0	0	0	0	21	0	0	0	0	0	0	0	0	0	0
g__Austwickia	0	0	0	0	0	0	0	0	0	0	0	0	0	0	0	0	0	0	0	0	0	0	0	22	0	0	0	0	0	0	0	0	0	0	0	0	0	0	23	0	0	0	0	0	0	0	0	0	0
g__Corynebacterium	27	76	0	107	359	326	205	0	59	61	1040	17	31	22	634	459	537	67	461	283	134	139	389	1797	13	74	815	581	775	86	88	149	1301	60	0	266	0	161	813	0	27	164	178	65	65	143	73	116	52
g__Mycolicibacterium	0	0	0	0	0	43	14	0	0	0	90	0	0	0	0	45	84	0	0	72	18	0	0	1212	0	0	0	0	275	0	0	19	0	0	0	0	0	0	1646	0	18	14	0	0	0	0	0	20	0
g__Mycobacteroides	0	0	52	0	217	735	106	30	0	0	230	28	0	0	137	1335	251	76	98	1093	443	0	103	442	0	0	27	0	506	0	37	88	0	0	0	62	0	0	500	0	0	0	56	17	44	178	37	369	0
g__Hoyosella	0	0	0	0	0	0	0	0	0	0	0	0	0	0	0	0	0	0	0	0	0	0	0	14	0	0	0	0	0	0	0	0	0	0	0	0	0	0	0	0	0	0	0	0	0	0	0	0	0
g__Mycolicibacter	0	0	0	0	0	0	0	0	0	0	0	0	0	0	0	0	0	0	0	0	0	0	0	20	0	0	0	0	0	0	0	0	0	0	0	0	0	0	13	0	0	0	0	0	0	0	0	0	0
g__Nocardia	0	0	0	0	0	0	0	0	0	38	16	0	48	0	0	11	20	0	0	0	0	0	0	728	0	0	0	0	0	37	0	0	0	0	0	0	0	0	437	0	24	60	0	0	0	0	0	0	0
g__Rhodococcus	0	0	0	0	0	0	0	24	0	0	127	0	0	0	0	2041	270	0	36	1124	0	21	296	1515	0	30	21	0	0	79	0	22	0	0	0	0	0	0	736	0	338	0	0	0	76	0	0	330	0
g__Gordonia	0	42	18	0	112	211	42	16	0	0	75	0	0	0	51	111	53	20	29	83	112	0	0	639	0	29	0	0	163	25	0	19	24	0	0	0	0	0	473	0	27	26	0	0	0	106	0	42	0
g__Skermania	0	11	0	0	0	0	0	0	0	0	0	0	0	0	0	0	0	0	0	0	0	0	0	30	0	0	0	0	0	12	0	0	0	0	0	0	0	0	18	0	0	0	0	0	0	0	0	0	0
g__Lawsonella	0	0	0	0	0	0	0	0	0	25	0	0	11	0	0	12	13	0	0	0	16	0	0	0	0	0	0	10	0	22	0	26	48	0	0	0	0	0	0	0	0	0	0	0	0	0	0	0	0
g__Segniliparus	0	0	0	0	0	0	0	0	0	0	0	0	0	0	0	0	0	0	0	0	0	0	0	15	0	0	0	0	13	0	0	0	0	0	0	0	0	0	0	0	0	0	0	0	0	0	0	0	0
g__Tomitella	0	0	0	0	0	0	0	0	0	0	0	0	0	0	0	0	0	0	0	0	0	0	0	63	0	0	0	0	0	0	0	0	0	0	0	0	0	0	47	0	0	0	0	0	0	0	0	0	0
g__Amycolatopsis	0	0	0	0	0	0	0	0	0	0	36	0	0	0	0	0	0	0	0	0	0	0	0	767	0	0	0	0	0	0	0	0	0	0	0	0	0	0	550	0	0	0	0	0	0	30	0	0	0
g__Actinosynnema	0	0	0	56	0	0	0	0	0	37	21	0	23	0	0	0	17	0	0	0	0	20	23	111	0	0	70	0	0	0	19	0	0	12	0	0	45	0	77	0	0	18	0	0	0	0	0	0	17
g__Pseudonocardia	0	0	0	0	0	0	0	0	0	0	81	0	21	0	0	0	90	0	0	0	0	0	0	864	0	0	0	0	30	0	0	34	0	0	0	0	0	0	761	0	0	0	0	0	0	0	0	0	0
g__Saccharopolyspora	0	0	0	0	0	0	0	0	0	0	42	0	0	0	0	0	30	0	0	0	0	0	0	251	0	0	0	0	0	0	0	0	0	0	0	0	0	0	99	0	0	0	0	0	0	0	0	0	0
g__Saccharomonospora	0	0	0	0	0	0	0	0	0	0	0	0	0	0	0	0	0	0	0	0	0	0	0	137	0	0	0	0	0	0	0	0	0	0	0	0	0	0	94	0	0	0	0	0	0	0	0	0	0
g__Kibdelosporangium	0	0	0	0	0	0	0	0	0	0	0	0	0	0	0	0	0	0	0	0	0	0	0	59	0	0	0	0	0	0	0	0	0	0	0	0	0	0	33	0	0	0	0	0	0	0	0	0	0
g__Saccharothrix	0	0	0	0	0	0	0	0	0	0	16	0	0	0	0	0	0	0	0	0	0	0	0	257	0	0	0	0	0	0	0	0	0	0	0	0	0	0	176	0	0	0	0	0	0	0	0	0	0
g__Kutzneria	0	0	0	0	0	0	0	0	0	0	21	0	0	0	0	0	15	0	0	0	0	0	0	179	0	0	0	0	0	0	0	0	0	0	0	0	0	0	86	0	0	0	0	0	0	0	0	0	0
g__Actinoalloteichus	0	0	0	0	0	0	0	0	0	0	0	0	0	0	0	0	0	0	0	0	0	0	0	76	0	0	0	0	0	0	0	0	0	0	0	0	0	0	51	0	0	0	0	0	0	0	0	0	0
g__Prauserella	0	0	0	0	0	0	0	0	0	0	0	0	0	0	0	0	0	0	0	0	0	0	0	25	0	0	0	0	0	0	0	0	0	0	0	0	0	0	0	0	0	0	0	0	0	0	0	0	0
g__Lentzea	0	0	0	0	0	0	0	0	0	0	0	0	0	0	0	0	0	0	0	0	0	0	0	90	0	0	0	0	0	0	0	0	0	0	0	0	0	0	47	0	0	0	0	0	0	0	0	0	0
g__Alloactinosynnema	0	0	0	0	0	0	0	0	0	0	0	0	0	0	0	0	0	0	0	0	0	0	0	56	0	0	0	0	0	0	0	0	0	0	0	0	0	0	40	0	0	0	0	0	0	0	0	0	0
g__Allokutzneria	0	0	0	0	0	0	0	0	0	0	0	0	0	0	0	0	0	0	0	0	0	0	0	85	0	0	0	0	0	0	0	0	0	0	0	0	0	0	41	0	0	0	0	0	0	0	0	0	0
g__Actinocatenispora	0	0	0	10	0	0	0	0	0	65	0	0	14	0	0	0	20	0	0	0	0	0	0	120	0	0	0	0	0	49	0	0	11	0	0	0	0	0	81	0	41	89	0	0	0	0	0	0	0
g__Micromonospora	0	0	0	0	0	0	0	0	0	0	52	0	14	0	0	0	57	0	0	35	0	0	0	1471	0	0	0	0	0	20	0	0	15	0	0	0	0	0	855	0	0	22	0	0	0	0	0	0	0
g__Actinoplanes	0	36	0	12	0	0	0	0	0	13	16	0	49	0	0	0	21	0	0	0	0	0	0	2947	0	12	17	0	0	86	0	0	30	0	0	0	12	0	523	0	0	42	0	0	0	0	0	0	0
g__Plantactinospora	0	0	0	0	0	0	0	0	0	0	15	0	0	0	0	0	0	0	0	0	0	0	0	129	0	0	0	0	0	0	0	0	0	0	0	0	0	0	71	0	0	0	0	0	0	0	0	0	0
g__Dactylosporangium	0	0	0	0	0	0	0	0	0	0	0	0	0	0	0	0	0	0	0	0	0	0	0	96	0	0	0	0	0	0	0	0	0	0	0	0	0	0	80	0	0	0	0	0	0	0	0	0	0
g__Catellatospora	0	0	0	0	0	0	0	0	0	0	0	0	0	0	0	0	0	0	0	0	0	0	0	96	0	0	0	0	0	0	0	0	0	0	0	0	0	0	37	0	0	0	0	0	0	0	0	0	0
g__Couchioplanes	0	0	0	0	0	0	0	0	0	0	0	0	0	0	0	0	0	0	0	0	0	0	0	0	0	0	0	0	0	0	0	0	0	0	0	0	0	0	0	0	0	0	0	0	0	0	0	0	0
g__Verrucosispora	0	0	0	0	0	0	0	0	0	0	0	0	0	0	0	0	0	0	0	0	0	0	0	54	0	0	0	0	0	0	0	0	0	0	0	0	0	0	29	0	0	0	0	0	0	0	0	0	0
g__Salinispora	0	0	0	0	0	0	0	0	0	0	0	0	0	0	0	0	0	0	0	0	0	0	0	26	0	0	0	0	0	0	0	0	0	0	0	0	0	0	12	0	0	0	0	0	0	0	0	0	0
g__Polymorphospora	0	0	0	0	0	0	0	0	0	0	0	0	0	0	0	0	0	0	0	0	0	0	0	74	0	0	0	0	0	0	0	0	0	0	0	0	0	0	44	0	0	0	0	0	0	0	0	0	0
g__Phytohabitans	0	0	0	0	0	0	0	0	0	0	11	0	0	0	0	0	0	0	0	0	0	0	0	154	0	0	0	0	0	0	0	0	0	0	0	0	0	0	96	0	0	0	0	0	0	0	0	0	0
g__Actinomyces	0	0	0	551	269	55	48	0	4339	0	15	0	49	0	57	88	120	419	67	0	145	161	69	155	0	16	0	0	41	0	0	0	48	0	0	25	0	0	207	0	21	0	26	0	29	0	0	67	0
g__Mobiluncus	0	0	0	0	0	0	0	0	0	0	0	0	0	0	0	0	0	0	0	0	0	0	0	0	0	0	0	0	0	0	0	0	0	0	0	0	0	0	0	0	0	0	0	0	0	0	0	0	0
g__Arcanobacterium	0	0	0	0	0	0	0	0	0	0	17	0	0	0	0	0	12	0	0	0	0	0	0	0	0	0	0	0	0	0	0	0	0	0	0	0	0	0	0	0	0	0	0	0	0	0	0	0	0
g__Actinobaculum	0	0	0	0	0	0	0	0	0	0	0	0	0	0	16	0	0	0	0	0	0	0	0	0	0	0	0	0	0	0	0	0	0	0	0	0	0	0	0	0	0	0	0	0	0	0	0	0	0
g__Trueperella	0	0	0	0	0	0	0	0	0	0	0	0	0	0	0	0	0	0	0	0	0	0	0	0	0	0	0	0	0	0	0	0	0	0	0	0	0	0	0	0	0	0	0	0	0	0	0	0	0
g__Flaviflexus	0	0	0	0	0	0	0	0	0	0	0	0	0	0	0	0	0	0	0	0	0	0	0	0	0	0	0	0	0	60	0	0	0	0	0	0	0	0	0	0	0	0	0	0	0	0	0	0	0
g__Actinotignum	0	0	0	0	0	0	0	0	0	0	0	0	0	0	0	0	0	0	0	0	0	0	10	11	0	0	0	0	0	0	0	0	0	0	0	11	0	0	0	0	0	0	0	0	0	0	0	0	0
g__Schaalia	27	0	0	35	0	0	0	0	183	0	14	0	46	0	20	0	39	0	17	0	0	0	0	116	0	0	0	0	14	22	0	0	22	0	0	0	0	0	32	0	30	0	0	0	0	0	0	67	0
g__Winkia	0	0	0	0	0	0	0	0	0	0	0	0	0	0	0	0	0	0	0	0	0	0	0	0	0	0	0	0	0	0	0	0	0	0	0	0	0	0	0	0	0	0	0	0	0	0	0	0	0
g__Pauljensenia	0	0	0	0	0	0	0	0	0	0	0	0	0	0	0	0	0	300	0	0	0	0	0	0	0	0	0	0	0	0	0	0	0	0	0	0	0	0	15	0	0	0	0	0	0	0	0	0	0
g__Boudabousia	0	0	0	0	0	0	0	0	0	0	0	0	0	0	0	0	0	0	0	0	0	0	0	0	0	0	0	0	0	0	0	0	0	0	0	0	0	0	0	0	0	0	0	0	0	0	0	0	0
g__Fannyhessea	0	0	0	12	0	0	0	0	0	0	0	0	0	0	0	0	0	0	0	0	0	0	0	0	0	0	0	0	0	0	0	0	0	0	0	0	0	0	0	0	0	0	0	0	0	0	0	0	0
g__Streptosporangium	0	0	0	0	0	0	0	0	0	0	0	0	0	0	0	0	0	0	0	0	0	0	0	97	0	0	0	0	0	0	0	0	0	0	0	0	0	0	66	0	0	0	0	0	0	0	0	0	0
g__Nonomuraea	0	0	0	0	0	23	13	0	0	0	24	0	0	0	0	34	14	0	0	37	25	0	0	201	0	0	0	0	27	0	0	0	0	0	0	0	0	0	144	0	0	0	0	0	0	0	0	0	0
g__Planobispora	0	0	0	0	0	0	0	0	0	0	0	0	0	0	0	0	0	0	0	0	0	0	0	0	0	0	0	0	0	0	0	0	0	0	0	0	0	0	0	0	0	0	0	0	0	0	0	0	0
g__Thermobispora	0	0	0	0	0	0	0	0	0	0	0	0	0	0	0	0	0	0	0	0	0	0	0	42	0	0	0	0	0	0	0	0	0	0	0	0	0	0	45	0	0	0	0	0	0	0	0	0	0
g__Actinomadura	0	69	0	29	0	0	0	0	0	22	0	46	45	0	0	0	17	0	0	0	0	15	11	194	0	0	32	0	0	85	0	22	10	20	0	0	12	0	193	0	0	33	0	11	0	0	20	0	12
g__Thermomonospora	0	0	0	0	0	0	0	0	0	0	0	0	0	0	0	0	0	0	0	0	0	0	0	79	0	0	0	0	0	0	0	0	0	0	0	0	0	0	52	0	0	0	0	0	0	0	0	0	0
g__Nocardiopsis	0	0	0	0	0	0	0	0	0	0	0	0	0	0	0	0	0	0	0	0	0	0	0	167	0	0	0	0	0	26	0	0	0	0	0	0	0	0	94	0	0	0	0	0	0	0	0	0	0
g__Streptomonospora	0	0	0	0	0	0	0	0	0	0	0	0	0	0	0	0	0	0	0	0	0	0	0	40	0	0	0	0	0	0	0	0	0	0	0	0	0	0	26	0	0	0	0	0	0	0	0	0	0
g__Thermobifida	0	0	0	0	0	0	0	0	0	0	0	0	0	0	0	0	0	0	0	0	0	0	0	15	0	0	0	0	0	0	0	0	0	0	0	0	0	0	12	0	0	0	0	0	0	0	0	0	0
g__Bifidobacterium	0	0	0	0	0	0	75	0	607	0	0	0	0	0	0	0	0	0	0	0	0	0	0	96	156	0	132	0	46	0	0	0	0	0	0	0	0	0	54	0	0	0	0	0	0	0	0	0	0
g__Gardnerella	0	0	0	0	0	17	0	0	0	0	102	0	0	0	0	23	139	0	178	0	0	0	128	0	0	0	75	0	0	0	20	31	12	25	0	29	0	0	0	0	0	0	64	0	13	0	0	0	0
g__Scardovia	0	0	0	0	0	0	0	0	0	0	0	0	0	0	0	0	0	0	0	0	0	0	0	0	0	0	0	0	47	0	0	0	0	0	0	0	0	0	0	0	0	0	0	0	0	0	0	0	0
g__Parascardovia	0	0	0	0	0	0	0	0	0	0	0	0	0	0	0	0	0	0	0	0	0	0	0	0	0	0	0	0	0	0	0	0	0	0	0	0	0	0	0	0	0	0	0	0	0	0	0	0	0
g__Blastococcus	0	0	0	0	0	0	0	0	0	0	0	0	0	0	0	0	20	0	0	0	0	0	0	153	0	0	0	0	0	0	0	0	0	0	0	0	0	0	285	0	0	0	0	0	0	0	0	0	0
g__Modestobacter	0	0	0	0	0	0	0	0	0	0	0	0	0	0	0	0	68	0	0	0	0	15	0	344	0	0	0	0	16	0	0	15	0	0	0	0	0	0	310	0	0	0	0	0	0	0	0	0	0
g__Jatrophihabitans	0	0	0	0	0	0	0	0	0	0	0	0	0	0	0	0	0	0	0	0	0	0	0	82	0	0	0	0	0	0	0	0	0	0	0	0	0	0	23	0	0	0	0	0	0	0	0	0	0
g__Candidatus_Planktophila	0	0	0	0	0	0	0	0	0	0	0	0	0	0	0	0	0	0	0	0	0	0	0	0	0	0	0	0	0	0	0	0	0	0	0	0	0	0	0	0	0	0	0	0	0	0	0	0	0
g__Candidatus_Nanopelagicus	0	0	0	0	0	0	0	0	0	0	0	0	0	0	0	0	0	0	21	0	0	0	0	0	0	0	15	0	0	0	0	0	0	0	0	0	0	0	0	0	0	0	0	0	0	0	0	0	0
g__Acidothermus	0	0	0	0	0	0	0	0	0	0	0	0	0	0	0	0	0	0	0	0	0	0	0	0	0	0	0	0	0	0	0	0	0	0	0	0	0	0	11	0	0	0	0	0	0	0	0	0	0
g__Jiangella	0	0	0	0	0	0	0	0	0	0	0	0	0	0	0	0	11	0	0	0	0	0	0	156	0	0	0	0	0	0	0	0	0	0	0	0	0	0	155	0	0	0	0	0	0	0	0	0	0
g__Kineococcus	0	0	0	0	0	0	0	0	0	0	0	0	0	0	0	0	0	0	0	0	0	0	0	8592	0	0	0	0	0	0	0	0	0	0	0	0	0	0	46	0	0	0	0	0	0	0	0	0	0
g__Actinopolyspora	0	0	0	0	0	0	0	0	0	0	0	0	0	0	0	0	0	0	0	0	0	0	0	19	0	0	0	0	0	0	0	0	0	0	0	0	0	0	15	0	0	0	0	0	0	0	0	0	0
g__Catenulispora	0	0	0	0	0	0	0	0	0	0	0	0	0	0	0	0	0	0	0	0	0	0	0	59	0	0	0	0	0	0	0	0	0	0	0	0	0	0	38	0	0	0	0	0	0	0	0	0	0
g__Stackebrandtia	0	0	0	0	0	0	0	0	0	0	0	0	0	0	0	0	0	0	0	0	0	0	0	36	0	0	0	0	0	0	0	0	0	0	0	0	0	0	19	0	0	0	0	0	0	0	0	0	0
g__Natronoglycomyces	0	0	0	0	0	0	0	0	0	0	0	0	0	0	0	0	0	0	0	0	0	0	0	0	0	0	0	0	0	0	0	0	0	0	0	0	0	0	0	0	0	0	0	0	0	0	0	0	0
g__Frankia	0	0	0	0	0	0	0	0	0	0	32	0	0	0	0	0	19	0	0	12	0	0	0	215	0	0	0	0	0	0	0	0	0	0	0	0	0	0	162	0	0	0	0	0	0	0	0	0	0
g__Conexibacter	0	0	0	0	0	0	0	0	0	0	12	0	0	0	13	0	0	0	0	0	0	0	0	39	0	0	0	0	21	0	0	0	0	0	0	0	0	0	138	0	0	0	0	0	0	0	0	0	0
g__Miltoncostaea	0	0	0	0	0	0	0	0	0	0	0	0	0	0	0	0	0	0	0	0	0	0	0	10	0	0	0	0	0	0	0	0	0	0	0	0	0	0	21	0	0	0	0	0	0	0	0	0	0
g__Acidimicrobium	0	0	0	0	0	0	0	0	0	0	0	0	0	0	0	0	0	0	0	0	0	0	0	0	0	0	0	0	0	0	0	0	0	0	0	0	0	0	0	0	0	0	0	0	0	0	0	0	0
g__Iamia	0	0	0	0	0	0	0	0	0	0	0	0	0	0	0	0	0	0	0	0	0	0	0	21	0	0	0	0	0	0	0	0	0	0	0	0	0	0	91	0	0	0	0	0	0	0	0	0	0
g__Actinomarinicola	0	0	0	0	0	0	0	0	0	0	0	0	0	0	0	0	0	0	0	0	0	0	0	13	0	0	0	0	0	0	0	0	0	0	0	0	0	0	41	0	0	0	0	0	0	0	0	0	0
g__Ilumatobacter	0	0	0	0	0	0	0	0	0	0	0	0	0	0	0	0	0	0	0	0	0	0	0	0	0	0	0	0	0	0	0	0	0	0	0	0	0	0	32	0	0	0	0	0	0	0	0	0	0
g__Collinsella	0	0	0	0	0	0	0	0	0	0	0	0	0	0	0	0	0	0	0	0	0	0	0	0	0	0	0	0	0	0	0	0	0	0	0	0	0	0	0	0	0	0	0	0	0	0	0	0	0
g__Coriobacterium	0	0	0	0	0	0	0	0	0	0	0	0	0	0	0	0	0	0	0	0	0	0	0	0	0	0	0	0	0	0	0	0	0	0	0	0	0	0	0	0	0	0	0	0	0	0	0	0	0
g__Atopobium	0	0	0	0	0	0	0	0	0	0	0	0	0	0	0	0	0	0	0	0	0	0	0	0	0	0	0	0	0	0	0	0	0	0	0	0	0	0	0	0	0	0	0	0	0	0	0	0	0
g__Olsenella	0	0	0	0	0	0	0	0	12	0	0	0	0	0	0	0	0	0	0	0	0	0	0	0	0	0	0	0	0	0	0	0	25	0	0	0	0	0	0	0	0	0	0	0	0	0	0	0	12
g__Parolsenella	0	0	0	0	0	0	0	0	0	0	0	0	0	0	0	0	0	0	0	0	0	0	0	0	0	0	0	0	0	0	0	0	0	0	0	0	0	0	0	0	0	0	0	0	0	0	0	0	0
g__Lancefieldella	0	0	0	104	0	0	0	0	0	0	0	0	0	0	0	0	0	0	0	0	0	0	0	0	0	0	0	0	0	0	0	0	0	0	0	0	0	0	0	0	0	0	0	0	0	0	0	0	0
g__Parafannyhessea	0	0	0	0	0	0	0	0	0	0	0	0	0	0	0	0	0	0	0	0	0	0	0	0	0	0	0	0	0	0	0	0	0	0	0	0	0	0	0	0	0	0	0	0	0	0	0	0	0
g__Denitrobacterium	0	0	0	0	0	0	0	0	0	0	0	0	0	0	0	0	0	0	0	0	0	0	0	0	0	0	0	0	0	0	0	0	0	0	0	0	0	0	0	0	0	0	0	0	0	0	0	0	0
g__Slackia	0	0	0	0	0	0	0	0	0	0	0	0	0	0	0	0	0	0	0	0	0	0	0	0	0	0	0	0	0	0	0	0	0	0	0	0	0	0	0	0	0	0	0	0	0	0	0	0	0
g__Eggerthella	0	0	0	0	0	0	0	0	0	0	0	0	0	0	0	0	0	0	0	0	0	0	0	0	0	0	0	0	0	0	0	0	0	0	0	0	0	0	0	0	0	0	0	0	0	0	0	0	0
g__Cryptobacterium	0	0	0	0	0	0	0	0	0	0	0	0	0	0	0	0	0	0	0	0	0	0	0	0	0	0	0	0	0	0	0	0	0	0	0	0	0	0	0	0	0	0	0	0	0	0	0	0	0
g__Adlercreutzia	0	0	0	0	0	0	0	0	0	0	0	0	0	0	0	0	0	0	0	0	0	0	0	0	0	0	0	0	0	0	0	0	0	0	0	0	0	0	0	0	0	0	0	0	0	0	0	0	0
g__Gordonibacter	0	0	0	0	0	0	0	0	0	0	0	0	0	0	0	0	0	0	0	0	0	0	0	0	0	0	0	0	0	0	0	0	0	0	0	0	0	0	0	0	0	0	0	0	0	0	0	0	0
g__Phoenicibacter	0	0	0	0	0	0	0	0	16	0	0	0	0	0	0	0	0	0	0	0	0	0	0	0	0	0	0	0	0	0	0	0	0	0	0	0	0	0	0	0	0	0	0	0	0	0	0	0	0
g__Arabia	0	0	0	0	0	0	0	0	0	0	0	0	0	0	0	0	0	0	0	0	0	0	0	0	0	0	0	0	0	0	0	0	0	0	0	0	0	0	0	0	0	0	0	0	0	0	0	0	0
g__Berryella	0	0	0	0	0	0	0	0	0	0	0	0	0	0	0	0	0	0	0	0	0	0	0	0	0	0	0	0	0	0	0	0	0	0	0	0	0	0	0	0	0	0	0	0	0	0	0	0	0
g__Baekduia	0	0	0	0	0	0	0	0	0	0	25	0	0	0	0	0	0	0	0	0	0	0	0	29	0	0	0	0	0	0	0	0	0	0	0	0	0	0	48	0	0	0	0	0	0	0	0	0	0
g__Euzebya	0	0	0	0	0	0	0	0	0	0	0	0	0	0	0	0	0	0	0	0	0	0	0	20	0	0	0	0	0	0	0	0	0	0	0	0	0	0	20	0	0	0	0	0	0	0	0	0	0
g__Egibacter	0	0	0	0	0	0	0	0	0	0	10	0	0	0	0	0	0	0	0	0	0	0	0	11	0	0	0	0	0	0	0	0	0	0	0	0	0	0	0	0	0	0	0	0	0	0	0	0	0
g__Egicoccus	0	0	0	0	0	0	0	0	0	0	0	0	0	0	0	0	0	0	0	0	0	0	0	20	0	0	0	0	0	0	0	0	0	0	0	0	0	0	21	0	0	0	0	0	0	0	0	0	0
g__Gloeobacter	0	0	0	0	0	0	0	0	50	0	0	0	23	0	0	0	0	0	0	0	0	0	0	0	0	0	0	0	0	20	0	0	0	0	0	0	0	0	0	0	0	34	0	0	0	0	0	0	0
g__Anthocerotibacter	0	0	0	0	0	0	0	0	0	0	0	0	0	0	0	0	0	0	0	0	0	0	0	0	0	0	0	0	0	0	0	0	0	0	0	0	0	0	0	0	0	0	0	0	0	0	0	0	0
g__Calothrix	0	0	0	0	0	0	0	0	0	0	0	0	0	0	0	0	0	0	0	0	0	0	0	0	0	0	0	0	0	0	0	0	0	0	0	0	0	0	0	0	0	0	0	0	0	0	0	16	0
g__Anabaena	0	0	0	0	0	0	0	0	0	0	0	0	0	0	0	0	0	0	0	0	0	0	0	0	0	0	0	0	0	0	0	0	0	0	0	0	0	0	0	0	0	0	0	0	0	0	0	0	0
g__Nostoc	0	0	0	0	0	0	0	0	0	0	0	0	0	0	0	0	0	0	0	0	0	0	0	0	0	0	0	0	0	0	0	0	0	0	0	0	0	0	0	0	0	0	0	0	0	0	0	46	0
g__Cylindrospermum	0	0	0	0	0	0	0	0	0	0	0	0	0	0	0	0	0	0	0	0	0	0	0	0	0	0	0	0	0	0	0	0	0	0	0	0	0	0	0	0	0	0	0	0	0	0	0	0	0
g__Richelia	0	0	0	0	0	0	0	0	0	0	0	0	0	0	0	0	0	0	0	0	0	0	0	0	0	0	0	0	0	0	0	0	0	0	0	0	0	0	0	0	0	0	0	0	0	0	0	0	0
g__Trichormus	0	0	0	0	0	0	0	0	0	0	0	0	0	0	0	0	0	0	0	0	0	0	0	0	0	0	0	0	0	0	0	0	0	0	0	0	0	0	0	0	0	0	0	0	0	0	0	0	0
g__Scytonema	0	0	0	0	0	0	0	0	0	0	0	0	0	0	0	0	0	0	0	0	0	0	0	0	0	0	0	0	0	0	0	0	0	0	0	0	0	0	0	0	0	0	0	0	0	0	0	22	0
g__Brasilonema	0	0	0	0	0	0	0	0	0	0	0	0	0	0	0	0	0	0	0	0	0	0	0	0	0	0	0	18	0	0	0	0	0	0	0	0	0	0	0	0	0	0	0	0	0	0	0	66	0
g__Microchaete	0	0	0	0	0	0	0	0	0	0	0	0	0	0	0	0	0	0	0	0	0	0	0	0	0	0	0	0	0	0	0	0	0	0	0	0	0	0	0	0	0	0	0	0	0	0	0	0	0
g__Rivularia	0	0	0	0	0	0	0	0	0	0	0	0	0	0	0	0	0	0	0	0	0	0	0	0	0	0	0	0	0	0	0	0	0	0	0	0	0	0	0	0	0	0	0	0	0	0	0	0	0
g__Tolypothrix	0	0	0	0	0	0	0	0	0	0	0	0	0	0	0	0	0	0	0	0	0	0	0	0	0	0	0	0	0	0	0	0	0	0	0	0	0	0	0	0	0	0	0	0	0	0	0	0	0
g__Cylindrospermopsis	0	0	0	0	0	0	0	0	0	0	0	0	0	0	0	0	0	0	0	0	0	0	0	0	0	0	0	0	0	0	0	0	0	0	0	0	0	0	0	0	0	0	0	0	0	0	0	0	0
g__Anabaenopsis	0	0	0	0	0	0	0	0	0	0	0	0	0	0	0	0	0	0	0	0	0	0	0	0	0	0	0	0	0	0	0	0	0	0	0	0	0	0	0	0	0	0	0	0	0	0	0	0	0
g__Nodularia	0	0	0	0	0	0	0	0	0	0	0	0	0	0	0	0	0	0	0	0	0	0	0	0	0	0	0	0	0	0	0	0	0	0	0	0	0	0	0	0	0	0	0	0	0	0	0	0	0
g__Raphidiopsis	0	0	0	0	0	0	0	0	0	0	0	0	0	0	0	0	0	0	0	0	0	0	0	0	0	0	0	0	0	0	0	0	0	0	0	0	0	0	0	0	0	0	0	0	0	0	0	0	0
g__Dolichospermum	0	0	0	0	0	0	0	0	0	0	0	0	0	0	0	0	0	0	0	0	0	0	0	0	0	0	0	0	0	0	0	0	0	0	0	0	0	0	0	0	0	0	0	0	0	0	0	107	0
g__Sphaerospermopsis	0	0	0	0	0	0	0	0	0	0	0	0	0	0	0	0	0	0	0	0	0	0	0	0	0	0	0	0	0	0	0	0	0	0	0	0	0	0	0	0	0	0	0	0	0	0	0	50	0
g__Aulosira	0	0	0	0	0	0	0	0	0	0	0	0	0	0	0	0	0	0	0	0	0	0	0	0	0	0	0	0	0	0	0	0	0	0	0	0	0	0	0	0	0	0	0	0	0	0	0	0	0
g__Synechococcus	0	0	0	0	0	0	0	0	0	0	0	0	0	0	0	0	12	0	0	0	0	0	0	0	13	0	0	0	81	0	0	12	0	0	0	0	0	0	0	0	0	0	0	0	0	0	0	0	0
[truncated: 358 more columns]

## Sheet: S5
sample	g__Pseudomonas.s__Pseudomonas_sp._NC02	g__Pseudomonas.s__Pseudomonas_sp._Colony2	g__Pseudomonas.s__Pseudomonas_sp._OE_28.3	g__Pseudomonas.s__Pseudomonas_sp._So3.2b	g__Pseudomonas.s__Pseudomonas_sp._ADAK13	g__Pseudomonas.s__Pseudomonas_sp._R76	g__Pseudomonas.s__Pseudomonas_sp._FIT28	g__Pseudomonas.s__Pseudomonas_sp._S150	g__Pseudomonas.s__Pseudomonas_sp._WCS374	g__Pseudomonas.s__Pseudomonas_sp._CFSAN084952	g__Pseudomonas.s__Pseudomonas_sp._LPH1	g__Pseudomonas.s__Pseudomonas_sp._phDV1	g__Pseudomonas.s__Pseudomonas_sp._StFLB209	g__Pseudomonas.s__Pseudomonas_sp._BJP69	g__Pseudomonas.s__Pseudomonas_sp._St316	g__Pseudomonas.s__Pseudomonas_sp._Cab53	g__Pseudomonas.s__Pseudomonas_sp._St386	g__Pseudomonas.s__Pseudomonas_sp._Pc102	g__Pseudomonas.s__Pseudomonas_sp._Seg1	g__Pseudomonas.s__Pseudomonas_sp._Ost2	g__Pseudomonas.s__Pseudomonas_sp._BIGb0427	g__Pseudomonas.s__Pseudomonas_sp._TUM18999	g__Pseudomonas.s__Pseudomonas_sp._MSPm1	g__Pseudomonas.s__Pseudomonas_sp._gcc21	g__Pseudomonas.s__Pseudomonas_sp._MPC6	g__Pseudomonas.s__Pseudomonas_sp._SNU_WT1	g__Pseudomonas.s__Pseudomonas_sp._SWI7	g__Pseudomonas.s__Pseudomonas_sp._THAF7b	g__Pseudomonas.s__Pseudomonas_sp._13159349	g__Pseudomonas.s__Pseudomonas_sp._NIBRBAC000502773	g__Pseudomonas.s__Pseudomonas_sp._J380	g__Pseudomonas.s__Pseudomonas_sp._LPB0260	g__Pseudomonas.s__Pseudomonas_sp._CFA	g__Pseudomonas.s__Pseudomonas_sp._SCB32	g__Pseudomonas.s__Pseudomonas_sp._DTU12.1	g__Pseudomonas.s__Pseudomonas_sp._14181154	g__Pseudomonas.s__Pseudomonas_sp._SDM007	g__Pseudomonas.s__Pseudomonas_sp._SORT22	g__Pseudomonas.s__Pseudomonas_sp._PP3	g__Pseudomonas.s__Pseudomonas_sp._Tri1	g__Pseudomonas.s__Pseudomonas_sp._SCA2728.1_7	g__Pseudomonas.s__Pseudomonas_sp._JS425	g__Pseudomonas.s__Pseudomonas_sp._RC3H12	g__Pseudomonas.s__Pseudomonas_sp._SK2	g__Pseudomonas.s__Pseudomonas_sp._PDNC002	g__Pseudomonas.s__Pseudomonas_sp._S11A_273	g__Pseudomonas.s__Pseudomonas_sp._S07E_245	g__Pseudomonas.s__Pseudomonas_sp._2hn	g__Pseudomonas.s__Pseudomonas_sp._DR208
TCGA-CG-5720-01A	0	0	216	0	0	0	0	0	0	0	51	145	0	0	0	0	0	0	0	0	0	0	0	0	0	0	154	0	0	0	0	0	0	0	0	0	0	0	0	0	0	0	0	0	0	0	0	0	0
TCGA-CG-5720-11A	0	0	322	0	0	0	0	0	0	0	233	487	0	0	0	0	0	0	0	0	0	0	0	0	0	0	0	0	0	0	48	0	0	0	0	0	0	0	0	0	0	0	0	0	0	0	0	0	0
TCGA-VQ-A8PX-01A	5939	6364	195	621	2912	700	20	412	1104	3769	33	0	71	0	25	42	0	0	15	41	55	0	0	0	47	31	0	0	0	95	124	15	95	21	73	0	149	0	41	38	15	0	0	0	0	33	0	0	576
TCGA-BR-A4CR-01A	0	0	0	0	0	0	0	0	0	0	0	0	0	0	0	0	0	0	0	0	0	0	0	0	0	0	0	0	0	0	0	0	0	0	0	0	0	0	0	0	0	0	0	0	0	0	0	0	0
TCGA-MX-A663-01A	4027	4466	0	554	157	0	0	134	0	227	0	0	0	0	0	0	0	0	0	0	0	0	0	0	0	0	0	0	0	0	39	0	0	0	0	0	0	0	0	0	0	0	0	0	0	0	0	0	0
TCGA-IN-A7NT-01A	13948	11388	1021	1367	15573	3614	97	723	2409	16174	164	86	317	56	132	106	0	60	92	265	135	55	75	0	305	175	0	0	281	317	619	89	380	80	322	117	715	62	289	281	98	758	56	0	0	155	0	32	2965
TCGA-VQ-A94P-01A	22535	21824	499	2535	8302	2140	65	1205	4121	15265	158	0	205	0	65	141	0	0	55	93	102	25	38	0	123	75	195	0	351	213	391	38	276	36	200	0	413	0	143	133	45	0	0	0	0	94	0	22	2392
TCGA-VQ-A91N-01A	10110	9364	193	1098	3163	853	27	416	1779	5312	32	0	69	0	24	57	0	0	22	48	24	0	21	0	44	34	0	0	208	84	104	11	195	20	96	0	148	0	49	70	22	0	0	0	0	31	0	0	784
TCGA-HU-8610-01A	0	0	0	0	0	0	0	0	0	0	0	0	0	0	0	0	0	0	0	0	0	0	0	0	0	0	0	0	0	0	0	0	0	0	0	0	0	0	0	0	0	0	0	0	0	0	0	0	0
TCGA-BR-7196-01A	352	338	229	0	0	0	0	0	0	0	0	0	0	0	0	0	0	0	0	0	0	0	0	0	0	0	0	0	0	0	0	0	0	0	0	0	0	0	0	0	0	0	0	0	0	0	0	0	0
TCGA-IN-8462-01A	409	315	70	0	20	15	17	0	0	0	66	69	23	49	0	0	0	0	0	0	0	0	0	25	0	0	0	0	0	0	0	0	0	0	0	0	0	0	11	0	0	0	0	0	37	0	0	0	0
TCGA-D7-6525-01A	0	0	138	0	0	0	0	0	0	0	243	2019	0	0	0	0	0	0	0	0	0	0	27	0	0	0	0	0	0	0	0	0	0	0	0	0	0	0	0	0	0	0	0	0	0	0	0	0	0
TCGA-CG-5732-01A	0	0	161	0	0	0	0	0	0	0	129	798	0	0	0	0	0	0	0	0	0	0	0	0	0	0	0	0	0	0	0	0	0	0	0	0	0	0	0	0	39	0	0	0	0	0	0	0	0
TCGA-BR-4280-01A	0	0	95	0	0	0	0	0	0	0	0	0	0	0	0	0	0	0	0	0	0	0	0	0	0	0	0	0	0	0	0	0	0	0	0	0	0	0	0	0	0	0	0	0	0	0	0	0	0
TCGA-VQ-A91Y-01A	14443	12596	438	1369	7028	1746	60	965	3657	11293	90	50	185	103	62	131	0	22	58	114	79	29	37	0	126	75	126	0	221	183	387	40	278	33	179	57	388	32	128	143	36	754	19	0	13	81	0	0	1634
TCGA-BR-A44U-01A	25118	23049	1084	3036	16555	4665	100	1882	5925	27934	329	322	348	98	150	209	0	38	66	289	152	34	86	0	311	146	370	0	415	364	796	76	681	100	412	59	741	61	365	241	43	1613	51	0	0	151	0	27	4854
TCGA-BR-8059-01A	203	92	22	0	0	0	37	0	0	0	109	303	39	219	0	0	0	0	0	12	0	0	22	44	19	21	0	0	0	0	101	0	0	0	156	0	0	0	27	0	0	0	0	0	69	0	0	0	0
TCGA-KB-A93G-01A	9910	9638	294	884	4152	984	26	471	1936	7030	70	0	80	0	40	50	0	16	29	62	29	0	21	0	63	38	0	0	0	110	202	24	126	18	76	0	207	0	75	73	0	0	0	0	0	32	0	0	1055
TCGA-HU-A4GN-11A	0	0	13	0	0	0	0	0	0	0	0	0	0	0	0	0	0	0	0	0	0	0	0	0	0	0	0	0	0	0	0	0	0	0	0	0	0	0	0	0	0	0	0	0	0	0	0	0	0
TCGA-VQ-A8DV-01A	32477	29217	1770	3228	27277	7241	146	1441	4893	37509	345	178	526	112	249	332	136	78	126	372	146	88	129	22	501	299	136	52	412	649	1146	179	912	200	581	76	1269	120	598	401	142	1346	140	0	62	276	25	127	7024
TCGA-F1-A72C-01A	12011	10883	824	1369	12198	2943	71	1689	3162	14087	133	54	268	117	134	82	0	38	73	240	129	37	48	0	222	138	88	0	917	291	541	81	360	68	294	132	576	49	235	182	65	847	45	0	0	136	0	48	2798
TCGA-F1-6177-01A	0	0	101	0	0	0	0	0	0	0	91	230	0	0	0	0	0	0	0	0	0	0	0	0	0	0	0	0	0	0	0	0	0	0	0	0	0	0	0	0	0	0	0	0	0	0	0	0	0
TCGA-BR-A4IV-01A	158	0	0	0	0	0	0	0	0	0	0	156	0	0	0	0	0	0	0	0	0	0	0	0	0	0	0	0	0	0	0	0	0	0	0	0	0	0	0	0	0	0	0	0	0	0	0	0	0
TCGA-MX-A5UG-01A	4099	4590	0	553	124	37	0	127	0	240	0	0	16	0	0	0	0	0	0	21	0	0	0	0	0	0	0	0	0	0	0	0	0	0	0	0	0	0	0	0	0	0	0	0	16	0	0	0	0
TCGA-BR-8683-01A	0	0	0	0	0	0	0	0	0	0	0	0	0	0	0	0	0	0	0	0	0	0	0	0	0	0	0	0	0	0	0	0	0	0	0	0	0	0	0	0	0	0	0	0	0	0	0	0	0
TCGA-CG-4437-01A	0	0	221	0	0	0	0	0	0	0	386	388	0	0	0	0	0	0	0	0	0	0	29	0	0	0	0	0	0	0	0	0	0	0	0	0	0	0	0	0	0	0	0	0	0	0	0	0	0
TCGA-HU-A4HD-01A	0	0	0	0	0	0	0	0	0	0	0	0	0	0	0	0	0	0	0	0	0	0	0	0	0	0	0	0	0	0	0	0	0	0	0	0	0	0	0	0	0	0	0	0	0	0	0	0	0
TCGA-BR-4187-01A	0	0	35	0	0	0	0	0	0	0	0	0	0	0	0	0	0	0	0	0	0	0	0	0	0	0	0	0	0	0	0	0	0	0	0	0	0	0	0	0	0	0	0	0	0	0	0	0	0
TCGA-R5-A7O7-01A	7522	6713	474	765	6956	1640	64	1857	3196	8590	136	94	200	207	97	47	0	26	61	118	93	32	38	0	113	71	83	0	833	176	326	51	195	61	159	115	295	21	126	98	29	558	25	0	0	85	0	23	1572
TCGA-B7-5818-01A	0	0	324	0	0	0	0	0	0	0	297	1666	0	0	0	0	0	0	0	0	0	0	44	0	0	0	0	0	0	0	0	0	0	0	0	0	0	0	0	0	0	0	0	0	37	0	0	0	0
TCGA-FP-8631-01A	0	0	0	0	0	0	0	0	0	0	41	0	0	0	0	0	0	0	0	0	0	0	0	0	0	0	0	0	0	0	0	0	0	0	0	0	0	0	0	0	0	0	0	0	0	0	0	0	0
TCGA-FP-8209-01A	130	72	21	0	0	0	0	0	0	0	37	73	17	50	0	0	0	0	0	0	0	0	0	0	0	0	0	0	0	0	0	0	0	0	0	0	0	0	0	0	0	0	0	0	17	0	0	0	0
TCGA-CG-5724-01A	0	0	514	0	0	0	0	0	0	0	261	243	0	0	0	0	0	0	0	0	0	0	14	0	0	0	0	0	0	0	0	0	0	0	0	0	0	0	0	0	0	0	0	0	0	0	0	0	0
TCGA-D7-A4YU-01A	0	0	0	0	0	0	0	0	0	0	0	0	0	0	0	0	0	0	0	0	0	0	0	0	0	0	0	0	0	0	0	0	0	0	0	0	0	0	0	0	0	0	0	0	0	0	0	0	0
TCGA-CG-4466-01A	0	0	0	0	0	0	0	0	0	0	0	0	0	0	0	0	0	0	0	0	0	0	0	0	0	0	0	0	0	0	0	0	0	0	0	0	0	0	0	0	0	0	0	0	0	0	0	0	0
TCGA-CD-A489-01A	0	0	0	0	0	0	0	0	0	0	0	0	0	0	0	0	0	0	0	0	0	0	0	0	0	0	0	0	0	0	0	0	0	0	0	0	0	0	0	0	0	0	0	0	0	0	0	0	0
TCGA-D7-6520-01A	0	0	140	0	0	0	0	0	0	0	125	1013	0	0	0	0	0	0	0	0	0	0	0	0	0	0	0	0	0	0	0	0	0	0	0	0	0	0	0	0	0	0	0	0	0	0	0	0	0
TCGA-CG-4477-01A	0	0	0	0	0	0	0	0	0	0	0	0	0	0	0	0	0	0	0	0	0	0	0	0	0	0	0	0	0	0	0	0	0	0	0	0	0	0	0	0	0	0	0	0	0	0	0	0	0
TCGA-D7-A6EZ-01A	3077	3333	18	404	129	0	0	0	0	0	0	0	0	0	0	0	0	0	0	13	0	0	0	0	0	0	0	0	0	0	0	0	0	0	0	0	0	0	0	0	0	0	0	0	0	0	0	0	0
TCGA-CG-4475-01A	0	0	0	0	0	0	0	0	0	0	0	0	0	0	0	0	0	0	0	0	0	0	0	0	0	0	0	0	0	0	0	0	0	0	0	0	0	0	0	0	0	0	0	0	0	0	0	0	0
TCGA-BR-7717-01A	3917	4271	528	305	192	43	0	0	0	144	0	0	0	0	0	0	0	0	0	0	0	0	0	0	0	0	0	0	0	0	0	0	0	0	0	0	0	0	0	0	0	0	0	0	0	0	0	0	0
TCGA-BR-7717-11A	4752	4081	535	383	210	34	0	0	0	312	0	0	0	0	0	0	0	0	0	0	0	0	0	0	0	0	0	0	0	0	0	0	0	0	0	0	0	0	0	0	0	0	0	0	0	0	0	0	0
TCGA-HU-A4H5-01A	0	0	0	0	0	0	0	0	0	0	0	0	0	0	0	0	0	0	0	0	0	0	0	0	0	0	0	0	0	0	0	0	0	0	0	0	0	0	0	0	0	0	0	0	0	0	0	0	0
TCGA-HU-A4H0-01A	0	0	0	0	0	0	0	0	0	0	0	0	0	0	0	0	0	0	0	0	0	0	0	0	0	0	0	0	0	0	0	0	0	0	0	0	0	0	0	0	0	0	0	0	0	0	0	0	0
TCGA-BR-8677-01A	0	0	48	0	0	0	0	0	0	0	0	0	0	0	0	0	0	0	0	0	0	0	0	0	0	0	0	0	0	0	0	0	0	0	0	0	0	0	0	0	0	0	0	0	0	0	0	0	0
TCGA-D7-A6F2-01A	1802	1803	0	151	61	0	0	71	0	0	0	0	0	0	0	0	0	0	0	0	0	0	0	0	0	0	0	0	0	0	0	0	0	0	0	0	0	0	0	0	0	0	0	0	0	0	0	0	0
TCGA-VQ-AA68-01A	7203	6982	131	686	2724	732	21	478	1432	5269	0	0	71	0	29	0	0	0	18	38	0	0	0	0	31	27	0	0	0	52	135	13	154	0	58	0	152	0	57	42	18	0	0	0	0	29	0	0	714
TCGA-RD-A8MV-01A	14840	13073	590	1841	9214	2268	56	1347	4053	14249	146	132	227	0	86	74	0	41	55	176	91	48	44	0	167	85	315	0	323	205	510	60	443	52	217	67	418	46	148	126	47	1247	26	0	0	74	0	21	2396
TCGA-BR-4267-01A	0	0	42	0	0	0	0	0	0	0	0	0	0	0	0	0	0	0	0	0	0	0	0	0	0	0	0	0	0	0	0	0	0	0	0	0	0	0	0	0	0	0	0	0	0	0	0	0	0
TCGA-R5-A7ZF-01A	6444	5697	430	911	6553	1625	45	1069	1684	7714	87	51	134	63	59	43	0	22	33	108	66	27	28	0	123	54	0	0	281	184	308	37	227	42	138	45	308	30	140	82	32	372	23	0	0	69	0	19	1390
TCGA-CD-5803-01A	0	0	224	0	0	0	0	0	0	0	227	1147	0	0	0	0	0	0	0	0	0	0	0	0	0	0	0	0	0	0	0	0	0	0	0	0	0	0	0	0	0	0	0	0	0	0	0	0	0
TCGA-RD-A8N6-01A	9181	7624	306	845	4260	1068	34	1537	2495	7509	97	86	141	91	46	47	0	0	19	68	31	21	14	0	82	37	152	0	253	102	379	20	239	43	99	50	229	0	74	46	23	0	0	0	0	48	0	0	1366
TCGA-CG-5734-01A	0	0	445	0	0	0	0	0	0	0	522	439	0	0	0	0	0	0	0	0	0	27	65	0	0	0	0	44	0	0	0	0	0	15	0	0	0	0	0	0	0	0	0	0	0	11	0	0	0
TCGA-CG-5734-11A	0	0	474	0	0	0	0	0	0	0	360	409	0	0	0	0	0	0	0	0	0	0	28	0	0	0	0	0	0	0	0	0	0	0	0	0	0	0	0	0	0	0	0	0	0	0	0	0	0
TCGA-D7-6527-01A	0	0	259	0	0	0	0	0	0	0	360	3365	0	0	0	0	0	0	0	0	0	0	33	0	0	0	0	0	0	0	0	0	0	0	0	0	0	0	0	0	0	0	0	0	21	0	0	0	0
TCGA-BR-6852-01A	0	0	147	0	0	0	0	0	0	0	111	1276	0	0	0	0	0	0	0	0	0	0	0	0	0	0	0	0	0	0	0	0	0	0	0	0	0	0	0	0	0	0	0	0	0	0	0	0	0
TCGA-IN-A6RN-01A	10037	8752	646	890	11118	2553	78	494	1899	11176	128	67	224	39	95	64	0	35	64	182	103	34	49	0	168	116	0	0	225	293	543	69	279	69	257	40	430	38	173	147	50	565	39	0	13	95	0	32	2147
TCGA-CG-4301-01A	0	0	98	0	0	0	0	0	0	0	0	0	0	0	0	0	0	0	0	0	0	0	0	0	0	0	0	0	0	0	0	0	0	0	0	0	0	0	0	0	0	0	0	0	0	0	0	0	0
TCGA-HU-8238-01A	305	434	19	0	18	0	17	0	0	0	95	174	26	158	0	0	0	0	0	0	0	0	0	27	0	0	0	0	0	0	0	0	0	0	0	0	0	0	0	0	0	0	0	0	36	0	0	0	0
TCGA-HU-8238-11A	135	0	0	0	0	0	0	0	0	0	0	61	0	0	0	0	0	0	0	0	0	0	0	0	0	0	0	0	0	0	0	0	0	0	0	0	0	0	0	0	0	0	0	0	0	0	0	0	0
TCGA-IN-A6RL-01A	7008	5652	400	741	5774	1381	34	1049	1711	7774	96	62	129	124	73	60	0	0	38	100	87	18	33	0	97	58	0	0	322	115	270	36	126	28	158	70	244	31	103	96	31	0	18	0	0	57	0	15	1202
TCGA-FP-7916-01A	60	79	0	0	0	0	0	0	0	0	0	0	0	0	0	0	0	0	0	0	0	0	0	0	0	0	0	0	0	0	0	0	0	0	0	0	0	0	0	0	0	0	0	0	0	0	0	0	0
TCGA-D7-A74A-01A	9939	8824	607	974	10340	2330	51	993	2685	11105	148	72	210	0	91	110	0	36	59	146	61	21	54	0	214	105	0	0	388	196	431	74	300	44	263	68	470	22	151	138	62	409	49	0	11	132	0	29	1985
TCGA-BR-4361-01A	0	0	66	0	0	0	0	0	0	0	0	0	0	0	0	0	0	0	0	0	0	0	0	0	0	0	0	0	0	0	0	0	0	0	0	0	0	0	0	0	0	0	0	0	0	0	0	0	0
TCGA-HU-A4H8-01A	0	0	0	0	0	0	0	0	0	0	0	0	0	0	0	0	0	0	0	0	0	0	0	0	0	0	0	0	0	0	0	0	0	0	0	0	0	0	0	0	0	0	0	0	0	0	0	0	0
TCGA-BR-7851-01A	0	0	0	0	0	0	0	0	0	0	79	0	0	0	0	0	0	0	0	0	0	0	0	0	0	0	0	0	0	0	0	0	0	0	0	0	0	0	0	0	0	0	0	0	0	0	0	0	0
TCGA-BR-7851-11A	131	0	0	0	0	0	0	0	0	0	0	41	0	0	0	0	0	0	0	0	0	0	0	0	0	0	0	0	0	0	0	0	0	0	0	0	0	0	0	0	0	0	0	0	13	0	0	0	0
TCGA-BR-A44T-01A	0	80	20	0	0	0	0	0	0	0	0	44	0	0	0	0	0	0	0	0	0	0	0	0	0	0	0	0	0	0	0	0	0	0	0	0	0	0	0	0	0	0	0	0	0	0	0	0	0
TCGA-IN-A6RJ-01A	18403	16144	969	1923	14531	3280	88	3808	6006	19047	188	107	468	364	142	157	0	49	90	210	185	45	77	0	274	155	235	0	1580	350	698	80	528	102	373	169	778	52	198	248	72	1691	63	0	25	178	0	39	3256
TCGA-EQ-8122-01A	53	75	12	0	0	0	0	0	0	0	0	0	19	0	0	0	0	0	0	0	0	0	0	0	0	0	0	0	0	0	0	0	0	0	0	0	0	0	0	0	0	0	0	0	0	0	0	0	0
TCGA-D7-6526-01A	0	0	136	0	0	0	0	0	0	0	83	225	0	0	0	0	0	0	0	0	0	0	0	0	0	0	0	0	0	0	0	0	0	0	0	0	0	0	0	0	0	0	0	0	0	0	0	0	0
TCGA-HU-A4GY-01A	0	0	0	0	0	0	0	0	0	0	0	0	0	0	0	0	0	0	0	0	0	0	0	0	0	0	0	0	0	0	0	0	0	0	0	0	0	0	0	0	0	0	0	0	0	0	0	0	0
TCGA-HU-A4GY-11A	8195	7471	303	853	5337	1360	39	710	1532	7013	108	311	98	48	32	38	0	27	24	98	97	25	35	0	100	72	134	0	0	123	198	35	228	52	142	81	225	0	109	70	14	0	39	0	26	51	0	17	1238
TCGA-CG-4441-01A	0	0	82	0	0	0	0	0	0	0	224	873	0	0	0	0	0	0	0	0	0	0	22	0	0	0	0	0	0	0	0	0	0	0	0	0	0	0	0	0	0	0	0	0	0	0	0	0	0
TCGA-D7-6519-01A	0	0	143	0	0	0	0	0	0	0	161	480	0	0	0	0	0	0	0	0	0	0	17	0	0	0	0	0	0	0	0	0	0	0	0	0	0	0	0	0	0	0	0	0	0	0	0	0	0
TCGA-CG-5722-01A	72	0	426	0	0	0	0	0	0	0	324	1149	0	0	0	0	0	0	0	0	0	0	35	0	0	0	0	0	0	0	0	0	0	0	0	0	0	0	0	0	0	0	0	0	0	0	0	0	0
TCGA-CG-5722-11A	0	0	176	0	0	0	0	0	0	92	249	1864	0	0	0	0	0	0	0	0	0	0	0	0	0	0	0	0	0	0	100	0	0	0	0	0	0	0	0	0	0	0	0	0	0	0	0	0	0
TCGA-BR-8371-01A	142	103	0	0	0	0	0	0	0	0	0	60	16	0	0	0	0	0	0	0	0	0	0	14	0	0	0	0	0	0	0	0	0	0	0	0	0	0	0	0	0	0	0	0	13	0	0	0	0
TCGA-CD-5799-01A	0	0	404	0	0	0	0	0	0	0	349	1802	0	0	0	0	0	0	0	0	0	0	20	0	0	0	0	0	0	0	0	0	0	0	0	0	0	0	0	0	0	0	0	0	0	0	0	0	0
TCGA-HU-A4GF-01A	0	0	0	0	0	0	0	0	0	0	0	0	0	0	0	0	0	0	0	0	0	0	0	0	0	0	0	0	0	0	0	0	0	0	0	0	0	0	0	0	0	0	0	0	0	0	0	0	0
TCGA-B7-A5TI-01A	2066	1999	0	182	96	0	0	86	0	85	0	0	0	0	0	0	0	0	0	0	0	0	0	0	0	0	0	0	0	0	0	0	0	0	0	0	0	0	0	0	0	0	0	0	0	0	0	0	0
TCGA-D7-A6EY-01A	2622	2542	0	270	83	30	0	102	0	204	0	0	0	0	0	0	0	0	0	0	0	0	0	0	0	0	0	0	0	0	0	0	0	0	0	0	0	0	0	0	0	0	0	0	0	0	0	0	0
TCGA-RD-A8N9-01A	14994	14594	446	1803	6202	1633	46	881	3507	10115	81	0	138	69	47	82	0	22	45	112	42	0	20	0	106	64	129	0	347	137	357	31	225	48	139	40	312	36	92	112	26	625	22	0	0	55	0	0	1795
TCGA-VQ-A91U-01A	4766	4759	90	507	1508	443	0	231	1183	2923	0	0	40	0	16	0	0	0	0	22	0	0	0	0	38	19	0	0	0	48	80	0	0	0	47	0	72	0	28	30	17	0	0	0	0	20	0	0	453
TCGA-RD-A8N4-01A	8222	7089	278	1076	4491	1276	30	1105	2965	9245	83	81	93	0	55	54	0	0	27	89	43	22	22	0	95	32	226	0	351	128	282	18	307	22	127	52	194	0	55	60	33	0	39	0	0	44	0	0	1582
TCGA-CG-5733-11A	0	0	337	0	12	0	0	0	0	0	202	143	0	0	0	0	0	0	0	0	0	0	19	0	0	0	0	0	0	0	0	0	0	0	0	0	0	0	0	0	0	0	0	0	0	0	0	0	0
TCGA-D7-A6EX-01A	1844	2056	0	163	50	0	0	97	0	0	52	0	0	0	0	0	0	0	0	0	0	0	0	0	0	0	0	0	0	0	0	0	0	0	0	0	0	0	0	0	0	0	0	0	0	0	0	0	0
TCGA-CD-8528-01A	0	0	0	0	0	0	0	0	0	0	0	0	0	0	0	0	0	0	0	0	0	0	0	0	0	0	0	0	0	0	0	0	0	0	0	0	0	0	0	0	0	0	0	0	0	0	0	0	0
TCGA-RD-A8N0-01A	7579	6688	315	1223	4891	1319	44	1725	3200	8301	64	89	161	110	49	107	0	18	13	70	72	30	28	0	67	40	111	0	0	102	236	39	212	41	78	38	265	27	79	79	30	0	18	0	13	49	0	17	1636
TCGA-VQ-A8P2-01A	4977	4190	200	533	3367	946	31	411	1171	5140	120	0	187	0	24	57	0	0	20	44	0	31	39	0	64	42	0	0	0	73	156	26	286	32	89	49	219	0	50	68	20	0	0	0	0	43	0	0	912
TCGA-VQ-A91S-01A	23249	21480	470	2234	7944	2037	75	898	3105	13464	109	0	210	0	79	72	0	29	50	131	79	21	34	0	118	87	0	0	0	203	329	48	322	47	213	35	369	0	143	120	21	716	37	0	0	62	0	0	1977
TCGA-BR-4191-01A	0	0	48	0	0	0	0	0	0	0	0	0	0	0	0	0	0	0	0	0	0	0	0	0	0	0	0	0	0	0	0	0	0	0	0	0	0	0	0	0	0	0	0	0	0	0	0	0	0
TCGA-BR-4367-01A	0	0	96	0	0	0	0	0	0	0	0	0	0	0	0	0	0	0	0	0	0	0	0	0	0	0	0	0	0	0	0	0	0	0	0	0	0	0	0	0	0	0	0	0	0	0	0	0	0
TCGA-FP-7735-01A	1920	1582	177	0	66	0	0	0	0	107	0	0	0	0	0	0	0	0	0	0	0	0	0	0	0	0	0	0	0	0	0	0	0	0	0	0	0	0	0	0	0	0	0	0	0	0	0	0	0
TCGA-FP-7735-11A	503	380	367	0	0	0	0	0	0	0	0	0	0	0	0	0	0	0	0	0	0	0	0	0	0	0	0	0	0	0	0	0	0	0	0	0	0	0	0	0	0	0	0	0	0	0	0	0	0
TCGA-HU-A4H3-01A	0	0	0	0	0	0	0	0	0	0	0	0	0	0	0	0	0	0	0	0	0	0	0	0	0	0	0	0	0	0	0	0	0	0	0	0	0	0	0	0	0	0	0	0	0	0	0	0	0
TCGA-BR-7704-01A	1884	1933	294	160	101	0	0	0	0	0	0	58	0	0	0	0	0	0	0	0	0	0	0	0	0	0	0	0	0	0	0	0	0	0	0	0	0	0	0	0	0	0	0	0	0	0	0	0	0
TCGA-BR-7704-11A	3762	3752	234	272	169	38	0	0	0	133	0	0	0	0	0	0	0	0	0	0	0	0	0	0	0	0	0	0	0	0	0	0	0	0	0	0	0	0	0	0	0	0	0	0	0	0	0	0	0
TCGA-BR-8679-01A	0	0	0	0	0	0	0	0	0	0	0	0	0	0	0	0	0	0	0	0	0	0	0	0	0	0	0	0	0	0	0	0	0	0	0	0	0	0	0	0	0	0	0	0	0	0	0	0	0
TCGA-CD-5798-01A	0	0	575	0	17	0	0	0	0	0	393	516	0	0	0	0	0	0	0	0	0	0	40	0	0	0	0	0	0	0	0	0	0	0	0	0	0	0	0	0	0	0	0	0	0	0	0	0	0
TCGA-CG-5725-01A	0	0	223	0	0	0	0	0	0	0	247	496	0	0	0	0	0	0	0	0	0	0	16	0	0	0	0	0	0	0	0	0	0	0	0	0	0	0	0	0	0	0	0	0	0	0	0	0	0
TCGA-BR-8484-01A	0	0	0	0	0	0	0	0	0	0	0	0	0	0	0	0	0	0	0	0	0	0	0	0	0	0	0	0	0	0	0	0	0	0	0	0	0	0	0	0	0	0	0	0	0	0	0	0	0
TCGA-CG-5716-01A	0	0	140	0	0	0	0	0	0	0	215	1461	0	0	0	0	0	0	0	0	0	0	17	0	0	0	0	0	0	0	0	0	0	0	0	0	0	0	0	0	0	0	0	0	0	0	0	0	0
TCGA-BR-A4J4-01A	0	0	0	0	0	0	0	0	0	0	0	0	0	0	0	0	0	0	0	0	0	0	0	0	0	0	0	0	0	0	0	0	0	0	0	0	0	0	0	0	0	0	0	0	0	0	0	0	0
TCGA-VQ-A91D-01A	11302	11275	256	1171	4324	1034	28	509	2115	7301	45	0	89	0	45	0	0	18	22	56	0	18	25	0	75	57	0	0	0	151	237	16	170	29	83	0	221	0	88	78	26	632	26	0	0	48	0	0	1065
TCGA-D7-8572-01A	0	0	0	0	0	0	0	0	0	0	0	0	0	0	0	0	0	0	0	0	0	0	0	0	0	0	0	0	0	0	0	0	0	0	0	0	0	0	0	0	0	0	0	0	0	0	0	0	0
TCGA-B7-A5TN-01A	2194	2427	30	216	86	0	0	0	0	0	0	0	0	0	0	0	0	0	0	0	0	0	0	0	0	0	0	0	0	0	0	0	0	0	0	0	0	0	0	0	0	0	0	0	0	0	0	0	0
TCGA-CG-4305-01A	0	0	0	0	0	0	0	0	0	0	0	0	0	0	0	0	0	0	0	0	0	0	0	0	0	0	0	0	0	0	0	0	0	0	0	0	0	0	0	0	0	0	0	0	0	0	0	0	0
TCGA-RD-A7C1-01A	5757	5112	368	602	5533	1267	41	989	1908	6356	87	78	130	79	62	72	0	53	42	98	57	19	46	0	123	72	0	0	483	109	311	41	169	46	152	52	275	0	97	73	23	0	20	0	0	33	0	0	1158
TCGA-VQ-A8PQ-01A	11198	10612	422	1155	5760	1405	37	1036	4033	9840	69	0	159	65	44	73	0	33	34	69	63	28	30	0	68	58	149	0	405	169	326	39	223	29	143	0	226	0	100	87	33	632	33	0	0	47	0	0	1641
TCGA-BR-8368-01A	0	0	0	0	0	0	0	0	0	0	0	0	0	0	0	0	0	0	0	0	0	0	0	0	0	0	0	0	0	0	0	0	0	0	0	0	0	0	0	0	0	0	0	0	0	0	0	0	0
TCGA-CG-4436-01A	0	0	0	0	0	0	0	0	0	0	0	0	0	0	0	0	0	0	0	0	0	0	0	0	0	0	0	0	0	0	0	0	0	0	0	0	0	0	0	0	0	0	0	0	0	0	0	0	0
TCGA-SW-A7EB-01A	4685	4155	238	551	4097	884	45	742	2135	4675	59	105	85	70	29	73	0	84	22	85	43	86	37	0	111	55	0	0	240	85	198	30	116	39	95	48	197	0	71	82	21	0	21	0	0	40	0	0	823
TCGA-D7-8576-01A	0	101	0	0	0	0	0	0	0	0	0	0	0	0	0	0	0	0	0	0	0	0	0	0	0	0	0	0	0	0	0	0	0	0	0	0	0	0	0	0	0	0	0	0	0	0	0	0	0
TCGA-VQ-A94O-01A	12291	10905	311	1231	4505	1160	32	559	2913	7943	77	0	93	0	33	96	0	0	22	78	0	0	0	0	97	39	0	0	715	139	222	29	423	16	146	0	260	0	78	91	0	0	0	0	0	40	0	0	1341
TCGA-F1-6875-01A	1570	1399	162	179	62	0	0	0	0	0	0	0	0	0	0	0	0	0	0	0	0	0	0	0	0	0	0	0	0	0	0	0	0	0	0	0	0	0	0	0	0	0	0	0	0	0	0	0	0
TCGA-CG-4442-01A	0	0	0	0	0	0	0	0	0	0	0	0	0	0	0	0	0	0	0	0	0	0	0	0	0	0	0	0	0	0	0	0	0	0	0	0	0	0	0	0	0	0	0	0	0	0	0	0	0
TCGA-VQ-A8PC-01A	19649	18305	480	1865	7195	1907	56	901	3468	13294	115	76	212	0	55	95	0	31	49	126	48	27	38	0	121	77	0	0	503	208	382	35	398	49	166	36	320	29	131	118	28	736	30	0	0	76	0	26	2053
TCGA-BR-8486-01A	0	0	0	0	0	0	0	0	0	0	0	0	0	0	0	0	0	0	0	0	0	0	0	0	0	0	0	0	0	0	0	0	0	0	0	0	0	0	0	0	0	0	0	0	0	0	0	0	0
TCGA-HF-7132-01A	923	1168	117	0	28	0	0	0	0	0	0	0	0	0	0	0	0	0	0	0	0	0	0	0	0	0	0	0	0	0	0	0	0	0	0	0	0	0	0	0	0	0	0	0	0	0	242	0	0
TCGA-R5-A7ZE-01B	9480	8808	575	1002	8728	2112	35	749	2029	12194	124	36	180	0	87	82	0	28	43	147	86	30	35	0	128	80	0	0	382	212	459	42	243	33	275	58	403	42	147	119	46	657	32	0	15	81	0	26	1844
TCGA-BR-A4J7-01A	0	0	0	0	0	0	0	0	0	0	0	0	0	0	0	0	0	0	0	0	0	0	0	0	0	0	0	0	0	0	0	0	0	0	0	0	0	0	0	0	0	0	0	0	0	0	0	0	0
TCGA-HU-A4G8-01A	0	0	0	0	0	0	0	0	0	0	0	0	0	0	0	0	0	0	0	0	0	0	0	0	0	0	0	0	0	0	0	0	0	0	0	0	0	0	0	0	0	0	0	0	0	0	0	0	0
TCGA-HU-A4H4-01A	224	0	0	0	0	0	0	0	0	0	0	0	0	0	0	0	0	0	0	0	0	0	0	0	0	0	0	0	0	0	0	0	0	0	0	0	0	0	0	0	0	0	0	0	0	0	0	0	0
TCGA-BR-4369-01A	0	0	0	0	0	0	0	0	0	0	0	0	0	0	0	0	0	0	0	0	0	0	0	0	0	0	0	0	0	0	0	0	0	0	0	0	0	0	0	0	0	0	0	0	0	0	0	0	0
TCGA-HU-A4GX-01A	104	0	15	0	0	0	0	0	0	0	61	185	0	0	0	0	0	0	0	0	0	0	0	0	0	0	0	0	0	0	0	0	0	0	0	0	0	0	0	0	37	0	0	0	0	0	0	0	0
TCGA-VQ-A922-01A	5052	4302	105	355	1789	389	21	135	854	2434	0	0	43	0	0	0	0	0	14	28	0	0	0	0	28	25	0	0	0	63	101	0	0	0	39	0	91	0	24	26	0	0	0	0	0	19	0	0	316
TCGA-VQ-A8P8-01A	23037	21220	678	2450	9492	2700	81	2084	7294	17392	149	87	290	180	125	165	0	40	86	139	111	36	38	0	177	92	355	0	510	250	535	67	451	60	260	80	529	39	149	153	46	869	45	0	0	118	0	0	3049
TCGA-CG-4438-01A	0	0	77	0	0	0	0	0	0	0	0	0	0	0	0	0	0	0	0	0	0	0	0	0	0	0	0	0	0	0	0	0	0	0	0	0	0	0	0	0	0	0	0	0	0	0	0	0	0
TCGA-HU-8602-01A	0	0	0	0	0	0	0	0	0	0	0	0	0	0	0	0	0	0	0	0	0	0	0	0	0	0	0	0	0	0	0	0	0	0	0	0	0	0	0	0	0	0	0	0	0	0	0	0	0
TCGA-BR-4366-01A	0	0	0	0	0	0	0	0	0	0	0	0	0	0	0	0	0	0	0	0	0	0	0	0	0	0	0	0	0	0	0	0	0	0	0	0	0	0	0	0	0	0	0	0	0	0	0	0	0
TCGA-VQ-A923-01A	12702	12098	343	1278	5613	1446	45	803	3168	9542	72	80	163	0	39	60	0	0	28	77	44	21	30	0	81	65	0	0	336	153	252	30	164	35	160	0	330	0	101	104	29	0	23	0	0	51	0	0	1473
TCGA-VQ-A8DU-01A	21789	19889	934	3032	14435	4069	139	2306	7455	23861	184	163	349	67	167	170	0	52	83	224	117	24	68	0	266	180	249	0	618	354	898	110	502	110	461	144	797	68	232	239	64	1020	87	0	19	143	0	34	4449
TCGA-CD-A4MG-01A	0	91	0	0	0	0	0	0	0	0	34	326	0	0	0	0	0	0	0	0	0	0	0	0	0	0	0	0	0	0	0	0	0	0	0	0	0	0	0	0	0	0	0	0	0	0	0	0	0
TCGA-CG-5717-01A	0	0	273	0	0	0	0	0	0	0	206	401	0	0	0	0	0	0	0	0	0	0	0	0	0	0	0	0	0	0	0	0	0	0	0	0	0	0	0	0	0	0	0	0	0	0	0	0	0
TCGA-BR-4253-01A	10313	9359	534	1218	8031	2298	72	768	3363	17978	63	0	148	0	84	173	0	0	51	180	34	0	64	0	81	66	0	0	0	747	336	25	338	23	152	51	347	26	107	90	52	966	35	0	16	54	0	0	2491
TCGA-VQ-A8PF-01A	6046	5767	171	493	2713	634	20	373	1528	4222	41	0	81	0	28	0	0	0	20	38	45	0	16	0	24	22	0	0	0	68	173	17	104	16	86	0	135	0	41	26	21	0	0	0	0	32	0	0	730
TCGA-BR-8384-01A	0	0	0	0	0	0	0	0	0	0	50	0	0	0	0	0	0	0	0	0	0	0	0	0	0	0	0	0	0	0	0	0	0	0	0	0	0	0	0	0	0	0	0	0	0	0	0	0	0
TCGA-SW-A7EA-01A	33327	29668	2264	3315	35868	8678	191	1514	4812	37469	394	120	763	63	301	240	95	87	239	618	285	101	162	0	601	377	0	0	691	807	1391	229	1109	210	926	150	1538	146	606	602	177	1194	123	0	51	296	24	68	7133
TCGA-MX-A5UJ-01A	3592	3798	0	366	100	0	0	126	0	204	0	0	0	0	0	0	0	0	0	0	0	0	0	0	0	0	0	0	0	0	0	0	0	0	0	0	0	0	0	0	0	0	0	0	0	0	0	0	0
TCGA-B7-A5TJ-01A	2630	2618	0	0	75	0	0	0	0	0	0	0	0	0	0	0	0	0	0	0	0	0	0	0	0	0	0	0	0	0	0	0	0	0	0	0	0	0	0	0	0	0	0	0	0	0	0	0	0
TCGA-KB-A93J-01A	12523	11508	266	1240	4162	1061	34	584	2329	7042	67	0	158	0	51	61	0	0	33	58	0	0	23	0	70	43	0	0	0	124	290	27	330	23	94	46	237	0	74	92	28	0	0	0	0	50	0	0	1093
TCGA-CD-8524-01A	65	78	0	0	0	0	0	0	0	0	0	0	0	0	0	0	0	0	0	0	0	0	0	0	0	0	0	0	0	0	0	0	0	0	0	0	0	0	0	0	0	0	0	0	0	0	0	0	0
TCGA-BR-8588-01A	0	0	0	0	41	0	0	0	0	0	0	0	0	0	0	0	0	0	0	0	0	0	0	0	0	0	0	0	0	0	0	0	0	0	0	0	0	0	0	0	0	0	0	0	0	0	0	0	0
TCGA-VQ-A8E3-01A	17727	17282	406	1927	6823	1774	38	1055	3320	11356	99	0	145	75	69	112	0	20	49	121	64	24	32	0	112	82	0	0	471	190	320	39	351	35	130	0	321	37	120	126	22	0	28	0	0	69	0	0	1779
TCGA-D7-8575-01A	66	0	0	0	0	0	0	0	0	0	0	0	0	0	0	0	0	0	0	0	0	0	0	13	0	0	0	0	0	0	0	0	0	0	0	0	0	0	0	0	0	0	0	0	0	0	0	0	0
TCGA-HU-A4G9-01A	0	0	0	0	0	0	0	0	0	0	0	0	0	0	0	0	0	0	0	0	0	0	0	0	0	0	0	0	0	0	0	0	0	0	0	0	0	0	0	0	0	0	0	0	0	0	0	0	0
TCGA-BR-8361-01A	108	0	0	0	0	0	0	0	0	0	0	0	0	0	0	0	0	0	0	0	0	0	0	0	0	0	0	0	0	0	0	0	0	0	0	0	0	0	0	0	0	0	0	0	0	0	0	0	0
TCGA-CD-8532-01A	141	88	0	0	0	0	0	0	0	0	0	0	0	63	0	0	0	0	0	0	0	0	0	12	0	0	0	0	0	0	0	0	0	0	0	0	0	0	0	0	0	0	0	0	20	0	0	0	0
TCGA-VQ-A928-01A	6354	6078	167	607	2322	570	20	254	1423	3979	27	0	42	0	17	0	0	0	15	31	0	0	0	0	38	19	0	0	0	75	171	0	87	26	52	0	110	0	14	36	0	0	0	0	0	26	0	0	543
TCGA-D7-A6F0-01A	1856	1817	0	0	87	0	0	0	0	0	0	0	0	0	0	0	0	0	0	0	0	0	0	0	0	0	0	0	0	0	0	0	0	0	0	0	0	0	0	0	0	0	0	0	0	0	0	0	0
TCGA-CG-5719-01A	0	0	516	0	0	0	0	0	0	0	345	1201	0	0	0	0	0	0	0	0	0	0	32	0	0	0	0	0	0	0	0	0	0	0	0	0	0	0	0	0	0	0	0	0	0	0	0	0	0
TCGA-BR-7901-01A	124	127	0	0	0	0	0	0	0	0	50	79	20	47	0	0	0	0	0	0	0	0	0	16	0	0	0	0	0	0	115	0	0	0	0	0	0	0	0	0	0	0	0	0	0	0	0	0	0
TCGA-FP-A4BF-01A	36031	33185	1382	4643	23834	6881	161	2534	8117	40578	437	304	681	206	225	242	216	90	102	368	176	86	120	0	433	226	498	0	856	673	996	147	957	157	605	134	1094	89	468	295	117	2481	139	0	70	206	0	47	7120
TCGA-CD-8535-01A	0	0	0	0	0	0	0	0	0	0	0	0	0	0	0	0	0	0	0	0	0	0	0	0	0	0	0	0	0	0	0	0	0	0	0	0	0	0	0	0	0	0	0	0	0	0	0	0	0
TCGA-VQ-A8DT-01A	14972	12669	498	1874	7570	2035	55	1345	3560	14265	133	84	188	82	69	101	0	32	45	110	49	26	40	0	110	72	184	0	536	205	327	45	315	45	192	35	402	0	139	144	30	0	33	0	0	68	0	20	2548
TCGA-BR-6458-01A	0	0	111	0	0	0	0	0	0	0	93	664	0	0	0	0	0	0	0	0	0	0	0	0	0	0	0	0	0	0	0	0	0	0	0	0	0	0	0	0	0	0	0	0	0	0	0	0	0
TCGA-HU-A4G2-01A	70	0	23	0	16	0	0	0	0	0	33	105	0	0	0	0	0	0	0	0	0	0	0	0	0	0	0	0	0	0	0	0	0	0	0	0	0	0	0	0	0	0	0	0	0	0	0	0	0
TCGA-BR-4357-01A	0	0	78	0	0	0	0	0	0	0	0	0	0	0	0	0	0	0	0	0	0	0	0	0	0	0	0	0	0	0	0	0	0	0	0	0	0	0	0	0	0	0	0	0	0	0	0	0	0
TCGA-VQ-A91V-01A	9772	8910	251	1039	3819	993	34	721	1934	6512	80	0	99	0	44	0	0	21	25	58	35	0	15	0	62	46	0	0	249	114	182	17	197	41	86	0	200	0	61	76	0	0	0	0	0	44	0	0	1154
TCGA-HU-A4GP-01A	0	0	0	0	0	0	0	0	0	0	0	588	0	0	0	0	0	0	0	0	0	0	0	0	0	0	0	0	0	0	0	0	0	0	0	0	0	0	0	0	0	0	0	0	0	0	0	0	0
TCGA-HU-A4GP-11A	0	0	0	0	0	0	0	0	0	0	0	80	0	0	0	0	0	0	0	0	0	0	0	0	0	0	0	0	0	0	0	0	0	0	0	0	0	0	0	0	0	0	0	0	0	0	0	0	0
TCGA-CG-4443-01A	0	0	0	0	0	0	0	0	0	0	0	0	0	0	0	0	0	0	0	0	0	0	0	0	0	0	0	0	0	0	0	0	0	0	0	0	0	0	0	0	0	0	0	0	0	0	0	0	0
TCGA-BR-A4J6-01A	0	0	0	0	0	0	0	0	0	0	30	162	0	0	0	0	0	0	0	0	0	0	0	0	0	0	0	0	0	0	0	0	0	0	0	0	0	0	0	0	0	0	0	0	0	0	0	0	0
TCGA-BR-8080-01A	0	0	0	0	0	0	0	0	0	0	32	114	25	0	0	0	0	0	0	0	0	0	19	19	0	0	0	0	0	0	0	0	0	0	0	0	0	0	0	0	0	0	0	0	30	0	0	0	0
TCGA-BR-A4J9-01A	0	0	0	0	0	0	0	0	0	0	49	163	0	0	0	0	0	0	0	0	0	0	0	0	0	0	0	0	0	0	0	0	0	0	0	0	0	0	0	0	0	0	0	0	0	0	0	0	0
TCGA-HJ-7597-01A	121	134	0	0	0	0	0	0	0	0	0	0	0	0	0	0	0	0	0	0	0	0	0	0	0	0	0	0	0	0	0	0	0	0	0	0	0	0	0	0	0	0	0	0	0	0	0	0	0
TCGA-BR-8369-01A	296	225	32	0	0	0	0	0	0	0	0	49	14	0	0	0	0	0	0	0	0	0	0	11	0	0	0	0	0	0	0	0	0	0	0	0	0	0	0	0	0	0	0	0	0	0	0	0	0
TCGA-IN-A6RR-01A	4505	4423	194	486	3325	745	25	1153	2648	5328	51	0	132	0	52	82	0	22	14	50	53	18	21	0	58	44	0	0	323	95	196	14	110	17	54	81	175	0	56	54	0	0	0	0	0	22	0	0	829
TCGA-VQ-A8E7-01B	14203	13384	310	1529	4766	1244	50	570	2989	8972	80	0	87	0	52	71	0	19	25	74	62	0	18	0	86	56	0	0	256	140	179	23	319	25	155	0	235	0	86	96	25	0	29	0	0	50	0	0	1257
TCGA-VQ-AA6F-01A	18010	17605	448	1682	6563	1620	37	987	3925	10594	110	0	233	93	83	95	0	28	35	128	79	34	56	0	131	69	0	0	386	136	351	28	324	54	174	50	317	36	126	127	38	0	43	0	13	76	0	0	1533
TCGA-BR-7957-01A	55	0	0	0	0	0	0	0	0	0	0	42	0	0	0	0	0	0	0	0	0	0	0	0	0	0	0	0	0	0	0	0	0	0	0	0	0	0	0	0	0	0	0	0	0	0	0	0	0
TCGA-RD-A8N5-01A	26334	24318	1346	2909	20330	4824	112	1547	5403	27090	323	297	475	94	187	141	0	91	115	312	157	74	102	0	368	203	99	33	483	566	960	121	812	159	436	129	867	50	336	325	99	1658	95	0	22	179	0	40	5026
TCGA-CG-4304-01A	0	0	0	0	0	0	0	0	0	0	0	0	0	0	0	0	0	0	0	0	0	0	0	0	0	0	0	0	0	0	0	0	0	0	0	0	0	0	0	0	0	0	0	0	0	0	0	0	0
TCGA-BR-4368-01A	0	0	0	0	0	0	0	0	0	0	0	0	0	0	0	0	0	0	0	0	0	0	0	0	0	0	0	0	0	0	0	0	0	0	0	0	0	0	0	0	0	0	0	0	0	0	0	0	0
TCGA-BR-4257-01A	0	0	0	0	0	0	0	0	0	0	0	0	0	0	0	0	0	0	0	0	0	0	0	0	0	0	0	0	0	0	0	0	0	0	0	0	0	0	0	0	0	0	0	0	0	0	0	0	0
TCGA-VQ-AA69-01A	8662	8129	212	1029	3207	804	34	328	2036	5417	41	0	80	0	31	52	0	0	0	44	0	0	20	0	53	36	0	0	0	103	193	22	188	28	85	0	124	0	52	56	19	0	34	0	0	30	0	0	909
TCGA-BR-6454-01A	0	0	220	0	0	0	0	0	0	0	294	2552	0	0	0	0	0	0	0	0	0	0	0	0	0	0	0	0	0	0	0	0	0	0	0	0	0	0	0	0	0	0	0	0	0	0	0	0	0
TCGA-BR-6454-11A	0	0	159	0	0	0	0	0	0	0	340	2301	0	0	0	0	0	0	0	0	0	0	44	0	0	0	0	0	0	0	0	0	0	0	0	0	0	0	0	0	0	0	0	0	0	0	0	0	0
TCGA-BR-8077-01A	220	317	33	0	18	13	30	0	0	0	70	122	51	124	0	0	0	0	0	13	0	0	23	33	11	17	0	0	0	0	0	0	0	0	0	0	0	0	13	0	0	0	0	0	46	0	0	0	0
TCGA-VQ-A94T-01A	11095	10932	264	1070	3911	1056	36	658	1949	6395	68	0	83	0	38	0	0	21	28	44	25	0	0	0	88	47	0	0	0	108	145	29	169	19	44	0	196	0	68	56	35	0	0	0	0	38	0	0	900
TCGA-BR-7722-01A	108	176	19	0	0	0	0	0	0	0	37	56	24	66	0	0	0	0	0	0	0	0	0	13	0	0	0	0	0	0	0	0	0	0	0	0	0	0	12	0	0	0	0	0	34	0	0	0	0
TCGA-IN-A6RO-01A	2584	2408	194	343	2364	618	18	657	917	2972	47	51	53	0	16	0	0	0	16	32	35	0	0	0	60	22	84	0	137	59	136	12	84	22	61	41	133	0	50	31	21	0	16	0	0	18	0	0	638
TCGA-CD-5801-01A	0	0	640	0	13	18	0	0	0	78	650	574	0	0	0	0	0	0	0	0	0	0	78	0	0	0	0	0	0	0	152	0	0	0	0	0	0	0	0	0	0	0	0	0	0	0	0	0	0
TCGA-CG-5721-01A	0	0	987	0	0	0	0	0	0	0	769	1775	0	0	0	0	0	0	0	0	0	0	75	0	0	0	0	0	0	0	38	0	0	0	0	0	0	0	0	0	0	0	0	0	0	0	0	0	38
TCGA-CG-5721-11A	0	0	511	0	0	0	0	0	0	0	376	612	0	0	0	0	0	0	0	0	0	0	31	0	0	0	0	0	0	0	0	0	0	0	0	0	0	0	0	0	0	0	0	0	0	0	0	0	0
TCGA-MX-A666-01A	1375	1661	0	120	55	0	0	0	0	0	0	0	0	0	0	0	0	0	0	0	0	0	0	0	0	0	0	0	0	0	0	0	0	0	0	0	0	0	0	0	0	0	0	0	0	0	0	0	0
TCGA-BR-8690-01A	0	87	0	0	16	0	0	65	0	0	72	44	0	0	0	0	0	0	0	0	0	0	0	0	0	0	0	0	0	0	0	0	0	0	0	0	0	0	0	0	0	0	0	0	0	0	0	0	0
TCGA-BR-7723-01A	494	403	81	0	22	0	0	0	0	0	0	0	0	0	0	0	0	0	0	0	0	0	0	0	0	0	0	0	0	0	0	0	0	0	0	0	0	0	0	0	0	0	0	0	0	0	0	0	0
TCGA-VQ-A91E-01A	17227	15180	439	1580	6757	1764	65	1090	4313	11129	96	0	141	88	64	111	0	17	45	128	101	37	25	0	97	79	171	0	372	204	314	34	347	38	161	25	329	25	130	128	22	0	29	0	0	62	0	0	2065
TCGA-VQ-A91A-01A	13462	13013	390	1682	6446	1576	46	1217	4586	10695	80	0	178	103	51	102	0	24	40	110	52	26	18	0	112	63	260	0	345	172	315	28	315	37	178	39	311	30	121	89	30	0	26	0	13	63	0	0	1638
TCGA-R5-A7ZR-01A	4035	3483	171	463	2812	703	25	690	2446	3990	34	56	83	0	20	62	0	20	23	41	62	0	18	0	72	33	0	0	0	66	142	0	0	18	45	57	159	0	47	34	19	0	0	0	0	21	0	0	684
TCGA-VQ-A8PE-01A	10451	10240	255	1110	3452	980	26	500	2195	5723	57	0	95	0	36	0	0	0	0	58	27	0	17	0	62	27	0	0	359	101	162	15	220	17	101	0	164	0	53	64	17	0	0	0	0	38	0	0	707
TCGA-IN-A6RS-01A	15565	13784	988	1506	15849	3918	111	967	3519	19481	158	101	326	0	135	95	0	43	77	236	136	65	91	0	313	154	0	0	393	358	684	100	525	83	393	71	717	47	266	227	88	944	84	0	31	169	21	34	3531
TCGA-KB-A93H-01A	17732	17154	382	2354	6394	1812	79	946	4321	12270	88	0	197	0	62	69	0	33	42	120	41	24	35	0	107	51	0	0	494	168	323	44	352	25	195	0	332	0	114	108	46	906	23	0	0	68	0	0	1926
TCGA-D7-6528-01A	0	0	125	0	0	0	0	0	0	0	121	2448	0	0	0	0	0	0	0	0	0	0	0	0	0	0	0	0	0	0	0	0	0	0	0	0	0	0	0	0	0	0	0	0	0	0	0	0	0
TCGA-VQ-AA6G-01A	7697	6966	186	594	2871	744	0	428	1185	4794	40	0	62	62	16	49	0	0	15	40	24	0	14	0	38	23	0	0	0	79	164	15	75	0	101	0	129	0	46	46	22	0	0	0	0	32	0	0	876
TCGA-CG-5718-01A	0	0	222	0	0	0	0	0	0	0	145	721	0	0	0	0	0	0	0	0	0	0	29	0	0	0	0	0	0	0	0	0	0	0	0	0	0	0	0	0	0	0	0	0	0	0	0	0	0
TCGA-IN-7806-01A	891	771	97	0	30	0	0	0	0	0	0	0	0	0	0	0	0	0	0	0	0	0	0	0	0	0	0	0	0	0	0	0	0	0	0	0	0	0	0	0	0	0	0	0	0	0	0	0	0
TCGA-IN-7806-11A	366	616	295	0	0	0	0	0	0	0	0	0	0	0	0	0	0	0	0	0	0	0	0	0	0	0	0	0	0	0	0	0	0	0	0	0	0	0	0	0	0	0	0	0	0	0	0	0	0
TCGA-BR-8485-01A	0	0	0	0	0	0	0	0	0	0	0	0	0	0	0	0	0	0	0	0	0	0	0	0	0	0	0	0	0	0	0	0	0	0	0	0	0	0	0	0	0	0	0	0	0	0	0	0	0
TCGA-BR-8680-01A	651	360	0	0	13	0	0	0	0	93	0	99	0	0	0	0	0	0	0	0	0	0	0	0	0	0	0	0	0	0	0	0	0	0	0	0	0	0	0	0	0	0	0	0	0	0	0	0	0
TCGA-HU-A4HB-01A	58	52	0	0	0	0	0	0	0	0	0	0	0	0	0	0	0	0	0	0	0	0	0	0	0	0	0	0	0	0	0	0	0	0	0	0	0	0	0	0	0	0	0	0	0	0	0	0	0
TCGA-HU-A4HB-11A	95	0	17	0	0	0	0	0	0	0	0	47	0	0	0	0	0	0	0	0	0	0	0	0	0	0	0	0	0	0	0	0	0	0	0	0	0	0	0	0	0	0	0	0	0	0	0	0	0
TCGA-VQ-A8PO-01A	13975	12969	317	1431	5313	1448	40	735	2915	9172	48	0	141	0	60	80	0	40	49	97	43	0	21	0	90	47	0	0	343	145	258	20	176	26	142	38	260	0	84	81	26	759	35	0	0	56	0	0	1573
TCGA-BR-8372-01A	84	93	0	0	0	0	0	0	0	0	55	54	0	0	0	0	0	0	0	0	0	0	0	0	0	0	0	0	0	0	0	0	0	0	0	0	0	0	0	0	0	0	0	0	20	0	0	0	0
TCGA-BR-8487-01A	105	0	0	0	18	0	0	0	0	0	0	0	0	0	0	0	0	0	0	0	0	0	0	0	0	0	0	0	0	0	0	0	0	0	0	0	0	0	0	0	0	0	0	0	0	0	0	0	0
TCGA-BR-A4PF-01A	0	0	0	0	0	0	0	0	0	0	0	0	0	0	0	0	0	0	0	0	0	0	0	0	0	0	0	0	0	0	0	0	0	0	0	0	0	0	0	0	0	0	0	0	0	0	0	0	0
TCGA-RD-A8NB-01A	15696	14521	354	1638	5294	1385	66	654	2616	9791	56	63	109	0	42	68	0	18	29	76	68	24	28	0	80	51	0	0	0	165	244	19	265	35	137	0	212	0	94	83	37	864	0	0	0	67	0	20	1738
TCGA-D7-8578-01A	0	93	0	0	0	0	0	0	0	0	0	0	0	0	0	0	0	0	0	0	0	0	0	0	0	0	0	0	0	0	0	0	0	0	0	0	0	0	0	0	0	0	0	0	0	0	0	0	0
TCGA-VQ-A8PD-01A	20406	18318	388	2296	6700	1829	85	1186	3746	12321	60	0	140	97	80	96	0	29	49	103	58	25	42	0	115	48	175	0	361	177	349	33	358	49	225	46	314	27	149	94	30	0	35	0	0	57	0	26	2030
TCGA-VQ-A92D-01A	11685	10442	314	1199	4592	1146	37	412	1929	7959	91	56	114	0	40	50	0	0	23	74	52	24	24	0	67	56	0	0	0	108	195	22	169	39	96	28	219	25	78	80	34	0	0	0	0	48	0	0	940
TCGA-BR-8590-01A	0	0	0	0	0	0	0	0	0	0	0	0	0	0	0	0	0	0	0	0	0	0	0	0	0	0	0	0	0	0	0	0	0	0	0	0	0	0	0	0	0	0	0	0	0	0	0	0	0
TCGA-VQ-A8DZ-01A	25079	23125	1068	2604	17860	4325	115	2069	5809	24595	230	309	397	178	181	182	0	69	121	273	123	71	86	0	314	178	307	46	800	443	867	114	633	128	435	67	784	54	311	275	81	1002	55	0	27	170	0	50	4188
TCGA-CD-5813-01A	0	0	273	0	0	0	0	0	0	0	199	3302	0	0	0	0	0	0	0	0	0	0	48	0	0	0	0	0	0	0	0	0	0	0	0	0	0	0	0	0	0	0	0	0	0	0	0	0	0
TCGA-BR-8297-01A	108	130	29	0	0	0	17	0	0	0	35	57	14	38	0	0	0	0	0	0	0	0	0	19	0	0	0	0	0	0	0	0	0	0	0	0	0	0	0	0	0	0	0	0	21	0	0	0	0
TCGA-RD-A8N2-01A	7816	6829	463	694	6420	1425	37	477	1553	7255	119	81	119	0	46	37	0	16	61	112	67	32	37	0	124	55	0	0	205	114	289	38	265	65	157	46	279	21	90	89	34	590	35	0	16	64	0	0	1278
TCGA-BR-8373-01A	0	0	0	0	0	0	0	0	0	0	0	0	0	0	0	0	0	0	0	0	0	0	0	0	0	0	0	0	0	0	0	0	0	0	0	0	0	0	0	0	0	0	0	0	0	0	0	0	0
TCGA-FP-7829-01A	0	0	43	0	0	0	0	0	0	0	0	0	0	0	0	0	0	0	0	0	0	0	0	0	0	0	0	0	0	0	0	0	0	0	0	0	0	0	0	0	0	0	0	0	0	0	0	0	0
TCGA-FP-7829-11A	371	311	285	0	0	0	0	0	0	0	0	0	0	0	0	0	0	0	0	0	0	0	0	0	0	0	0	0	0	0	0	0	0	0	0	0	0	0	0	0	0	0	0	0	0	0	0	0	0
TCGA-BR-4201-01A	0	0	76	0	0	0	0	0	0	0	0	0	0	0	0	0	0	0	0	0	0	0	0	0	0	0	0	0	0	0	0	0	0	0	0	0	0	0	0	0	0	0	0	0	0	0	0	0	0
TCGA-VQ-A8P3-01A	12494	12176	415	1681	7138	1981	69	1933	4690	14318	208	171	279	111	59	120	0	23	36	146	47	32	41	0	183	79	449	0	725	202	528	58	702	62	135	119	439	30	152	111	43	810	28	0	0	74	0	70	2462
TCGA-BR-4294-01A	0	0	61	0	0	0	0	0	0	0	0	0	0	0	0	0	0	0	0	0	0	0	0	0	0	0	0	0	0	0	0	0	0	0	0	0	0	0	0	0	0	0	0	0	0	0	0	0	0
TCGA-RD-A7BS-01A	8985	7636	597	1044	9955	2226	46	620	1917	9845	140	60	218	40	96	68	0	23	56	160	84	54	50	0	172	98	0	0	242	219	414	64	255	79	215	55	405	46	193	161	52	565	32	0	12	95	0	16	1667
TCGA-BR-6802-01A	0	0	173	0	0	0	0	0	0	0	116	1076	0	0	0	0	0	0	0	0	0	0	0	0	0	0	0	0	0	0	0	0	0	0	0	0	0	0	0	0	0	0	0	0	0	0	0	0	0
TCGA-BR-6802-11A	0	0	478	0	0	0	0	0	0	0	802	628	0	0	0	0	0	0	0	0	0	0	70	0	0	0	0	0	0	0	0	17	0	0	0	0	0	0	0	0	0	0	0	0	0	0	0	0	0
TCGA-BR-6801-01A	0	0	75	0	0	0	0	0	0	0	52	176	0	0	0	0	0	0	0	0	0	0	0	0	0	0	0	0	0	0	0	0	0	0	0	0	0	0	0	0	0	0	0	0	0	0	0	0	0
TCGA-D7-A6EV-01A	961	1126	0	0	46	0	0	0	0	0	0	0	0	0	0	0	0	0	0	0	0	0	0	0	0	0	0	0	0	0	0	0	0	0	0	0	0	0	0	0	0	0	0	0	0	0	0	0	0
TCGA-CG-4440-01A	0	0	0	0	0	0	0	0	0	0	0	0	0	0	0	0	0	0	0	0	0	0	0	0	0	0	0	0	0	0	0	0	0	0	0	0	0	0	0	0	0	0	0	0	0	0	0	0	0
TCGA-IN-A7NR-01A	8520	7383	549	871	8596	1938	68	1019	2174	9083	181	78	163	76	62	72	0	35	46	126	78	17	43	0	165	76	0	0	373	172	428	64	277	53	262	70	413	0	153	132	49	373	29	0	13	103	0	21	1587
TCGA-VQ-A8PP-01A	6959	6704	171	592	2666	639	19	322	1247	4077	60	0	74	0	22	0	0	0	14	36	0	0	22	0	35	33	0	0	0	79	123	20	142	17	75	0	138	0	56	42	17	0	0	0	0	15	0	0	506
TCGA-VQ-A8P5-01A	10550	10207	265	1179	3975	1104	0	652	2989	7287	57	0	100	0	45	0	0	0	31	64	28	0	15	0	68	32	0	0	0	112	190	27	259	30	123	0	188	0	77	65	25	0	0	0	0	38	0	0	1202
TCGA-ZA-A8F6-01A	7879	6650	268	970	4259	1137	35	1155	4489	7770	90	0	116	78	33	75	0	0	24	61	61	0	17	0	103	49	311	0	316	125	222	31	131	28	130	36	234	0	82	69	21	0	0	0	0	27	0	0	1494
TCGA-BR-8382-01A	0	0	0	0	0	0	0	0	0	0	0	0	0	0	0	0	0	0	0	0	0	0	0	0	0	0	0	0	0	0	0	0	0	0	0	0	0	0	0	0	0	0	0	0	0	0	0	0	0
TCGA-BR-6457-01A	0	0	124	0	0	0	0	0	0	0	389	4147	0	0	0	0	0	0	0	0	0	0	52	0	0	0	0	0	0	0	0	0	0	0	0	0	0	0	0	0	0	0	0	0	0	0	0	0	0
TCGA-BR-6457-11A	0	0	140	0	0	0	0	0	0	0	183	2462	0	0	0	0	0	0	0	0	0	0	0	0	0	0	0	0	0	0	0	0	0	0	0	0	0	0	0	0	0	0	0	0	0	0	0	0	0
TCGA-IN-A6RI-01A	7769	6525	455	846	6840	1620	27	884	2104	8526	79	53	199	0	77	0	0	26	27	80	96	25	54	0	106	67	86	0	266	171	318	67	188	55	162	43	335	38	107	90	34	0	21	0	17	84	0	20	1518
TCGA-BR-8060-01A	0	0	0	0	0	0	0	0	0	0	0	0	0	0	0	0	0	0	0	0	0	0	0	13	0	0	0	0	0	0	0	0	0	0	0	0	0	0	0	0	0	0	0	0	16	0	0	0	0
TCGA-BR-8060-11A	146	93	0	0	0	0	0	0	0	0	26	45	0	0	0	0	0	0	0	0	0	0	0	12	0	0	0	0	0	0	0	0	0	0	0	0	0	0	0	0	0	0	0	0	20	0	0	0	0
TCGA-CD-A48A-01A	29427	25701	1184	3012	18123	4603	140	2226	6270	27308	266	136	488	137	147	132	171	57	81	243	175	57	78	0	318	142	407	0	755	399	804	128	664	136	392	138	849	84	359	265	117	1757	74	0	23	163	0	39	4573
TCGA-CD-8525-01A	208	124	15	0	17	0	24	0	0	0	64	118	27	151	0	0	0	24	0	12	0	0	0	24	0	0	0	0	0	0	0	0	0	0	0	0	0	0	0	0	0	0	0	0	52	0	0	0	0
TCGA-BR-7958-01A	0	0	35	0	0	0	0	0	0	0	0	54	15	83	0	0	0	0	0	0	0	0	0	0	0	0	0	0	0	0	0	0	0	0	0	0	0	0	0	0	0	0	0	0	15	0	0	0	0
TCGA-RD-A7BT-01A	6629	5535	296	732	4206	1103	41	1045	2962	7241	54	0	113	0	28	132	0	0	24	77	60	0	26	0	61	51	0	0	505	90	147	23	145	34	102	72	229	0	93	50	22	0	21	0	14	60	0	0	1034
TCGA-BR-6709-01A	0	0	58	0	0	0	0	0	0	0	63	286	0	0	0	0	0	0	0	0	0	0	0	0	0	0	0	0	0	0	0	0	0	0	0	0	0	0	0	0	0	0	0	0	0	0	0	0	0
TCGA-BR-6803-01A	0	0	398	0	0	0	0	0	0	0	359	3455	0	0	0	0	0	0	0	0	0	0	34	0	0	0	0	0	0	0	0	0	0	0	0	0	0	0	0	0	0	0	0	0	0	0	0	0	0
TCGA-BR-7716-01A	2490	2548	335	299	133	0	0	0	0	0	0	0	0	0	0	0	0	0	0	0	0	0	0	0	0	0	0	0	0	0	0	0	0	0	0	0	0	0	0	0	0	0	0	0	0	0	0	0	0
TCGA-BR-7716-11A	1807	1681	201	164	58	0	0	0	0	155	0	0	0	0	0	0	0	0	0	0	0	0	0	0	0	0	0	0	0	0	0	0	0	0	0	0	0	0	0	0	0	0	0	0	0	0	0	0	0
TCGA-CG-4460-01A	0	0	0	0	0	0	0	0	0	0	0	0	0	0	0	0	0	0	0	0	0	0	0	0	0	0	0	0	0	0	0	0	0	0	0	0	0	0	0	0	0	0	0	0	0	0	0	0	0
TCGA-VQ-A94R-01A	7774	7694	165	712	3084	755	24	344	1867	5296	28	0	67	0	31	0	0	0	22	63	0	0	0	0	37	34	0	0	0	89	154	16	94	15	63	0	154	0	54	61	0	0	0	0	0	36	0	0	783
TCGA-D7-6521-01A	0	0	135	0	0	0	0	0	0	0	174	355	0	0	0	0	0	0	0	0	0	0	0	0	0	0	0	0	0	0	0	0	0	0	0	0	0	0	0	0	0	0	0	0	0	0	0	0	0
TCGA-BR-8589-01A	0	0	0	0	0	0	0	0	0	0	0	57	0	0	0	0	0	0	0	0	0	0	0	0	0	0	0	0	0	0	0	0	0	0	0	0	0	0	0	0	0	0	0	0	0	0	0	0	0
TCGA-BR-8483-01A	0	0	0	0	21	0	0	0	0	0	0	0	0	0	0	0	0	91	0	0	0	79	0	0	0	0	0	0	0	0	0	0	0	0	0	0	0	0	0	0	0	0	0	0	0	0	0	0	0
TCGA-VQ-A8PK-01A	5135	4979	121	542	1794	488	0	239	1276	3382	0	0	47	0	21	0	0	0	18	23	0	0	0	0	0	24	0	0	0	52	89	0	0	16	46	0	95	0	20	36	0	0	0	0	0	12	0	0	475
TCGA-FP-8211-01A	184	221	26	0	0	0	0	0	0	0	41	73	33	54	0	0	0	0	0	0	0	0	0	11	0	0	0	0	0	0	0	0	0	0	0	0	0	0	0	0	0	0	0	0	19	0	0	0	0
TCGA-D7-8570-01A	0	131	37	0	0	0	0	0	0	0	35	46	0	81	0	0	0	0	0	0	0	0	26	0	0	0	0	0	0	0	0	0	0	0	0	0	0	0	0	0	0	0	0	0	17	0	0	0	0
TCGA-HF-A5NB-01A	2841	2599	0	136	123	23	0	54	0	206	0	0	0	0	0	0	0	0	0	0	0	0	0	0	0	0	0	0	0	0	29	0	0	0	0	0	0	0	0	0	0	0	0	0	0	0	0	0	0
TCGA-BR-4370-01A	0	0	0	0	0	0	0	0	0	0	0	0	0	0	0	0	0	0	0	0	0	0	0	0	0	0	0	0	0	0	0	0	0	0	0	0	0	0	0	0	0	0	0	0	0	0	0	0	0
TCGA-BR-8296-01A	58	110	26	0	0	0	0	0	0	0	0	0	0	0	0	0	0	0	0	0	0	0	0	0	0	0	0	0	0	0	0	0	0	0	0	0	0	0	0	0	0	0	0	0	0	0	0	0	0
TCGA-BR-8364-01A	74	82	16	0	0	0	0	0	0	0	35	49	18	76	0	0	0	0	0	0	0	0	0	0	0	0	0	0	0	0	0	0	0	0	0	0	0	0	0	0	0	0	0	0	15	0	0	0	0
TCGA-3M-AB47-01A	39121	36713	1047	4547	16901	4497	140	2249	8033	25245	191	78	348	126	197	288	0	49	94	268	188	67	91	0	284	157	231	0	705	453	736	93	689	103	369	94	882	57	276	298	100	610	64	0	20	149	0	41	4274
TCGA-CD-8531-01A	135	137	0	0	0	0	0	0	0	0	0	56	19	69	0	0	0	0	0	0	0	0	0	14	0	0	0	0	0	0	0	0	0	0	0	0	0	0	0	0	0	0	0	0	21	0	0	0	0
TCGA-BR-6453-01A	0	0	616	0	0	0	0	0	0	0	816	747	0	0	0	0	0	0	0	0	0	0	91	0	0	0	0	0	0	0	0	0	0	0	0	0	0	0	0	0	0	0	0	0	0	0	0	0	0
TCGA-BR-6453-11A	0	0	572	0	0	0	0	43	0	0	690	819	0	0	0	0	0	0	0	0	0	0	97	16	0	0	0	0	0	0	36	170	0	0	0	0	0	0	0	0	0	0	0	0	0	0	0	0	0
TCGA-VQ-AA6A-01A	5240	4542	144	429	2285	543	0	223	1002	3003	39	0	60	0	23	0	0	0	24	30	0	0	19	0	41	28	0	0	0	51	123	0	90	26	70	0	137	0	47	26	16	0	0	0	0	36	0	0	518
TCGA-D7-6815-01A	0	0	204	0	0	0	0	0	0	0	137	0	0	0	0	0	0	0	0	0	0	0	0	0	0	0	0	0	0	0	0	0	0	0	0	0	0	0	0	0	0	0	0	0	0	0	0	0	0
TCGA-VQ-A8PM-01A	28795	26799	696	3054	9814	2453	58	1231	3856	17351	136	0	271	0	78	133	0	26	58	143	107	31	59	0	149	131	183	0	702	260	432	53	416	46	245	39	458	0	158	196	63	799	32	0	0	94	0	28	2783
TCGA-F1-A448-01A	0	0	0	0	0	0	0	0	0	0	0	0	0	0	0	0	0	0	0	0	0	0	0	0	0	0	0	0	0	0	0	0	0	0	0	0	0	0	0	0	0	0	0	0	0	0	0	0	0
TCGA-VQ-A924-01A	6118	5833	106	598	2018	548	0	230	1063	3774	0	0	48	0	21	0	0	0	12	18	0	0	0	0	35	23	0	0	0	73	104	13	93	0	37	0	87	0	31	23	0	0	21	0	0	15	0	0	569
TCGA-D7-8574-01A	240	285	0	0	15	0	38	0	0	0	67	55	44	64	0	0	0	0	0	0	0	0	27	34	14	0	0	0	0	0	0	0	0	0	0	0	0	0	0	0	0	0	0	0	46	15	0	0	0
TCGA-BR-A4J5-01A	0	0	0	0	0	0	0	0	0	0	0	0	0	0	0	0	0	0	0	0	0	0	0	0	0	0	0	0	0	0	0	0	0	0	0	0	0	0	0	0	0	0	0	0	0	0	0	0	0
TCGA-VQ-A91X-01A	13406	12574	288	1288	4645	1143	47	762	2926	7850	59	0	124	90	40	66	0	31	28	71	66	19	23	0	78	29	0	0	0	113	222	28	249	31	98	0	208	0	90	83	27	0	26	0	0	52	0	0	1299
TCGA-RD-A7BW-01A	3881	3355	279	405	3407	753	30	694	1082	4315	53	0	100	62	29	44	0	0	16	56	50	0	18	0	73	41	0	0	0	76	173	23	105	21	104	42	145	0	58	52	18	0	0	0	0	40	0	15	750
TCGA-HU-A4H2-01A	0	0	0	0	0	0	0	0	0	0	0	0	0	0	0	0	0	0	0	0	0	0	0	0	0	0	0	0	0	0	0	0	0	0	0	0	0	0	0	0	0	0	0	0	0	0	0	0	0
TCGA-CD-8529-01A	122	0	0	0	0	0	0	0	0	0	0	0	0	0	0	0	0	0	0	0	0	0	0	0	0	0	0	0	0	0	0	0	0	0	0	0	0	0	0	0	0	0	0	0	0	0	0	0	0
TCGA-BR-7707-01A	540	417	300	0	0	0	0	0	0	0	0	0	0	0	0	0	0	0	0	0	0	0	0	0	0	0	0	0	0	0	0	0	0	0	0	0	0	0	0	0	0	0	0	0	0	0	0	0	0
TCGA-CD-A486-01A	0	0	0	0	0	0	0	0	0	0	0	0	0	0	0	0	0	0	0	0	0	0	0	0	0	0	0	0	0	0	0	0	0	0	0	0	0	0	0	0	0	0	0	0	0	0	0	0	0
TCGA-CD-A4MH-01A	0	0	0	0	0	0	0	0	0	0	0	38	0	0	0	0	0	0	0	0	0	0	0	0	0	0	0	0	0	0	0	0	0	0	0	0	0	0	0	0	0	0	0	0	0	0	0	0	0
TCGA-KB-A6F7-01A	11222	9718	680	1143	9938	2423	62	2238	3825	13347	151	59	292	236	123	91	0	23	66	160	117	32	51	0	180	84	109	0	714	228	412	60	391	58	240	142	474	41	158	137	49	798	42	0	16	99	0	19	2446
TCGA-FP-7998-01A	0	0	0	0	0	0	0	0	0	0	0	0	0	0	0	0	0	0	0	0	0	0	0	0	0	0	0	0	0	0	0	0	0	0	0	0	0	0	0	0	0	0	0	0	0	0	0	0	0
TCGA-BR-6563-01A	2674	2659	294	175	129	0	0	0	0	0	0	0	0	0	0	0	0	0	0	0	0	0	0	0	0	0	0	0	0	0	0	0	0	0	0	0	0	0	0	0	0	0	0	0	0	0	0	0	0
TCGA-BR-8687-01A	0	0	0	0	0	0	0	0	0	0	0	0	0	0	0	0	0	0	0	0	0	0	0	0	0	0	0	0	0	0	0	0	0	0	0	0	0	0	0	0	0	0	0	0	0	0	0	0	0
TCGA-BR-6705-01A	0	0	140	0	0	0	0	0	0	0	363	4809	0	0	0	0	0	0	0	0	0	0	57	0	0	0	0	0	0	0	0	0	0	0	0	0	0	0	0	0	0	0	0	0	0	0	0	0	0
TCGA-D7-5578-01A	0	0	130	0	0	0	0	0	0	0	140	98	0	0	0	0	0	0	0	0	0	0	21	0	0	0	0	0	0	0	0	0	0	0	0	0	0	0	0	0	0	0	0	0	0	0	0	0	0
TCGA-BR-7703-11A	2858	2940	113	248	151	55	0	0	0	444	0	0	0	0	0	0	0	0	0	0	0	0	0	0	0	0	0	0	0	0	592	0	0	0	0	0	45	0	0	0	0	0	0	0	0	0	0	0	0
TCGA-VQ-A91Q-01A	8241	7864	186	866	3309	798	40	490	1933	4852	0	0	74	0	22	47	0	0	31	55	24	0	0	0	51	38	0	0	0	93	162	20	140	22	88	0	155	0	39	51	19	0	0	0	0	47	0	0	736
TCGA-VQ-A925-01A	16205	14885	400	1676	6396	1655	30	876	2612	10961	92	0	159	68	60	60	0	27	42	123	54	23	38	0	99	58	0	0	381	171	325	36	274	26	121	27	352	28	108	136	38	0	0	0	0	58	0	0	1964
TCGA-HU-A4GQ-01A	5952	5631	243	710	3427	983	37	895	2351	6358	103	78	105	0	33	66	0	0	19	46	0	19	31	0	73	48	0	0	0	87	196	26	225	19	115	0	180	0	52	54	23	0	0	0	0	27	0	0	967
TCGA-CD-8530-01A	113	0	0	0	0	0	0	0	0	0	33	100	15	100	0	0	0	0	0	0	0	0	0	0	0	0	0	0	0	0	0	0	0	0	0	0	0	0	0	0	0	0	0	0	31	13	0	0	0
TCGA-HU-A4GT-01A	0	0	0	0	0	0	0	0	0	0	0	0	0	0	0	0	0	0	0	0	0	0	0	0	0	0	0	0	0	0	0	0	0	0	0	0	0	0	0	0	0	0	0	0	0	0	0	0	0
TCGA-HU-A4GD-01A	14380	14213	315	1543	5253	1512	31	785	2641	10331	90	0	121	0	44	74	0	22	34	58	32	0	29	0	94	47	357	0	247	129	361	28	230	33	180	0	261	30	88	65	22	0	29	0	0	37	0	26	1847
TCGA-CD-5804-01A	328	397	260	0	20	0	0	0	0	0	0	0	0	0	0	0	0	0	0	0	0	0	0	0	0	0	0	0	0	0	0	0	0	0	0	0	0	0	0	0	0	0	0	0	0	0	0	0	0
TCGA-BR-6455-01A	0	0	113	0	0	0	0	0	0	0	132	1209	0	0	0	0	0	0	0	0	0	0	32	0	0	0	0	0	0	0	0	0	0	0	0	0	0	0	0	0	0	0	0	0	0	0	0	0	0
TCGA-FP-A9TM-01A	15326	15071	413	1888	6173	1632	41	1085	4143	11266	73	69	133	103	55	90	0	31	45	95	67	0	23	0	106	70	171	0	500	151	359	33	242	26	182	0	299	0	114	111	28	888	0	0	0	57	0	0	2029
TCGA-VQ-A8PH-01A	17233	16288	524	1896	7922	2071	66	1170	3103	12553	111	72	168	0	51	145	0	28	35	145	61	20	34	0	124	84	157	0	378	183	401	46	329	49	211	35	394	0	97	151	45	0	27	0	12	70	0	26	2070
TCGA-CG-4306-01A	0	0	65	0	0	0	0	0	0	0	0	0	0	0	0	0	0	0	0	0	0	0	0	0	0	0	0	0	0	0	0	0	0	0	0	0	0	0	0	0	0	0	0	0	0	0	0	0	0
TCGA-CD-8534-01A	224	118	103	0	14	0	0	0	0	0	57	67	48	48	0	0	0	0	0	0	0	0	0	15	0	0	0	0	0	0	0	0	0	0	0	0	0	0	0	0	0	0	0	0	22	13	0	0	0
TCGA-VQ-A91Z-01A	7235	6891	204	922	2833	728	0	526	1869	4605	53	0	65	0	37	0	0	0	27	44	38	0	0	0	45	44	0	0	0	63	111	15	194	22	60	0	126	0	54	46	19	0	0	0	0	34	0	0	714
TCGA-BR-6564-01A	0	0	486	0	0	0	0	0	0	0	557	3129	0	0	0	0	0	0	0	0	0	0	55	0	0	0	0	0	0	0	0	0	0	0	0	0	0	0	0	0	0	0	0	0	0	0	0	0	0
TCGA-BR-7715-01A	152	0	172	0	0	0	0	0	0	0	0	0	0	0	0	0	0	0	0	0	0	0	0	0	0	0	0	0	0	0	0	0	0	0	0	0	0	0	0	0	0	0	0	0	0	0	0	0	0
TCGA-BR-7715-11A	1608	1644	280	128	75	23	0	0	0	0	0	0	0	0	0	0	0	0	0	0	0	0	0	0	0	0	0	0	0	0	0	0	0	0	0	0	0	0	0	0	0	0	0	0	0	0	0	0	0
TCGA-D7-A4YX-01A	0	0	0	0	0	0	0	0	0	0	0	0	0	0	0	0	0	0	0	0	0	0	0	0	0	0	0	0	0	0	0	0	0	0	0	0	0	0	0	0	0	0	0	0	0	0	0	0	0
TCGA-BR-8058-01A	0	0	0	0	0	0	0	0	0	0	35	49	0	0	0	0	0	0	0	0	0	0	0	0	0	0	0	0	0	0	0	0	0	0	0	0	0	0	0	0	0	0	0	0	16	0	0	0	0
TCGA-HF-7133-01A	697	623	118	0	40	0	0	0	0	0	0	0	0	0	0	0	0	0	0	0	0	0	0	0	0	0	0	0	0	0	0	0	0	0	0	0	0	0	0	0	0	0	0	0	0	0	0	0	0
TCGA-CD-8526-01A	77	92	0	0	0	0	0	0	0	0	0	0	0	0	0	0	0	0	0	0	0	0	0	0	0	0	0	0	0	0	0	0	0	0	0	0	0	0	0	0	0	0	0	0	0	0	0	0	0
TCGA-D7-A748-01A	22461	19275	1465	2124	22554	5344	146	1580	5316	26229	283	70	464	59	224	154	122	91	146	389	231	117	86	0	372	221	0	0	925	508	872	137	599	150	504	134	1113	77	426	368	101	885	78	0	28	216	36	51	4806
TCGA-HU-A4GU-01A	0	0	0	0	0	0	0	0	0	0	0	0	0	0	0	0	0	0	0	0	0	0	0	0	0	0	0	0	0	0	0	0	0	0	0	0	0	0	0	0	0	0	0	0	0	0	0	0	0
TCGA-HU-A4H6-01A	0	173	21	0	0	0	0	0	0	0	0	260	0	0	0	0	0	0	0	0	0	0	0	0	0	0	0	0	0	0	71	0	0	0	0	0	0	0	0	0	0	0	0	0	0	0	0	0	0
TCGA-D7-6524-01A	0	0	153	0	0	0	0	0	0	0	131	1171	0	0	0	0	0	0	0	0	0	0	39	0	0	0	0	0	0	0	0	0	0	0	0	0	0	0	0	0	0	0	0	0	0	0	0	0	0
TCGA-CD-8533-01A	0	0	0	0	0	0	0	0	0	0	0	0	0	0	0	0	0	0	0	0	0	0	0	0	0	0	0	0	0	0	0	0	0	0	0	0	0	0	0	0	0	0	0	0	0	0	0	0	0
TCGA-CG-4465-01A	0	0	0	0	0	0	0	0	0	0	0	0	0	0	0	0	0	0	0	0	0	0	0	0	0	0	0	0	0	0	0	0	0	0	0	0	0	0	0	0	0	0	0	0	0	0	0	0	0
TCGA-FP-8099-01A	0	93	0	0	0	0	0	0	0	0	0	0	0	0	0	0	0	0	0	0	0	0	0	0	0	0	0	0	0	0	0	0	0	0	0	0	0	0	0	0	0	0	0	0	0	0	0	0	0
TCGA-VQ-A91K-01A	10587	10119	275	1108	5103	1309	18	484	1917	7997	61	0	140	0	39	0	0	21	37	74	43	25	34	0	87	54	0	0	288	138	253	26	206	25	122	48	253	0	58	88	24	0	28	0	0	58	0	0	1078
TCGA-BR-8592-01A	0	0	0	0	23	0	0	0	0	0	0	36	0	0	0	0	0	0	0	0	0	0	0	0	0	0	0	0	0	0	0	0	0	0	0	0	0	0	0	0	0	0	0	0	0	0	0	0	19
TCGA-D7-6818-01A	0	0	237	0	0	0	0	0	0	0	300	1834	0	0	0	0	0	0	0	0	0	0	26	0	0	0	0	0	0	0	0	0	0	0	0	0	0	0	0	0	0	0	0	0	0	0	0	0	0
TCGA-D7-8573-01A	125	0	0	0	0	0	0	0	0	0	0	57	0	0	0	0	0	0	0	0	0	0	0	0	0	0	0	0	0	0	0	0	0	0	0	0	0	0	0	0	0	0	0	0	0	0	0	0	0
TCGA-CG-5726-01A	0	0	336	0	0	0	0	0	0	0	205	284	0	0	0	0	0	0	0	0	0	0	21	0	0	0	0	0	0	0	0	0	0	0	0	0	0	0	0	0	0	0	0	0	0	0	0	0	0
TCGA-VQ-A8PU-01A	5188	5402	105	588	1797	408	21	260	805	3074	0	0	37	0	24	0	0	0	0	30	0	0	0	0	28	27	0	0	0	48	69	16	0	0	69	0	92	0	33	37	0	0	0	0	0	23	0	0	487
TCGA-BR-8284-01A	89	189	21	0	0	0	0	0	0	0	41	154	20	153	0	0	0	0	0	0	0	0	0	0	0	0	0	0	0	0	0	0	0	0	0	0	0	0	14	0	0	0	0	0	33	0	0	0	0
TCGA-BR-4256-01A	0	0	51	0	0	0	0	0	0	0	0	0	0	0	0	0	0	0	0	0	0	0	0	0	0	0	0	0	0	0	0	0	0	0	0	0	0	0	0	0	0	0	0	0	0	0	0	0	0
TCGA-IN-AB1V-01A	20505	19186	543	1855	7920	2030	55	1794	4584	13856	128	80	232	141	79	114	0	29	63	144	86	27	41	0	124	80	249	41	526	229	348	40	322	52	198	65	451	33	113	135	58	867	49	0	0	70	0	0	1967
TCGA-IN-AB1V-11A	8866	8198	280	942	4175	1091	35	586	1945	6795	80	0	103	0	26	0	0	0	27	46	39	0	17	0	57	58	0	0	0	104	237	29	237	0	81	0	203	0	76	71	17	0	0	0	0	55	0	25	1044
TCGA-BR-8676-01A	179	226	25	0	55	21	0	45	0	0	67	161	0	0	0	0	0	0	0	0	0	0	0	0	0	0	0	0	0	0	0	0	0	0	0	0	0	0	0	0	0	0	0	0	0	0	0	0	0
TCGA-BR-8295-01A	88	0	0	0	0	0	0	0	0	0	0	0	12	0	0	0	0	0	0	0	0	0	0	0	0	0	0	0	0	0	0	0	0	0	0	0	0	0	0	0	0	0	0	0	0	0	0	0	0
TCGA-IN-7808-01A	166	189	23	0	0	0	15	0	0	0	55	84	21	106	0	0	0	0	0	0	0	0	13	30	0	0	0	0	0	0	0	0	0	0	0	0	0	0	16	0	0	0	0	0	34	11	0	0	0
TCGA-BR-7197-01A	0	0	0	0	0	0	0	0	0	0	0	0	0	0	0	0	0	0	0	0	0	0	0	0	0	0	0	0	0	0	0	0	0	0	0	0	0	0	0	0	0	0	0	0	0	0	0	0	0
TCGA-VQ-A8PJ-01A	14184	13089	320	1496	5182	1346	43	482	2444	8730	100	0	137	0	39	52	0	0	31	103	48	26	27	0	63	35	0	0	0	124	221	41	310	28	167	0	298	0	96	78	35	0	24	0	0	44	0	0	1283
TCGA-D7-6522-01A	0	0	258	0	0	0	0	0	0	0	657	1897	0	0	0	0	0	0	0	0	0	0	41	0	0	0	0	0	0	0	0	0	0	0	0	0	0	0	0	0	0	0	0	0	0	0	0	0	0
TCGA-CG-4469-01A	0	0	0	0	0	0	0	0	0	0	0	0	0	0	0	0	0	0	0	0	0	0	0	0	0	0	0	0	0	0	0	0	0	0	0	0	0	0	0	0	0	0	0	0	0	0	0	0	0
TCGA-BR-6707-01A	0	0	339	0	0	0	0	0	0	0	267	1619	0	0	0	0	0	0	0	0	0	0	36	0	0	0	0	0	0	0	0	0	0	0	0	0	0	0	0	0	0	0	0	0	0	0	0	0	0
TCGA-RD-A8N1-01A	11794	10588	515	1221	7638	1896	63	974	2148	11383	110	0	188	113	59	52	0	24	51	106	71	33	35	0	149	72	186	0	325	162	314	58	321	42	187	54	354	0	128	119	28	572	29	0	12	73	0	26	1816
TCGA-HU-8608-01A	0	0	0	0	0	0	0	0	0	0	0	0	0	0	0	0	0	0	0	0	0	0	0	0	0	0	0	0	0	0	0	0	0	0	0	0	0	0	0	0	0	0	0	0	0	0	0	0	0
TCGA-CD-8527-01A	245	276	0	0	31	0	0	0	0	0	65	86	29	77	0	0	0	0	0	0	0	0	20	29	17	17	0	0	0	0	0	0	0	0	0	0	0	0	0	0	0	0	0	0	58	23	0	0	0
TCGA-R5-A7ZI-01A	16847	13916	1050	1749	15589	3816	107	1788	3809	19199	212	100	381	175	146	88	113	41	114	258	167	25	75	0	256	145	103	0	767	418	726	112	346	99	338	119	684	49	260	305	77	695	55	0	16	177	0	43	3378
TCGA-3M-AB46-01A	37470	33961	863	3664	14814	3902	117	2942	10993	26334	166	60	319	197	158	229	0	53	98	258	164	72	66	0	281	146	305	0	836	384	812	72	495	79	457	91	664	42	258	230	69	843	49	0	15	155	0	36	4644
TCGA-CG-5730-11A	0	0	643	0	0	0	0	0	0	0	953	1037	0	0	0	0	0	0	0	0	0	0	107	0	0	0	0	0	0	0	0	11	0	0	0	0	0	0	0	0	0	0	0	0	0	0	0	0	0
TCGA-HU-8249-01A	11968	11213	404	1509	6679	1582	42	1533	4114	11885	127	144	244	0	79	64	0	0	27	112	64	37	42	0	130	71	209	0	552	172	416	50	359	46	236	88	311	0	118	93	29	0	34	0	0	61	0	0	1717
TCGA-R5-A805-01A	4813	4323	218	518	3201	793	34	603	2182	4801	55	0	107	0	22	0	0	0	0	64	31	0	0	0	59	23	161	0	0	60	176	0	197	27	62	56	183	0	41	41	19	0	28	0	0	28	0	0	1118
TCGA-BR-8365-01A	84	95	12	0	0	0	0	0	0	0	35	175	0	0	0	0	0	0	0	0	0	0	0	0	0	0	0	0	0	0	0	0	0	0	0	0	0	0	0	0	0	0	0	0	0	0	0	0	0
TCGA-HU-8244-01A	202	203	176	0	15	0	0	0	0	0	0	39	24	0	0	0	0	0	0	0	0	0	0	0	0	0	0	0	0	0	36	0	0	0	0	0	0	0	0	0	0	0	0	0	15	0	0	0	0
TCGA-F1-6874-01A	0	0	97	0	0	0	0	0	0	0	81	1869	0	0	0	0	0	0	0	0	0	0	0	0	0	0	0	0	0	0	0	0	0	0	0	0	0	0	0	0	0	0	0	0	0	0	0	0	0
TCGA-BR-8682-01A	0	0	0	0	0	0	0	0	0	0	0	0	0	0	0	0	0	0	0	0	0	0	0	0	0	0	0	0	0	0	0	0	0	0	0	0	0	0	0	0	0	0	0	0	0	0	0	0	0
TCGA-B7-A5TK-01A	15295	15158	689	2378	10375	2672	51	1498	4242	17078	212	183	265	92	119	103	0	39	57	144	63	18	57	0	158	98	283	0	668	291	504	101	533	80	221	89	586	27	249	195	55	951	52	0	27	98	0	0	3567
TCGA-BR-8289-01A	0	0	0	0	0	0	0	0	0	0	0	0	0	0	0	0	0	0	0	0	0	0	0	0	0	0	0	0	0	0	0	0	0	0	0	0	0	0	0	0	0	0	0	0	0	0	0	0	0
TCGA-BR-4279-01A	0	0	17	0	0	0	0	0	0	0	0	0	0	0	0	0	0	0	0	0	0	0	0	0	0	0	0	0	0	0	55	0	0	0	0	0	0	0	0	0	0	0	0	0	0	0	0	0	0
TCGA-D7-8579-01A	228	114	0	0	0	0	0	0	0	0	34	77	19	67	0	0	0	0	0	0	0	0	0	0	0	0	0	0	0	0	0	0	0	0	0	0	0	0	0	0	0	0	0	0	14	0	0	0	0
TCGA-BR-A4J8-01A	0	133	0	0	0	0	0	0	0	0	0	63	0	0	0	0	0	0	0	0	0	0	0	0	0	0	0	0	0	0	0	0	0	0	0	0	0	0	0	0	0	0	0	0	0	0	0	0	0
TCGA-CG-4462-01A	0	0	0	0	0	0	0	0	0	0	0	0	0	0	0	0	0	0	0	0	0	0	0	0	0	0	0	0	0	0	0	0	0	0	0	0	0	0	0	0	0	0	0	0	0	0	0	0	0
TCGA-VQ-A8E2-01A	7321	7095	266	1033	4633	1203	37	678	1699	8421	66	0	118	0	47	45	0	17	50	80	36	0	27	0	92	37	297	0	333	122	241	37	281	42	99	50	239	27	62	85	29	0	21	0	0	42	0	0	1341
TCGA-CG-5728-11A	0	0	800	0	0	0	0	0	0	0	799	693	0	0	0	0	0	0	0	0	0	0	92	0	0	0	0	0	0	0	0	0	0	0	0	0	0	0	0	0	0	0	0	0	0	0	0	0	0
TCGA-CG-4476-01A	0	0	0	0	0	0	0	0	0	0	0	0	0	0	0	0	0	0	0	0	0	0	0	0	0	0	0	0	0	0	0	0	0	0	0	0	0	0	0	0	0	0	0	0	0	0	0	0	0
TCGA-BR-6566-01A	0	0	213	0	0	0	0	0	0	0	424	1627	0	0	0	0	0	0	0	0	0	0	53	0	0	0	0	0	0	0	0	0	0	0	0	0	0	0	0	0	0	0	0	0	0	0	0	0	0
TCGA-BR-8686-01A	87	0	0	0	0	0	0	0	0	0	0	0	0	0	0	0	0	0	0	0	0	0	0	0	0	0	0	0	0	0	0	0	0	0	0	0	0	0	0	0	0	0	0	0	0	0	0	0	0
TCGA-BR-8291-01A	65	78	0	0	0	0	0	0	0	0	31	47	0	81	0	0	0	0	0	0	0	0	0	0	0	0	0	0	0	0	0	0	0	0	0	0	0	0	0	0	0	0	0	0	13	0	0	0	0
TCGA-IN-A7NU-01A	8330	7406	563	945	8514	2023	41	920	2187	8840	94	44	197	112	72	78	0	0	59	128	103	41	45	0	157	88	0	0	398	217	361	69	108	53	185	69	437	27	166	140	43	285	34	0	14	88	0	24	1712
TCGA-VQ-A927-01A	21134	19762	491	2129	8284	2269	64	1312	4995	13575	122	0	195	119	107	132	0	46	54	130	59	31	40	0	151	67	193	0	457	174	367	43	381	39	240	50	415	37	141	146	38	648	20	0	13	84	0	0	2238
TCGA-BR-8367-01A	0	0	0	0	0	0	0	0	0	0	0	0	0	0	0	0	0	0	0	0	0	0	0	0	0	0	0	0	0	0	0	0	0	0	0	0	0	0	0	0	0	0	0	0	0	0	0	0	0
TCGA-VQ-A94U-01A	17995	16771	482	1812	7487	2064	52	1308	5023	12414	97	60	211	153	68	91	0	24	54	124	62	24	29	0	113	87	191	0	499	203	340	33	352	36	225	32	380	29	129	149	51	674	36	0	0	82	0	0	2200
TCGA-D7-5577-01A	0	0	203	0	13	0	0	0	0	0	290	234	0	0	0	0	0	0	0	0	0	0	33	0	0	0	0	0	0	0	0	0	0	0	0	0	0	0	0	0	0	0	0	0	0	0	0	0	0
TCGA-BR-8286-01A	113	97	0	0	0	0	0	0	0	0	0	58	23	0	0	0	0	0	0	0	0	0	0	0	0	0	0	0	0	0	0	0	0	0	0	0	0	0	0	0	0	0	0	0	24	0	0	0	0
TCGA-VQ-AA6D-01A	9554	8249	169	870	3341	847	34	385	1710	5643	45	0	89	0	23	0	0	0	26	53	27	0	0	0	65	36	0	0	0	112	150	22	189	14	90	0	147	0	55	68	0	0	0	0	0	37	0	0	783
TCGA-VQ-AA6K-01A	11632	11499	293	1001	4459	1135	38	497	1605	6413	55	0	104	0	35	0	0	0	38	55	0	0	16	0	72	51	0	0	0	143	153	29	213	14	123	0	187	0	57	65	32	0	19	0	16	47	0	0	1074
TCGA-HF-7134-01A	857	915	75	0	36	0	0	0	0	0	0	0	0	0	0	0	0	0	0	0	0	0	0	0	0	0	0	0	0	0	0	0	0	0	0	0	0	0	0	0	0	0	0	0	0	0	0	0	0
TCGA-BR-4371-01A	0	0	0	0	0	0	0	0	0	0	0	0	0	0	0	0	0	0	0	0	0	0	0	0	0	0	0	0	0	0	0	0	0	0	0	0	0	0	0	0	0	0	0	0	0	0	0	0	0
TCGA-BR-8081-01A	254	315	12	0	28	0	22	0	0	0	49	92	28	57	0	0	0	0	0	0	0	0	0	11	0	0	0	0	0	0	0	0	0	0	0	0	0	0	0	0	0	0	0	0	33	0	0	0	0
TCGA-BR-6565-01A	0	0	161	0	0	0	0	0	0	0	196	1715	0	0	0	0	0	0	0	0	0	0	32	0	0	0	0	0	0	0	0	0	0	0	0	0	0	0	0	0	0	0	0	0	0	0	0	0	0
TCGA-FP-8210-01A	121	268	873	0	11	18	23	0	0	0	87	113	55	168	0	0	0	0	0	0	0	0	13	38	0	17	0	0	0	0	0	0	0	0	94	0	0	0	22	0	0	0	0	0	56	16	0	0	0
TCGA-BR-6710-01A	0	0	92	0	0	0	0	0	0	0	102	554	0	0	0	0	0	0	0	0	0	0	0	0	0	0	0	0	0	0	0	0	0	0	0	0	0	0	0	0	0	0	0	0	0	0	0	0	0
TCGA-BR-7959-01A	0	117	25	0	0	0	0	0	0	0	0	0	19	68	0	0	0	0	0	0	0	0	0	0	0	0	0	0	0	0	0	0	0	0	0	0	0	0	0	0	0	0	0	0	0	0	0	0	0
TCGA-CD-A48C-01A	0	0	0	0	0	0	0	0	0	0	0	154	0	0	0	0	0	0	0	0	0	0	0	0	0	0	0	0	0	0	0	0	0	0	0	0	0	0	0	0	0	0	0	0	0	0	0	0	0
TCGA-D7-A747-01A	9710	8250	692	994	10636	2423	85	700	1924	11629	115	34	216	69	94	86	0	29	75	180	103	32	48	0	196	103	0	0	344	212	413	69	269	62	322	33	438	42	191	203	51	494	51	0	21	102	0	28	1994
TCGA-IP-7968-01A	0	0	0	0	0	0	0	0	0	0	0	0	0	0	0	0	0	0	0	0	0	0	0	0	0	0	0	0	0	0	0	0	0	0	0	0	0	0	0	0	0	0	0	0	0	0	0	0	0
TCGA-IP-7968-11A	134	155	34	0	20	0	0	0	0	0	62	103	28	126	0	0	0	0	0	16	0	0	18	34	0	11	0	0	0	0	0	0	0	0	93	0	0	0	0	0	0	0	0	0	31	11	0	0	0
TCGA-D7-A4Z0-01A	0	0	0	0	0	0	0	0	0	0	0	0	0	0	0	0	0	0	0	0	0	0	0	0	0	0	0	0	0	0	0	0	0	0	0	0	0	0	0	0	0	0	0	0	0	0	0	0	0
TCGA-BR-6452-01A	0	0	132	0	0	0	0	0	0	0	177	2173	0	0	0	0	0	0	0	0	0	0	0	0	0	0	0	0	0	0	0	0	0	0	0	0	0	0	0	0	0	0	0	0	0	0	0	0	0
TCGA-BR-6456-01A	0	0	98	0	0	0	0	0	0	0	104	812	0	0	0	0	0	0	0	0	0	0	0	0	0	0	0	0	0	0	0	0	0	0	0	0	0	0	0	0	0	0	0	0	0	0	0	0	0
TCGA-HU-A4G3-01A	0	0	0	0	0	0	0	0	0	0	0	0	0	0	0	0	0	0	0	0	0	0	0	0	0	0	0	0	0	0	0	0	0	0	0	0	0	0	0	0	0	0	0	0	0	0	0	0	0
TCGA-HF-7131-01A	1042	859	24	0	46	0	0	0	0	0	0	0	0	0	0	0	0	0	0	0	0	0	0	0	0	0	0	0	0	0	0	0	0	0	0	0	0	0	0	0	0	0	0	0	0	0	0	0	0
TCGA-HU-8604-01A	0	0	0	0	0	0	0	0	0	0	57	0	0	0	0	0	0	0	0	0	0	0	0	0	0	0	0	0	0	0	0	0	0	0	0	0	0	0	0	0	0	0	0	0	0	0	0	0	0
TCGA-CD-A487-01A	111	0	0	0	0	0	0	0	0	0	0	215	0	0	0	0	0	0	0	0	0	0	0	0	0	0	0	0	0	0	0	0	0	0	0	0	0	0	0	0	0	0	0	0	0	0	0	0	0
TCGA-VQ-A8PB-01A	16676	16016	420	1531	6431	1421	55	129	996	6890	38	38	121	0	52	33	0	24	35	97	34	32	29	0	83	65	0	0	163	167	243	27	176	36	215	0	304	25	90	117	25	381	0	0	0	62	0	0	1014
TCGA-D7-6822-01A	0	0	260	0	0	0	0	0	0	0	186	4305	0	0	0	0	0	0	0	0	0	0	0	0	0	0	0	0	0	0	0	0	0	0	0	0	0	0	0	0	0	0	0	0	0	0	0	0	0
TCGA-HU-A4GH-01A	0	0	0	0	0	0	0	0	0	0	0	0	0	0	0	0	0	0	0	0	0	0	0	0	0	0	0	0	0	0	0	0	0	0	0	0	0	0	0	0	0	0	0	0	0	0	0	0	0
TCGA-HU-A4GH-11A	8965	8304	374	1031	6192	1448	39	802	1886	8425	127	123	131	66	57	48	0	20	44	105	77	20	41	0	102	39	182	0	227	167	276	50	390	35	153	68	254	0	112	78	35	0	23	0	0	49	0	18	1550
TCGA-RD-A8MW-01A	17439	15805	612	2569	8832	2576	35	2442	5704	17311	212	76	267	145	74	158	0	32	62	138	84	23	39	0	139	89	687	0	350	278	522	49	474	57	189	78	449	0	144	142	64	891	20	0	14	87	0	29	3034
TCGA-HU-A4GC-01A	0	0	16	0	0	0	0	0	0	0	0	81	0	0	0	0	0	0	0	0	0	0	0	0	0	0	0	0	0	0	0	0	0	0	0	0	0	0	0	0	0	0	0	0	0	0	0	0	0
TCGA-HU-A4GC-11A	0	0	20	0	0	0	0	0	0	0	0	53	0	0	0	0	0	0	0	0	0	0	0	0	0	0	0	0	0	0	0	0	0	0	0	0	0	0	0	0	0	0	0	0	0	0	0	0	0
TCGA-BR-A4QL-01A	50	0	13	0	0	0	0	0	0	0	0	93	0	0	0	0	0	0	0	0	0	0	0	0	0	0	0	0	0	0	221	0	0	0	0	0	0	0	0	0	0	0	0	0	0	0	0	0	0
TCGA-VQ-AA64-01A	13625	12736	401	1482	6097	1545	64	849	3201	10705	128	93	195	0	62	90	0	37	43	108	66	38	40	0	104	73	265	0	439	180	356	30	320	45	198	0	358	0	108	108	36	992	0	0	0	67	0	0	1604
TCGA-BR-8678-01A	0	0	0	0	0	0	0	0	0	0	0	0	0	0	0	0	0	0	0	0	0	0	0	0	0	0	0	0	0	0	0	0	0	0	0	0	0	0	0	0	0	0	0	0	0	0	0	0	0
TCGA-CG-4444-01A	0	0	101	0	0	0	0	0	0	0	0	0	0	0	0	0	0	0	0	0	0	0	0	0	0	0	0	0	0	0	0	0	0	0	0	0	0	0	0	0	0	0	0	0	0	0	0	0	0
TCGA-VQ-AA6J-01A	24932	23902	520	2417	7954	2133	48	1035	3107	14323	82	0	189	0	62	61	0	35	58	110	72	19	43	0	137	74	145	0	481	236	384	34	272	63	208	38	397	0	144	148	30	0	45	0	0	85	0	24	2375
TCGA-CG-5723-01A	0	0	602	0	0	0	0	0	0	0	509	687	0	0	0	0	0	0	0	0	0	0	64	0	0	0	0	0	0	0	0	0	0	0	0	0	0	0	0	0	0	0	0	0	17	0	0	0	0
TCGA-CD-5800-01A	0	0	252	0	0	0	0	0	0	0	173	229	0	0	0	0	0	0	0	0	0	0	16	0	0	0	0	0	0	0	27	0	0	0	0	0	0	0	0	0	0	0	0	0	0	0	0	0	0
TCGA-BR-A4CS-01A	145	0	0	0	0	0	0	0	0	0	0	0	0	0	0	0	0	0	0	0	0	0	0	0	0	0	0	0	0	0	0	0	0	0	0	0	0	0	0	0	0	0	0	0	0	0	0	0	0
TCGA-BR-8366-01A	92	117	0	0	12	0	0	0	0	0	66	93	19	100	0	0	0	0	0	0	0	0	0	12	0	0	0	0	0	0	0	0	0	0	0	0	0	0	0	0	0	0	0	0	14	0	0	0	0
TCGA-BR-4363-01A	7401	7243	438	804	6993	1815	38	418	1492	12642	38	0	106	0	67	63	0	0	65	133	37	27	42	0	101	58	0	0	0	551	280	17	324	24	113	30	288	0	108	88	35	643	28	0	0	54	0	19	1408
TCGA-FP-A8CX-01A	8411	7461	332	1037	5671	1205	44	871	2115	8354	92	80	220	0	47	107	0	32	46	85	42	40	34	0	83	70	0	0	0	122	222	32	337	41	118	0	268	0	101	104	34	0	56	0	0	39	0	0	1268
TCGA-BR-8591-01A	0	0	0	0	0	0	0	0	0	0	0	0	0	0	0	0	0	0	0	0	0	0	0	0	0	0	0	0	0	0	0	0	0	0	0	0	0	0	0	0	0	0	0	0	0	0	0	0	0
TCGA-IN-8663-01A	0	0	0	0	0	0	0	0	0	0	0	0	0	0	0	0	0	0	0	0	0	0	0	0	0	0	0	0	0	0	0	0	0	0	0	0	0	0	0	0	0	0	0	0	0	0	0	0	0
TCGA-IN-8663-11A	0	79	0	0	0	0	0	0	0	0	0	24	0	0	0	0	0	0	0	0	0	0	0	0	0	0	0	0	0	0	0	0	0	0	0	0	0	0	0	0	0	0	0	0	0	0	0	0	0
TCGA-BR-8381-01A	0	0	0	0	0	0	0	0	0	0	0	0	0	0	0	0	0	0	0	0	0	0	0	0	0	0	0	0	0	0	0	0	0	0	0	0	0	0	0	0	0	0	0	0	0	0	0	0	0
TCGA-HU-A4GJ-01A	0	0	0	0	0	0	0	0	0	0	0	61	0	0	0	0	0	0	0	11	0	0	0	0	0	0	0	0	0	0	0	0	0	0	0	0	0	0	0	0	0	0	0	226	0	0	0	0	0
TCGA-ZQ-A9CR-01A	19232	18535	589	2260	9767	2630	93	1936	8241	16315	162	103	287	115	100	130	0	21	64	144	103	34	58	0	170	81	351	0	630	270	435	55	513	42	240	91	455	52	160	137	51	805	33	0	12	79	0	40	3154
TCGA-IN-AB1X-01A	11613	10162	305	1247	4449	1327	41	675	4035	8835	93	0	139	143	37	74	0	0	33	90	39	31	38	0	63	43	293	0	637	158	278	20	381	36	122	0	214	0	94	86	0	0	0	0	0	30	0	0	1210
TCGA-IN-AB1X-11A	13323	12500	405	1647	6496	1671	51	803	3443	11265	113	67	161	0	57	71	0	22	24	86	81	19	39	0	107	47	184	0	454	151	352	43	290	45	195	25	317	36	131	113	35	0	27	0	12	76	0	0	1964
TCGA-VQ-A8E0-01A	19064	17961	470	2087	7332	1995	51	1051	4694	12642	95	0	190	81	77	119	0	18	47	101	79	22	30	0	118	84	0	0	411	159	370	42	303	60	202	0	385	25	129	112	44	0	34	0	0	67	0	20	1942
TCGA-BR-8380-01A	69	0	0	0	0	0	0	0	0	0	32	60	32	53	0	0	0	0	0	0	0	0	0	16	0	0	0	0	0	0	0	0	0	0	0	0	0	0	13	0	0	0	0	0	17	0	0	0	0
[truncated: 3,603 more columns]
