# Supplementary material for: Bidirectional Mediation Effects between Intratumoral Microbiome and Host DNA Methylation Changes Contribute to Stomach Adenocarcinoma
Source: Microbiol Spectr. 2023 Jun 1;11(4):e00904-23. doi: 10.1128/spectrum.00904-23 (PMC10434028; doi:10.1128/spectrum.00904-23)
Supplement: Supplemental file 4 — Tables S6 to S13. Download spectrum.00904-23-s0004.xlsx, XLSX file, 0.04 MB [file spectrum.00904-23-s0004.xlsx]

## Sheet: descriptions
Table S6	M0/MX network summary
Table S7	M1 network summary
Table S8	Microbes identified by univariate Cox regression analysis for OS
Table S9	different function gene between groups by eggnog
Table S10	DMPs and DMRs identified by univariate Cox regression analysis for OS
Table S11	DMPs and DMRs identified by Lasso-cox regression analysis for OS
Table S12	detailed effect values of each mediation linkages related metastasis
Table S13	detailed effect values of each mediation linkages related prognosis

## Sheet: S6
Node_Index	Label	Degree	Cluster_Coeff	Closeness	Betweenness	Eigen_Vector	Eccentricity	Coreness
1	Chromobacterium	1	0	0.008264	0	0.172	2	1
2	Caballeronia	5	0.3	0.008547	1	0.545	1	3
3	Halothiobacillus	3	1	0.008403	0	0.463	2	3
4	Pigmentiphaga	1	0	0.008264	0	0.172	2	1
5	Sulfuriferula	3	1	0.008403	0	0.463	2	3
6	Xylella	3	1	0.008403	0	0.463	2	3
7	Pseudomonas	2	1	0.00641	0	0	1	2
8	Cutibacterium	2	1	0.00641	0	0	1	2
9	Staphylococcus	2	1	0.00641	0	0	1	2
10	Propionimicrobium	1	0	0.005917	0	0	1	1
11	Ezakiella	1	0	0.005917	0	0	1	1
12	Paenarthrobacter	1	0	0.006369	0	0	2	1
13	Frigoribacterium	2	0	0.00641	0.142857	0	1	1
14	Pseudarthrobacter	1	0	0.006369	0	2.93e-17	2	1

## Sheet: S7
Node_Index	Label	Degree	Cluster_Coeff	Closeness	Betweenness	Eigen_Vector	Eccentricity	Coreness
1	Cutibacterium	8	1	0.000931	0	0.314	2	8
2	Acinetobacter	9	0.888889	0.000932	0.4	0.336	1	8
3	Ezakiella	9	0.888889	0.000932	0.4	0.336	1	8
4	Halomonas	9	0.888889	0.000932	0.4	0.336	1	8
5	Mesorhizobium	8	1	0.000931	0	0.314	2	8
6	Moraxella	8	1	0.000931	0	0.314	2	8
7	Paenarthrobacter	9	0.888889	0.000932	0.4	0.336	1	8
8	Pseudomonas	5	1	0.000929	0	0.201	2	5
9	Staphylococcus	8	1	0.000931	0	0.314	2	8
10	Vibrio	9	0.888889	0.000932	0.4	0.336	1	8
11	Pandoraea	1	0	0.00073	0	0	1	1
12	Aeromonas	1	0	0.00073	0	0	1	1
13	Polaromonas	3	0.333333	0.000772	1	0	1	2
14	Aquabacterium	1	0	0.000771	0	0	2	1
15	Halothiobacillus	2	1	0.000751	0	0	1	2
16	Caballeronia	2	1	0.000751	0	0	1	2
17	Sulfuriferula	2	1	0.000751	0	0	1	2
18	Thiomonas	2	1	0.000751	0	0	1	2
19	Chromobacterium	2	1	0.000751	0	0	1	2
20	Xylella	2	1	0.000751	0	0	1	2
21	Ottowia	2	0	0.000751	0.5	0	1	1
22	Collimonas	1	0	0.00075	0	0	2	1
23	Finegoldia	1	0	0.00073	0	0	1	1
24	Cupriavidus	1	0	0.00073	0	0	1	1
25	Rhizobium	2	1	0.000751	0	1.39e-17	1	2
26	Delftia	2	1	0.000751	0	0	1	2
27	Stenotrophomonas	2	1	0.000751	0	0	1	2
28	Sulfurimicrobium	1	0	0.00073	0	0	1	1
29	Halorhodospira	1	0	0.00073	0	0	1	1
30	Orrella	1	0	0.00073	0	0	1	1
31	Mitsuaria	1	0	0.00073	0	0	1	1
32	Roseateles	1	0	0.00075	0	0	2	1
33	Peptoniphilus	1	0	0.00073	0	6.94e-18	1	1
34	Paucibacter	1	0	0.00073	0	0	1	1
35	Ramlibacter	2	1	0.000772	0	0	2	2
36	Rhodoferax	2	1	0.000772	0	0	2	2
37	Yersinia	1	0	0.00073	0	0	1	1
38	Proteus	1	0	0.00073	0	0	1	1

## Sheet: S8
name	regression coefficient	p value	adjust p value
s__Pseudomonas_sp._LPB0260	-0.27806	0.001772	0.043955
s__Pseudomonas_sp._PP3	0.191311	0.001888	0.043955
s__Pseudomonas_sp._R84	-0.39229	0.000376	0.028219
s__Pseudomonas_orientalis	0.11219	0.004018	0.049653
s__Pseudomonas_marincola	-0.42611	0.000984	0.043955
s__Pseudomonas_allokribbensis	-0.28625	0.000444	0.030327
s__Acinetobacter_sp._WY4	0.152876	0.003875	0.048599
s__Acinetobacter_towneri	0.1143	0.001233	0.043955
s__Vibrio_metoecus	1.37544	0.003229	0.043955
s__Vibrio_mimicus	1.43701	0.003229	0.043955
s__Vibrio_paracholerae	0.435114	0.003229	0.043955
s__Grimontia_hollisae	1.84636	1.35e-05	0.00869
s__Halomonas_sp._THAF12	0.474604	0.003352	0.043955
s__Kushneria_konosiri	1.19632	0.003229	0.043955
s__Hahella_chejuensis	0.327833	9.52e-05	0.02328
s__Klebsiella_quasivariicola	0.178986	0.00081	0.042021
s__Candidatus_Purcelliella_pentastirinorum	-2.11592	0.000871	0.043246
s__Candidatus_Gullanella_endobia	0.702521	1.66e-05	0.00869
s__Phytobacter_ursingii	0.191641	0.000501	0.030727
s__Leclercia_sp._Colony189	-3.40647	0.00162	0.043955
s__Kluyvera_ascorbata	0.333188	0.000272	0.024423
s__Kluyvera_intermedia	0.387942	0.000272	0.024423
s__Serratia_surfactantfaciens	0.356251	0.000353	0.02807
s__Yersinia_entomophaga	1.43701	0.003229	0.043955
s__Yersinia_ruckeri	1.50883	0.003229	0.043955
s__Pantoea_dispersa	0.122738	0.002535	0.043955
s__Providencia_heimbachae	0.44019	0.00183	0.043955
s__Providencia_sp._R33	1.37544	0.003229	0.043955
s__Arsenophonus_endosymbiont_of_Aphis_craccivora	1.20269	0.001799	0.043955
s__Aggregatibacter_sp._2125159857	0.175399	0.001063	0.043955
s__Stenotrophomonas_maltophilia	0.115039	0.003991	0.049635
s__Lysobacter_enzymogenes	0.130294	0.002282	0.043955
s__Lysobacter_capsici	0.110564	0.000945	0.043955
s__Lysobacter_arenosi	0.522393	0.003352	0.043955
s__Rhodanobacter_denitrificans	0.465505	2.2e-05	0.00869
s__Luteibacter_pinisoli	0.150561	0.001406	0.043955
s__Acidihalobacter_aeolianus	0.533881	0.003352	0.043955
s__Alkalilimnicola_ehrlichii	0.16796	0.000514	0.030886
s__Shewanella_inventionis	-2.03625	0.00025	0.024423
s__Legionella_oakridgensis	-1.34909	0.002493	0.043955
s__Cellvibrio_japonicus	1.71833	1.35e-05	0.00869
s__Agarilytica_rhodophyticola	1.37544	0.003229	0.043955
s__endosymbiont_of_Pachyrhynchus_infernalis	-1.83593	0.002351	0.043955
s__Aeromonas_rivipollensis	0.388398	0.00183	0.043955
s__Aeromonas_schubertii	0.319917	0.000272	0.024423
s__Aeromonas_salmonicida	-0.10157	0.001155	0.043955
s__Salinisphaera_sp._LB1	0.547033	0.003352	0.043955
s__Burkholderia_seminalis	0.258292	0.000147	0.024423
s__Burkholderia_sp._DHOD12	0.252915	0.001928	0.043955
s__Burkholderia_sp._KBS0801	0.288415	0.001563	0.043955
s__Paraburkholderia_acidisoli	0.233482	0.001783	0.043955
s__Paraburkholderia_aromaticivorans	0.172238	0.001277	0.043955
s__Paraburkholderia_phenoliruptrix	0.438743	8.27e-05	0.021783
s__Paraburkholderia_phymatum	0.245012	0.002571	0.043955
s__Paraburkholderia_tropica	0.232827	0.000855	0.043031
s__Pandoraea_vervacti	0.454016	0.002538	0.043955
s__Chitinimonas_arctica	0.466348	2.04e-05	0.00869
s__Diaphorobacter_sp._JS3050	0.083795	0.003564	0.045201
s__Candidatus_Symbiobacter_mobilis	0.280218	0.00127	0.043955
s__Ottowia_oryzae	0.135873	0.001411	0.043955
s__Rugosibacter_aromaticivorans	0.50368	0.002268	0.043955
s__Jeongeupia_sp._USM3	0.142805	0.003336	0.043955
s__Chitinolyticbacter_meiyuanensis	0.522393	0.003352	0.043955
s__Mesorhizobium_sp._M2A.F.Ca.ET.043.02.1.1	-0.83352	0.001857	0.043955
s__Mesorhizobium_sp._NZP2077	-0.88745	0.000556	0.032267
s__Mesorhizobium_sp._M7D.F.Ca.US.005.01.1.1	0.307188	0.000503	0.030727
s__Mesorhizobium_oceanicum	0.396686	0.000774	0.041387
s__Hoeflea_phototrophica	0.473218	0.00183	0.043955
s__Hoeflea_sp._IMCC20628	0.369776	0.000246	0.024423
s__Rhizobium_indicum	0.44555	0.003352	0.043955
s__Rhizobium_lentis	0.459946	0.000242	0.024423
s__Rhizobium_gallicum	0.463545	0.003352	0.043955
s__Agrobacterium_sp._33MFTa1.1	0.301829	0.000193	0.024423
s__Sinorhizobium_medicae	0.474604	0.003352	0.043955
s__Sinorhizobium_americanum	0.466981	0.000637	0.035204
s__Ensifer_sojae	0.422481	0.003352	0.043955
s__Bradyrhizobium_sp._SG09	0.365577	0.001718	0.043955
s__Methylobacterium_brachiatum	0.093334	0.001521	0.043955
s__Methylobacterium_radiodurans	0.121997	0.001432	0.043955
s__Pyruvatibacter_mobilis	0.50317	0.003352	0.043955
s__Aureimonas_populi	0.431896	0.000379	0.028219
s__Aureimonas_sp._SA4125	0.355817	0.003352	0.043955
s__Methylosinus_sp._C49	0.495002	0.003352	0.043955
s__Methylocystis_parvus	0.50317	0.003352	0.043955
s__Devosia_sp._I507	0.48759	0.003352	0.043955
s__Devosia_sp._1566	0.474604	0.003352	0.043955
s__Pelagibacterium_halotolerans	0.512238	0.003352	0.043955
s__Methyloceanibacter_sp._wino2	0.522393	0.003352	0.043955
s__Methyloligella_sp._GL2	0.533881	0.003352	0.043955
s__Chelatococcus_daeguensis	0.146242	0.001222	0.043955
s__Methylovirgula_sp._HY1	0.418115	2.54e-05	0.00869
s__Stappia_indica	0.286114	0.00209	0.043955
s__Stappia_sp._ES.058	0.50317	0.003352	0.043955
s__Sphingomonas_lacunae	0.391515	0.001269	0.043955
s__Novosphingobium_aromaticivorans	0.244369	0.000575	0.032831
s__Sphingorhabdus_lacus	0.463002	0.000396	0.028836
s__Sphingorhabdus_sp._M41	0.438682	0.000689	0.037427
s__Aquisediminimonas_profunda	0.428734	0.000417	0.029232
s__Parasphingorhabdus_sp._JHSY0214	0.48759	0.003352	0.043955
s__Parasphingorhabdus_halotolerans	0.468866	0.003352	0.043955
s__Qipengyuania_seohaensis	0.458592	0.003352	0.043955
s__Qipengyuania_sp._1NDH1	0.434635	0.003352	0.043955
s__Qipengyuania_sp._1NDH13	0.480821	0.003352	0.043955
s__Qipengyuania_soli	0.431624	0.000249	0.024423
s__Altererythrobacter_epoxidivorans	0.441707	0.003352	0.043955
s__Pelagerythrobacter_marensis	0.422481	0.003352	0.043955
s__Erythrobacter_aureus	0.449628	0.003352	0.043955
s__Erythrobacter_sp._KY5	0.547033	0.003352	0.043955
s__Erythrobacter_sp._HKB08	0.412342	0.003352	0.043955
s__Erythrobacter_sp._THAF29	0.495002	0.003352	0.043955
s__Erythrobacter_mangrovi	0.50317	0.003352	0.043955
s__Porphyrobacter_sp._LM_6	0.386584	0.003352	0.043955
s__Sandaracinobacter_sp._M6	0.345493	0.000285	0.024423
s__Roseobacter_denitrificans	0.473218	0.00183	0.043955
s__Roseivivax_sp._THAF30	0.463545	0.003352	0.043955
s__Pelagovum_pacificum	0.238752	0.000276	0.024423
s__Brevirhabdus_pacifica	0.438075	0.003352	0.043955
s__Marivivens_sp._JLT3646	0.44561	0.00183	0.043955
s__Rhodovulum_sp._P5	0.474604	0.003352	0.043955
s__Lichenicola_cladoniae	0.348918	8.06e-05	0.021783
s__Acidibrevibacterium_fodinaquatile	0.316165	0.000832	0.042538
s__Gluconobacter_oxydans	0.463545	0.003352	0.043955
s__Azospirillum_ramasamyi	0.50317	0.003352	0.043955
s__Azospirillum_brasilense	0.190933	0.003533	0.044986
s__Rhodospirillum_rubrum	0.465206	0.00183	0.043955
s__Magnetospirillum_magneticum	0.512238	0.003352	0.043955
s__Hypericibacter_terrae	0.522393	0.003352	0.043955
s__Brevundimonas_sp._LM2	0.135391	0.002825	0.043955
s__Marinicauda_algicola	0.50317	0.003352	0.043955
s__Hirschia_baltica	-1.59008	0.000214	0.024423
s__Arcobacter_cloacae	0.532908	0.003229	0.043955
s__Desulfomicrobium_orale	0.278043	0.001126	0.043955
s__Geomonas_sp._RG10	0.828252	0.003229	0.043955
s__Desulfobacca_acetoxidans	-2.03822	0.002351	0.043955
s__Desulfarculus_baarsii	0.533881	0.003352	0.043955
s__Staphylococcus_cohnii	0.132511	0.002029	0.043955
s__Bacillus_nitratireducens	0.368832	0.003376	0.043955
s__Bacillus_sp._NP247	0.322601	0.003376	0.043955
s__Sutcliffiella_horikoshii	1.43701	0.003229	0.043955
s__Alicyclobacillus_sp._TC	-4.29872	0.00162	0.043955
s__Kroppenstedtia_pulmonis	-4.11146	0.00162	0.043955
s__Streptococcus_oralis	0.073555	0.000215	0.024423
s__Streptococcus_troglodytae	0.414679	0.003423	0.044228
s__Streptococcus_sanguinis	0.086165	0.000311	0.025319
s__Streptococcus_mutans	0.323874	0.004031	0.049653
s__Leuconostoc_lactis	1.0354	0.003229	0.043955
s__Weissella_viridescens	0.373892	0.000272	0.024423
s__Weissella_cibaria	0.170267	0.000477	0.030727
s__Apilactobacillus_kunkeei	1.20269	0.001799	0.043955
s__Dolosigranulum_pigrum	0.110059	0.002763	0.043955
s__Enterococcus_sp.	0.500184	0.003229	0.043955
s__Aerococcus_sanguinicola	0.247437	0.000197	0.024423
s__Clostridium_argentinense	-1.87812	0.002059	0.043955
s__Thermaerobacter_sp._FW80	0.547033	0.003352	0.043955
s__Symbiobacterium_thermophilum	0.50317	0.003352	0.043955
s__Caldicellulosiruptor_saccharolyticus	0.458021	0.00183	0.043955
s__Caldicellulosiruptor_kristjanssonii	0.305801	0.000161	0.024423
s__Caldicellulosiruptor_hydrothermalis	0.44561	0.00183	0.043955
s__Caldicellulosiruptor_obsidiansis	0.378357	0.000184	0.024423
s__Thermoanaerobacter_wiegelii	-1.78459	0.002351	0.043955
s__Carboxydothermus_hydrogenoformans	-1.6442	0.000281	0.024423
s__Anoxybacter_fermentans	-2.00762	0.002351	0.043955
s__Murdochiella_vaginalis	-2.13377	0.002351	0.043955
s__Gudongella_oleilytica	-2.24134	0.002351	0.043955
s__Erysipelatoclostridium_ramosum	0.313527	0.001068	0.043955
s__Intestinibaculum_porci	-1.28772	0.001815	0.043955
s__Streptomyces_sp._HF10	0.381027	0.003352	0.043955
s__Streptomyces_sp._INR7	0.422481	0.003352	0.043955
s__Streptomyces_sp._WY228	0.383731	0.003352	0.043955
s__Streptomyces_sp._jing01	0.431369	0.003352	0.043955
s__Streptomyces_sp._DSM_40868	0.428264	0.003352	0.043955
s__Streptomyces_sp._MBT27	0.270162	0.001654	0.043955
s__Streptomyces_sp._Tu6071	-1.45799	0.003402	0.044124
s__Streptomyces_sp._Mg1	0.385138	0.003352	0.043955
s__Streptomyces_sp._3214.6	0.441707	0.003352	0.043955
s__Streptomyces_sp._2323.1	0.41472	0.003352	0.043955
s__Streptomyces_rutgersensis	0.21376	0.001418	0.043955
s__Streptomyces_capitiformicae	0.252272	0.003534	0.044986
s__Streptomyces_anulatus	0.385138	0.003352	0.043955
s__Streptomyces_albidoflavus	0.302289	0.003352	0.043955
s__Streptomyces_leeuwenhoekii	0.422481	0.003352	0.043955
s__Streptomyces_nitrosporeus	0.438075	0.003352	0.043955
s__Streptomyces_noursei	0.407857	0.003352	0.043955
s__Streptomyces_atratus	0.246087	0.003522	0.044986
s__Streptomyces_ambofaciens	0.383711	0.000143	0.024423
s__Streptomyces_pactum	0.449628	0.003352	0.043955
s__Streptomyces_globosus	0.434635	0.003352	0.043955
s__Streptomyces_cyaneogriseus	0.383731	0.003352	0.043955
s__Streptomyces_viridosporus	0.425305	0.003352	0.043955
s__Streptomyces_nojiriensis	0.434635	0.003352	0.043955
s__Cutibacterium_modestum	0.06442	0.002814	0.043955
s__Tessaracoccus_flavescens	0.234892	0.001128	0.043955
s__Tessaracoccus_defluvii	0.23201	0.001355	0.043955
s__Arachnia_rubra	0.251345	0.00197	0.043955
s__Nocardioides_sp._G188	0.119154	0.001715	0.043955
s__Nocardioides_daphniae	0.166682	0.003003	0.043955
s__Leucobacter_coleopterorum	0.505922	0.001107	0.043955
s__Frondihabitans_sp._762G35	0.137759	0.003584	0.045282
s__Rhodoluna_limnophila	-1.97364	0.00162	0.043955
s__Chryseoglobus_indicus	0.473218	0.00183	0.043955
s__Humibacter_sp._BT305	0.307029	0.003352	0.043955
s__Salinibacterium_sp._M195	0.463545	0.003352	0.043955
s__Cryobacterium_soli	0.262863	0.000452	0.030327
s__Cryobacterium_sp._PAMC25264	0.259787	0.000627	0.035182
s__Rathayibacter_toxicus	0.533881	0.003352	0.043955
s__Agromyces_laixinhei	0.232659	0.003928	0.049088
s__Brachybacterium_avium	0.205615	0.001677	0.043955
s__Kocuria_sp._TGY1127_2	-2.33842	0.00162	0.043955
s__Zhihengliuella_sp._ISTPL4	0.367287	0.003352	0.043955
s__Glutamicibacter_arilaitensis	0.473892	5.82e-06	0.00869
s__Kytococcus_sedentarius	0.139286	5.96e-06	0.00869
s__Pedococcus_dokdonensis	0.145134	0.003043	0.043955
s__Serinicoccus_profundi	0.132669	0.002813	0.043955
s__Jonesia_denitrificans	0.383379	0.003376	0.043955
s__Corynebacterium_sp._2019	0.428264	0.003352	0.043955
s__Corynebacterium_macginleyi	0.185567	0.001136	0.043955
s__Corynebacterium_uterequi	0.533881	0.003352	0.043955
s__Corynebacterium_rouxii	-3.25884	0.00162	0.043955
s__Corynebacterium_sanguinis	0.478946	6.1e-05	0.01899
s__Corynebacterium_bovis	0.449628	0.003352	0.043955
s__Corynebacterium_pseudotuberculosis	-3.8141	0.00162	0.043955
s__Mycolicibacterium_monacense	0.249055	0.003514	0.044986
s__Mycobacteroides_salmoniphilum	0.575271	0.000496	0.030727
s__Mycolicibacter_minnesotensis	0.463545	0.003352	0.043955
s__Rhodococcus_sp._SGAir0479	0.266781	0.000227	0.024423
s__Gordonia_zhaorongruii	0.533881	0.003352	0.043955
s__Gordonia_sp._JH63	0.3896	0.003352	0.043955
s__Gordonia_sp._PDNC005	0.512238	0.003352	0.043955
s__Gordonia_jinghuaiqii	0.41472	0.003352	0.043955
s__Tomitella_sp._HY172	0.261616	0.001635	0.043955
s__Saccharopolyspora_sp._ASAGF58	1.05678	0.003229	0.043955
s__Saccharomonospora_viridis	0.2454	0.001779	0.043955
s__Prauserella_marina	0.430111	0.000182	0.024423
s__Micromonospora_sp._WMMC415	0.256289	0.002566	0.043955
s__Plantactinospora_sp._BB1	0.364381	0.003352	0.043955
s__Actinomyces_sp._oral_taxon_897	0.316086	0.000279	0.024423
s__Actinomyces_oris	0.084371	2.36e-05	0.00869
s__Actinomyces_howellii	0.361932	0.000481	0.030727
s__Schaalia_odontolytica	0.069179	0.004001	0.049635
s__Schaalia_turicensis	0.432888	0.000181	0.024423
s__Schaalia_sp._19OD2882	0.448552	0.000196	0.024423
s__Nonomuraea_sp._ATCC_55076	0.159164	0.002784	0.043955
s__Frankia_alni	0.258512	0.003039	0.043955
s__Conexibacter_sp._SYSU_D00693	0.181133	0.003751	0.047218
s__Gordonibacter_urolithinfaciens	-1.94377	0.002351	0.043955
s__Richelia_sinica	-1.37693	0.002351	0.043955
s__Urbifossiella_limnaea	0.177071	0.001762	0.043955
s__Akkermansia_muciniphila	-1.37805	0.001572	0.043955
s__Bacteroides_thetaiotaomicron	0.676967	0.000301	0.02513
s__Porphyromonas_gingivalis	0.126523	0.002261	0.043955
s__Barnesiella_viscericola	0.81628	0.000268	0.024423
s__Draconibacterium_orientale	0.395931	0.003376	0.043955
s__Oceanihabitans_sp._IOP_32	-2.11455	0.00162	0.043955
s__Antarcticibacterium_arcticum	1.50883	0.003229	0.043955
s__Hymenobacter_sp._PAMC_26554	0.161615	0.000371	0.028219
s__Pontibacter_actiniarum	0.512238	0.003352	0.043955
s__Pontibacter_akesuensis	0.468866	0.003352	0.043955
s__Pontibacter_russatus	0.458592	0.003352	0.043955
s__Rufibacter_radiotolerans	0.474604	0.003352	0.043955
s__Rufibacter_sp._DG15C	0.50317	0.003352	0.043955
s__Nibribacter_ruber	0.522393	0.003352	0.043955
s__Mucilaginibacter_ginsenosidivorans	0.453965	0.003352	0.043955
s__Mucilaginibacter_paludis	0.378458	0.003352	0.043955
s__Mucilaginibacter_gossypii	0.431369	0.003352	0.043955
s__Mucilaginibacter_mallensis	0.41472	0.003352	0.043955
s__Mucilaginibacter_ginsenosidivorax	0.396197	0.003352	0.043955
s__Mucilaginibacter_xinganensis	0.412342	0.003352	0.043955
s__Mucilaginibacter_gotjawali	0.464058	2.15e-05	0.00869
s__Mucilaginibacter_sp._21P	0.451907	0.000537	0.031713
s__Mucilaginibacter_ginkgonis	0.417197	0.003352	0.043955
s__Mucilaginibacter_mali	0.373683	0.003352	0.043955
s__Fervidobacterium_nodosum	0.140568	0.000805	0.042021
s__Kosmotoga_olearia	-1.88383	0.002351	0.043955
s__Athalassotoga_saccharophila	-2.19223	0.00025	0.024423
s__Acetomicrobium_mobile	-1.2967	0.000418	0.029232
s__Persephonella_marina	1.27504	0.003229	0.043955
s__Natrialba_magadii	0.41852	0.00183	0.043955
s__Enterobacteria_virus_IME340	0.370946	0.00183	0.043955

## Sheet: S9
tumor vs adjacent normal tissues	M0/MX vs M1	prognosis
K00016	K00610	K00112
K00350	K02425	K02195
K01442	K04022	K03617
K02425	K06436	K03656
K02511	K07682	K07131
K02661	K10234	K07693
K03340	K12290	K07709
K03480	K12369	K09909
K03715	K12539	K11442
K04041	K14583	K19161
K05296	K19160	K20480
K05518	K19161	K20491
K05835	K19309
K05952
K05989
K06002
K06019
K06110
K06385
K06428
K06859
K06972
K07225
K07282
K08168
K09963
K09978
K10180
K10216
K10582
K10702
K13293
K13409
K13527
K13532
K13727
K13745
K14448
K14482
K15756
K15784
K15848
K15983
K17236
K17751
K18295
K18345
K18669
K19242
K19548
K21020
K21140
K21613
K21741
K22136

## Sheet: S10
DMPs	regression coefficient	p value	adjust p value		DMRs	regression coefficient	p value	adjust p value
cg02319549	-16.9278	2.17e-06	0.138171		cg11226328	9.27849	0.0001	0.205033
cg06982473	-9.19101	5.1e-06	0.138171		cg01486262	-1.89439	0.0005	0.24604
cg09610332	-2.28718	1.34e-05	0.227525		cg02368058	-1.45368	0.0006	0.24604
cg09787554	-21.4446	3.05e-06	0.138171		cg22572159	-1.12235	0.0005	0.24604
cg12424509	7.26696	9.2e-06	0.170693		cg11717564	-1.19305	0.0004	0.24604
cg15207618	-13.2611	1.03e-06	0.138171		cg00930078	12.1177	0.0004	0.24604
cg20634940	-4.66476	5.42e-06	0.138171		cg22490134	-1.34501	0.0003	0.24604
cg23049737	-4.15087	4.08e-06	0.138171		cg06073351	-1.94258	0.0003	0.24604
cg24949049	-11.426	5.23e-06	0.138171		cg09465786	-1.44883	0.0002	0.24604
cg25337514	-9.04155	6.9e-06	0.156535		cg08812555	-1.43597	0.0002	0.24604
cg26014401	-1.97506	9.08e-06	0.170693		cg04046427	22.859	0.0006	0.24604
cg26279814	10.8811	4.36e-06	0.138171		cg07733800	-1.80096	0.0006	0.24604
					cg26224671	-1.06521	0.0004	0.24604
					cg09533293	8.15822	0.0001	0.205033
					cg22388954	-1.70797	0.0002	0.24604
					cg05113927	-1.85994	0.0002	0.24604
					cg21752601	-2.36573	0.0005	0.24604
					cg04870010	19.7976	0.0001	0.205033
					cg20308679	-1.30657	0.0003	0.24604
					cg06830784	-1.18216	0.0001	0.205033
					cg20701689	-1.3332	0.0003	0.24604
					cg04037038	-1.21485	0.0005	0.24604
					cg10367023	-1.87067	0.0005	0.24604
					cg12570942	30.992	0.0005	0.24604
					cg02050560	18.8466	0.0004	0.24604
					cg27388911	2.13825	0.0004	0.24604
					cg16090392	33.86	0	0
					cg13549845	-1.197	0.0005	0.24604
					cg21187769	-1.05661	0.0004	0.24604
					cg07733446	-1.209	0.0006	0.24604
					cg01185433	-1.59066	0.0001	0.205033
					cg08684639	-1.22168	0.0006	0.24604
					cg06418959	-1.41674	0.0006	0.24604
					cg15486740	-97.4999	0.0004	0.24604
					cg14158073	-1.90217	0	0
					cg22410869	-1.24964	0.0004	0.24604
					cg14103680	-1.03577	0.0005	0.24604
					cg21877216	-22.4121	0.0001	0.205033
					cg18501647	-3.89847	0.0005	0.24604
					cg05950711	-2.35233	0.0006	0.24604
					cg20368283	-2.62479	0.0003	0.24604
					cg02378506	43.9709	0.0005	0.24604
					cg19787969	-2.2012	0.0006	0.24604
					cg09093858	-2.0034	0.0001	0.205033
					cg20219381	-1.57826	0.0003	0.24604

## Sheet: S11
DMPs	gene	correlation coefficient	R2		DMRs	gene	correlation coefficient	R2
cg06982473	MARK2	-4.59238	0.284		cg11226328	EPB41	0.191987	-0.054
cg09610332		-1.8732			cg08812555	DKK1	-0.0215866	-0.599
cg15207618		-6.79944			cg09533293	ANXA2	3.69177	0.271
cg20634940	DIP2C	-0.236993	0.256		cg22388954	ADCYAP1	-0.523422	-0.368
cg23049737	RERE	-1.08706	0.017		cg12570942	DTYMK	8.32151	-0.044
cg24949049	TDRD3	-3.78187	0.14		cg02050560	NDUFA6	16.9931	-0.114
cg26014401		-1.1876			cg27388911	THRB	0.553429	0.022
cg26279814	CDK12	9.31434	-0.01		cg16090392	AFF1	17.2419	-0.024
					cg15486740	ACOT13	-102.043	0.183
					cg14158073		-0.114209
					cg21877216	GNL1	-10.3236	-0.158
					cg05950711	COL21A1	-1.46052	-0.163
					cg02378506	SEC61G	7.21707	0.052
					cg09093858	RGS22	-0.528502	-0.3

## Sheet: S12
independent variable	mediator variable	mediating effect proportion
ZNF215	observed	-0.201
observed	ZNF215	-0.201
CENPF	observed	13.9
CSF	observed	1.4143
FEZ	observed	0.6729
NFE2	observed	0.71514
NOTCH	observed	0.80587
PSEN2	observed	0.8994
RAP2A	observed	1.8985
CENPF	Shannon	3.41038
CSF	Shannon	0.85496
FEZ	Shannon	0.5471
NFE2	Shannon	0.613
NOTCH	Shannon	0.6922
PSEN2	Shannon	0.6848
RAP2A	Shannon	1.2487
NFE2	Simpson	-1.08
ZNF215	s__Staphylococcus_saccharolyticus	-0.195112
PTGS2	s__Staphylococcus_saccharolyticus	-0.256
s__Staphylococcus_saccharolyticus	ZNF215	-0.192359

## Sheet: S13
independent variable	mediator variable	mediating effect proportion
cg09610332	s__Candidatus_Gullanella_endobia	6.03015
cg12424509	s__Kytococcus_sedentarius	2.85714
cg26279814	s__Kytococcus_sedentarius	5.98086
cg11226328	s__Mesorhizobium_sp._M7D.F.Ca.US.005.01.1.1	4.77454
cg06073351	s__Kytococcus_sedentarius	7.7957
cg26224671	s__Mesorhizobium_sp._M7D.F.Ca.US.005.01.1.1	2.99728
cg26224671	s__Kytococcus_sedentarius	10.0817
cg09533293	s__Mesorhizobium_sp._M7D.F.Ca.US.005.01.1.1	5.95611
cg09533293	s__Actinomyces_oris	12.5392
cg04037038	s__Mesorhizobium_sp._M7D.F.Ca.US.005.01.1.1	5.73248
cg04037038	s__Kytococcus_sedentarius	5.99455
cg12570942	s__Streptococcus_sanguinis	-11.0818
cg13549845	s__Pseudomonas_allokribbensis	9.06593
cg13549845	s__Mesorhizobium_sp._M7D.F.Ca.US.005.01.1.1	6.86813
cg08684639	s__Kytococcus_sedentarius	10.9589
cg15486740	s__Actinomyces_oris	15.4013
cg22410869	s__Kytococcus_sedentarius	7.92541
cg14103680	s__Kytococcus_sedentarius	7.31707
cg14103680	s__Actinomyces_oris	2.19512
cg21877216	s__Pseudomonas_allokribbensis	6.10687
cg18501647	s__Candidatus_Gullanella_endobia	7.33696
cg02378506	s__Candidatus_Gullanella_endobia	0.344828
cg19787969	s__Actinomyces_oris	4.04313
cg09093858	s__Pseudomonas_allokribbensis	5.91549
cg09093858	s__Kytococcus_sedentarius	-13.8028
s__Mesorhizobium_sp._M7D.F.Ca.US.005.01.1.1	cg06982473	4.27553
s__Candidatus_Gullanella_endobia	cg09610332	-0.70423
s__Actinomyces_oris	cg09787554	9.93789
s__Kytococcus_sedentarius	cg12424509	3.15315
s__Kytococcus_sedentarius	cg26279814	2.7027
s__Mesorhizobium_sp._M7D.F.Ca.US.005.01.1.1	cg11226328	2.61283
s__Kytococcus_sedentarius	cg06073351	6.75676
s__Actinomyces_oris	cg06073351	4.34783
s__Mesorhizobium_sp._M7D.F.Ca.US.005.01.1.1	cg26224671	1.18765
s__Kytococcus_sedentarius	cg26224671	6.08108
s__Mesorhizobium_sp._M7D.F.Ca.US.005.01.1.1	cg04037038	3.80048
s__Kytococcus_sedentarius	cg10367023	5.85586
s__Pseudomonas_allokribbensis	cg13549845	6.77507
s__Mesorhizobium_sp._M7D.F.Ca.US.005.01.1.1	cg13549845	2.85036
s__Kytococcus_sedentarius	cg08684639	5.63063
s__Actinomyces_oris	cg08684639	2.17391
s__Actinomyces_oris	cg06418959	1.24224
s__Kytococcus_sedentarius	cg22410869	6.30631
s__Kytococcus_sedentarius	cg14103680	5.63063
s__Actinomyces_oris	cg14103680	0.310559
s__Pseudomonas_allokribbensis	cg21877216	3.25203
s__Candidatus_Gullanella_endobia	cg18501647	2.11268
s__Candidatus_Gullanella_endobia	cg02378506	-3.38028
s__Actinomyces_oris	cg19787969	5.2795
s__Pseudomonas_allokribbensis	cg09093858	14.9052
s__Kytococcus_sedentarius	cg09093858	-7.20721
